# Supplementary material for: Two closely related 2-(benzo­furan-2-yl)-2-oxoethyl benzoates: structural differences and C—H⋯O hydrogen-bonded supra­molecular assemblies
Source: Acta Crystallogr E Crystallogr Commun. 2017 Jun 30;73(Pt 7):1087–91. doi: 10.1107/S2056989017009422 (PMC5499297; doi:10.1107/S2056989017009422)
Supplement: Supplementary file 1 [file e-73-01087-sup1.cif]

##############################################################################
#                                                                            #
# This CIF contains the data in a paper accepted for publication in          #
# Acta Crystallographica Section E. It conforms to the requirements of       #
# Notes for Authors for Acta Crystallographica Section E, and has been       #
# peer reviewed under the auspices of the IUCr Commission on Journals.       #
#                                                                            #
# Full details of the Crystallographic Information File format               #
# are given in the paper "The Crystallographic Information File (CIF):       #
# a New Standard Archive File for Crystallography" by S. R. Hall, F. H.      #
# Allen and I. D. Brown [Acta Cryst. (1991), A47, 655-685].                  #
#                                                                            #
# The current version of the core CIF dictionary is obtainable from          #
# ftp://ftp.iucr.org/pub/cif_core.dic.                                       #
#                                                                            #
# Software is freely available for graphical display of the structure(s)     #
# in this CIF. For information consult the CIF software page                 #
# http://www.iucr.org/resources/cif/software.                                #
#                                                                            #
# This file may be used for bona fide research purposes within the           #
# scientific community so long as proper attribution is given to the journal # 
# article from which it was obtained.                                        #
#                                                                            #
##############################################################################
data_I
_audit_creation_method     'PLATON <TABLE ACC> option'
_journal_date_recd_electronic     2017-06-22
_journal_date_accepted     2017-06-23
_journal_name_full     'Acta Crystallographica, Section E'
_journal_year     2017
_journal_volume     73
_journal_issue      7
_journal_page_first     1087
_journal_page_last     1091
_journal_paper_category     GO
_journal_paper_doi     10.1107/S2056989017009422
_journal_coeditor_code     QM2116
_publ_contact_author_name     'Dr Ismail Warad'
_publ_contact_author_address
;
Department of Chemistry,
Science College, An-Najah National University,
PO Box 7, Nablus, West Bank, Palestine Territories
;
_publ_contact_author_email     'khalil.i@najah.edu, chidankumar@gmail.com'
_publ_contact_author_fax     '+972 9234 5982'
_publ_contact_author_phone     '+972 9234 5982'
_publ_section_title
;
Two closely related 2-(benzofuran-2-yl)-2-oxoethyl benzoates: structural
differences and C---H...O hydrogen-bonded supramolecular assemblies
;
loop_
    _publ_author_name
    _publ_author_footnote
    _publ_author_address
    'Then, Li Yee' .
;
X-ray Crystallography Unit
School of Physics
Universiti Sains Malaysia
11800 USM, Penang
Malaysia
;
    'Chidan Kumar, C. S.' .
;
Department of Engineering Chemistry,
Vidya Vikas Institute of Engineering & Technology,
Visvesvaraya Technological University, Alanahally, Mysuru 570 028,
Karnataka,
India
;
    'Kwong, Huey Chong' .
;
School of Chemical Sciences, Universiti Sains Malaysia, Penang 11800 USM,
Malaysia
;
    'Win, Yip-Foo' .
;
Department of Chemical Science, Faculty of Science,
Universiti Tunku Abdul Rahman, Perak Campus, Jalan Universiti, Bandar Barat,
Perak,
Malaysia
;
    'Mah, Siau Hui' .
;
School of Biosciences, Taylor's University, Lakeside Campus,
47500 Subang Jaya, Selangor,
Malaysia
;
    'Quah, Ching Kheng' .
;
X-ray Crystallography Unit
School of Physics
Universiti Sains Malaysia
11800 USM, Penang
Malaysia
;
    'Naveen, S.' .
;
Institution of Excellence, University of Mysore, Manasagangotri,
Mysuru 570 006, India
;
    'Warad, Ismail' .
;
Department of Chemistry, Science College, An-Najah National University,
PO Box 7, Nablus, West Bank, Palestinian Territories
;
_publ_section_synopsis
;
The title compounds contain a benzofuran ring and an <i>ortho</i>-substituted
phenyl ring connected by a carbonyl bridge. The molecular conformations of
both compounds are similar, but differ in the torsion angles between the
<i>ortho</i>-substituted phenyl ring and its adjacent carbonyl group. The
crystal structures feature C---H...O hydrogen bonds.
;
_chemical_name_systematic
;
2-(1<i>H</i>-1-Benzofuran-2-yl)-2-oxoethyl 2-nitrobenzoate
;
_chemical_name_common     ?
_chemical_formula_moiety     'C17 H11 N O6'
_chemical_formula_sum     'C17 H11 N O6'
_chemical_formula_iupac     'C17 H11 N O6'
_chemical_formula_weight     325.27
_chemical_melting_point     ?
_shelx_space_group_comment
;
The symmetry employed for this shelxl refinement is uniquely defined
by the following loop, which should always be used as a source of
symmetry information in preference to the above space-group names.
They are only intended as comments.
;
_space_group_crystal_system     orthorhombic
_space_group_name_H-M_alt     'P n a 21'
_space_group_name_Hall     'P 2c -2n'
loop_
    _space_group_symop_operation_xyz
    'x, y, z'
    '-x, -y, z+1/2'
    'x+1/2, -y+1/2, z'
    '-x+1/2, y+1/2, z+1/2'
_cell_length_a     9.3022(10)
_cell_length_b     28.482(3)
_cell_length_c     5.5208(6)
_cell_angle_alpha     90
_cell_angle_beta     90
_cell_angle_gamma     90
_cell_volume     1462.7(3)
_cell_formula_units_Z     4
_cell_measurement_reflns_used     3687
_cell_measurement_theta_min     2.30
_cell_measurement_theta_max     25.27
_cell_measurement_temperature     100(2)
_exptl_crystal_description     'Block'
_exptl_crystal_colour     'colourless'
_exptl_crystal_size_max     0.265
_exptl_crystal_size_mid     0.160
_exptl_crystal_size_min     0.131
_exptl_crystal_density_diffrn     1.477
_exptl_crystal_density_meas     ?
_exptl_crystal_density_method     ?
_exptl_crystal_F_000     672
_exptl_absorpt_coefficient_mu     0.114
_exptl_absorpt_correction_type     multi-scan
_exptl_absorpt_process_details
;
(SADABS; Bruker, 2009)
;
_shelx_estimated_absorpt_T_min     0.970
_shelx_estimated_absorpt_T_max     0.985
_exptl_absorpt_correction_T_min     0.933
_exptl_absorpt_correction_T_max     0.985
_exptl_special_details     ?
_diffrn_ambient_temperature     100(2)
_diffrn_radiation_type     MoK\a
_diffrn_radiation_wavelength     0.71073
_diffrn_radiation_source     'fine-focus sealed tube'
_diffrn_radiation_monochromator     graphite
_diffrn_measurement_device_type
;
Bruker APEXII DUO CCD area-detector
;
_diffrn_measurement_method     '\f and \w scans'
_diffrn_detector_area_resol_mean     .
_diffrn_reflns_number     15875
_diffrn_reflns_av_R_equivalents     0.0373
_diffrn_reflns_theta_min     1.430
_diffrn_reflns_theta_max     27.576
_diffrn_reflns_theta_full     25.242
_diffrn_measured_fraction_theta_max     0.998
_diffrn_measured_fraction_theta_full     0.999
_diffrn_reflns_limit_h_min     -12
_diffrn_reflns_limit_h_max     12
_diffrn_reflns_limit_k_min     -36
_diffrn_reflns_limit_k_max     37
_diffrn_reflns_limit_l_min     -7
_diffrn_reflns_limit_l_max     7
_refine_special_details     ?
_reflns_number_total     3358
_reflns_number_gt     2915
_reflns_threshold_expression     'I > 2\s(I)'
_refine_ls_structure_factor_coef     Fsqd
_refine_ls_matrix_type     full
_refine_ls_R_factor_all     0.0490
_refine_ls_R_factor_gt     0.0382
_refine_ls_wR_factor_gt     0.0797
_refine_ls_wR_factor_ref     0.0854
_refine_ls_goodness_of_fit_ref     1.080
_refine_ls_restrained_S_all     1.079
_refine_ls_number_reflns     3358
_refine_ls_number_parameters     217
_refine_ls_number_restraints     1
_refine_ls_hydrogen_treatment     constr
_refine_ls_weighting_scheme     calc
_refine_ls_weighting_details
;
w=1/[\s^2^(Fo^2^)+(0.0345P)^2^+0.2790P], where P=(Fo^2^+2Fc^2^)/3
;
_atom_sites_solution_hydrogens     geom
_atom_sites_solution_primary     ?
_atom_sites_solution_secondary     ?
_refine_ls_shift/su_max     0.000
_refine_ls_shift/su_mean     0.000
_refine_diff_density_max     0.175
_refine_diff_density_min     -0.172
_refine_ls_extinction_method     none
_refine_ls_extinction_coef     .
loop_
    _atom_type_symbol
    _atom_type_description
    _atom_type_scat_dispersion_real
    _atom_type_scat_dispersion_imag
    _atom_type_scat_source
    'C' 'C' 0.0033 0.0016
                         'International Tables Vol C Tables 4.2.6.8 and 6.1.1.4'
    'H' 'H' 0.0000 0.0000
                         'International Tables Vol C Tables 4.2.6.8 and 6.1.1.4'
    'N' 'N' 0.0061 0.0033
                         'International Tables Vol C Tables 4.2.6.8 and 6.1.1.4'
    'O' 'O' 0.0106 0.0060
                         'International Tables Vol C Tables 4.2.6.8 and 6.1.1.4'
_computing_data_collection
;
APEX2 (Bruker, 2009)
;
_computing_cell_refinement
;
SAINT (Bruker, 2009)
;
_computing_data_reduction
;
SAINT (Bruker, 2009)
;
_computing_structure_solution
;
SHELXT2013 (Sheldrick, 2015a)
;
_computing_structure_refinement
;
SHELXL2013 (Sheldrick, 2015b)
;
_computing_molecular_graphics
;
SHELXL2013 (Sheldrick, 2015b) and Mercury (Macrae <i>et al.</i>,
2006)
;
_computing_publication_material
;
SHELXL2013 (Sheldrick, 2015b) and PLATON (Spek, 2009)
;
loop_
    _atom_site_type_symbol
    _atom_site_label
    _atom_site_fract_x
    _atom_site_fract_y
    _atom_site_fract_z
    _atom_site_U_iso_or_equiv
    _atom_site_adp_type
    _atom_site_calc_flag
    _atom_site_occupancy
    _atom_site_disorder_assembly
    _atom_site_disorder_group
    N N1 0.5075(2) 0.27391(8) 0.1493(4) 0.0290(5) Uani d 1 . .
    O O1 0.72961(19) 0.53112(6) 0.6220(3) 0.0309(4) Uani d 1 . .
    O O2 0.51143(18) 0.39614(6) 0.2506(3) 0.0289(4) Uani d 1 . .
    O O3 0.5376(2) 0.45933(6) 0.6044(4) 0.0328(4) Uani d 1 . .
    O O4 0.6811(2) 0.36342(6) 0.4887(4) 0.0350(5) Uani d 1 . .
    O O5 0.5946(2) 0.30243(6) 0.0721(4) 0.0343(4) Uani d 1 . .
    O O6 0.4877(2) 0.23524(7) 0.0592(4) 0.0460(6) Uani d 1 . .
    C C1 0.8415(3) 0.56187(8) 0.5803(5) 0.0270(6) Uani d 1 . .
    C C2 0.8830(3) 0.59794(10) 0.7294(6) 0.0362(6) Uani d 1 . .
    H H2A 0.8343 0.6045 0.8768 0.043 Uiso calc 1 . .
    C C3 0.9982(3) 0.62384(10) 0.6543(6) 0.0412(7) Uani d 1 . .
    H H3A 1.0313 0.6488 0.7539 0.049 Uiso calc 1 . .
    C C4 1.0686(3) 0.61491(10) 0.4372(6) 0.0413(8) Uani d 1 . .
    H H4A 1.1475 0.6341 0.3910 0.050 Uiso calc 1 . .
    C C5 1.0259(3) 0.57859(11) 0.2866(6) 0.0380(7) Uani d 1 . .
    H H5A 1.0743 0.5725 0.1385 0.046 Uiso calc 1 . .
    C C6 0.9074(3) 0.55093(9) 0.3613(5) 0.0278(6) Uani d 1 . .
    C C7 0.8303(3) 0.51167(9) 0.2669(5) 0.0284(6) Uani d 1 . .
    H H7A 0.8489 0.4958 0.1187 0.034 Uiso calc 1 . .
    C C8 0.7272(3) 0.50142(9) 0.4259(5) 0.0312(6) Uani d 1 . .
    C C9 0.6161(3) 0.46488(9) 0.4317(5) 0.0286(6) Uani d 1 . .
    C C10 0.6080(3) 0.43440(9) 0.2082(5) 0.0299(6) Uani d 1 . .
    H H10A 0.5737 0.4533 0.0691 0.036 Uiso calc 1 . .
    H H10B 0.7047 0.4221 0.1685 0.036 Uiso calc 1 . .
    C C11 0.5621(3) 0.36359(9) 0.4045(5) 0.0272(6) Uani d 1 . .
    C C12 0.4463(3) 0.32984(8) 0.4742(5) 0.0250(5) Uani d 1 . .
    C C13 0.4219(3) 0.28707(9) 0.3614(4) 0.0247(5) Uani d 1 . .
    C C14 0.3186(3) 0.25567(9) 0.4415(5) 0.0307(6) Uani d 1 . .
    H H14A 0.3052 0.2264 0.3622 0.037 Uiso calc 1 . .
    C C15 0.2354(3) 0.26790(10) 0.6397(5) 0.0345(6) Uani d 1 . .
    H H15A 0.1640 0.2469 0.6979 0.041 Uiso calc 1 . .
    C C16 0.2562(3) 0.31066(10) 0.7531(5) 0.0348(6) Uani d 1 . .
    H H16A 0.1978 0.3191 0.8874 0.042 Uiso calc 1 . .
    C C17 0.3614(3) 0.34129(10) 0.6725(5) 0.0319(6) Uani d 1 . .
    H H17A 0.3755 0.3704 0.7535 0.038 Uiso calc 1 . .
loop_
    _atom_site_aniso_label
    _atom_site_aniso_U_11
    _atom_site_aniso_U_22
    _atom_site_aniso_U_33
    _atom_site_aniso_U_12
    _atom_site_aniso_U_13
    _atom_site_aniso_U_23
    N1 0.0311(11) 0.0268(11) 0.0292(12) 0.0017(9) 0.0055(10) -0.0006(10)
    O1 0.0304(10) 0.0307(9) 0.0316(9) 0.0006(8) 0.0030(8) 0.0025(8)
    O2 0.0337(10) 0.0216(9) 0.0314(9) 0.0024(7) -0.0008(9) 0.0025(8)
    O3 0.0371(10) 0.0267(9) 0.0346(10) 0.0017(8) 0.0038(9) -0.0001(8)
    O4 0.0278(10) 0.0305(10) 0.0467(12) 0.0005(8) -0.0025(9) 0.0064(9)
    O5 0.0374(10) 0.0291(9) 0.0364(11) 0.0010(8) 0.0133(9) 0.0021(9)
    O6 0.0516(13) 0.0338(11) 0.0527(13) -0.0047(10) 0.0184(11) -0.0161(10)
    C1 0.0267(13) 0.0262(12) 0.0280(13) 0.0043(10) -0.0017(11) 0.0067(11)
    C2 0.0419(16) 0.0360(16) 0.0307(14) 0.0065(13) -0.0075(13) -0.0020(12)
    C3 0.0426(17) 0.0341(15) 0.0470(18) 0.0033(13) -0.0196(15) 0.0017(14)
    C4 0.0293(15) 0.0395(17) 0.055(2) -0.0040(13) -0.0109(15) 0.0193(15)
    C5 0.0326(15) 0.0502(18) 0.0312(15) 0.0123(13) 0.0035(13) 0.0142(13)
    C6 0.0281(13) 0.0299(14) 0.0256(13) 0.0072(11) -0.0027(11) 0.0043(11)
    C7 0.0316(14) 0.0247(13) 0.0289(13) 0.0081(11) -0.0035(12) -0.0022(11)
    C8 0.0349(14) 0.0230(12) 0.0357(15) 0.0058(11) -0.0062(13) -0.0002(11)
    C9 0.0293(13) 0.0222(12) 0.0342(14) 0.0065(11) -0.0007(12) 0.0042(11)
    C10 0.0343(14) 0.0208(12) 0.0345(15) 0.0017(11) 0.0044(12) 0.0032(11)
    C11 0.0299(14) 0.0217(12) 0.0299(14) 0.0059(11) 0.0028(12) -0.0010(11)
    C12 0.0234(12) 0.0244(12) 0.0273(13) 0.0056(10) 0.0004(11) 0.0021(11)
    C13 0.0233(12) 0.0281(13) 0.0227(12) 0.0052(10) 0.0021(10) 0.0008(11)
    C14 0.0301(13) 0.0308(14) 0.0313(13) -0.0033(11) -0.0001(12) -0.0007(12)
    C15 0.0275(13) 0.0436(16) 0.0324(14) -0.0054(12) 0.0042(12) 0.0049(13)
    C16 0.0289(14) 0.0471(17) 0.0286(13) 0.0011(13) 0.0069(12) -0.0014(14)
    C17 0.0320(14) 0.0343(15) 0.0295(14) 0.0050(12) 0.0012(12) -0.0051(12)
_geom_special_details
;
 All esds (except the esd in the dihedral angle between two l.s. planes)
 are estimated using the full covariance matrix.  The cell esds are taken
 into account individually in the estimation of esds in distances, angles
 and torsion angles; correlations between esds in cell parameters are only
 used when they are defined by crystal symmetry.  An approximate (isotropic)
 treatment of cell esds is used for estimating esds involving l.s. planes.
;
loop_
    _geom_bond_atom_site_label_1
    _geom_bond_atom_site_label_2
    _geom_bond_site_symmetry_2
    _geom_bond_distance
    _geom_bond_publ_flag
    N1 O6 . 1.223(3) ?
    N1 O5 . 1.224(3) ?
    N1 C13 . 1.465(3) ?
    O1 C8 . 1.374(3) ?
    O1 C1 . 1.380(3) ?
    O2 C11 . 1.343(3) ?
    O2 C10 . 1.431(3) ?
    O3 C9 . 1.211(3) ?
    O4 C11 . 1.201(3) ?
    C1 C2 . 1.372(4) ?
    C1 C6 . 1.391(4) ?
    C2 C3 . 1.365(4) ?
    C2 H2A . 0.9500 ?
    C3 C4 . 1.389(5) ?
    C3 H3A . 0.9500 ?
    C4 C5 . 1.385(4) ?
    C4 H4A . 0.9500 ?
    C5 C6 . 1.416(4) ?
    C5 H5A . 0.9500 ?
    C6 C7 . 1.427(4) ?
    C7 C8 . 1.333(4) ?
    C7 H7A . 0.9500 ?
    C8 C9 . 1.467(4) ?
    C9 C10 . 1.511(4) ?
    C10 H10A . 0.9900 ?
    C10 H10B . 0.9900 ?
    C11 C12 . 1.494(4) ?
    C12 C13 . 1.387(3) ?
    C12 C17 . 1.389(4) ?
    C13 C14 . 1.385(4) ?
    C14 C15 . 1.385(4) ?
    C14 H14A . 0.9500 ?
    C15 C16 . 1.383(4) ?
    C15 H15A . 0.9500 ?
    C16 C17 . 1.384(4) ?
    C16 H16A . 0.9500 ?
    C17 H17A . 0.9500 ?
loop_
    _geom_angle_atom_site_label_1
    _geom_angle_atom_site_label_2
    _geom_angle_atom_site_label_3
    _geom_angle_site_symmetry_1
    _geom_angle_site_symmetry_3
    _geom_angle
    _geom_angle_publ_flag
    O6 N1 O5 . . 123.8(2) ?
    O6 N1 C13 . . 118.3(2) ?
    O5 N1 C13 . . 117.9(2) ?
    C8 O1 C1 . . 105.8(2) ?
    C11 O2 C10 . . 114.1(2) ?
    C2 C1 O1 . . 126.0(3) ?
    C2 C1 C6 . . 124.4(3) ?
    O1 C1 C6 . . 109.6(2) ?
    C3 C2 C1 . . 116.3(3) ?
    C3 C2 H2A . . 121.8 ?
    C1 C2 H2A . . 121.8 ?
    C2 C3 C4 . . 122.2(3) ?
    C2 C3 H3A . . 118.9 ?
    C4 C3 H3A . . 118.9 ?
    C5 C4 C3 . . 121.3(3) ?
    C5 C4 H4A . . 119.4 ?
    C3 C4 H4A . . 119.4 ?
    C4 C5 C6 . . 117.6(3) ?
    C4 C5 H5A . . 121.2 ?
    C6 C5 H5A . . 121.2 ?
    C1 C6 C5 . . 118.1(3) ?
    C1 C6 C7 . . 105.7(2) ?
    C5 C6 C7 . . 136.1(3) ?
    C8 C7 C6 . . 107.0(2) ?
    C8 C7 H7A . . 126.5 ?
    C6 C7 H7A . . 126.5 ?
    C7 C8 O1 . . 111.9(2) ?
    C7 C8 C9 . . 132.6(3) ?
    O1 C8 C9 . . 115.5(2) ?
    O3 C9 C8 . . 122.3(3) ?
    O3 C9 C10 . . 122.6(2) ?
    C8 C9 C10 . . 115.1(2) ?
    O2 C10 C9 . . 109.6(2) ?
    O2 C10 H10A . . 109.8 ?
    C9 C10 H10A . . 109.8 ?
    O2 C10 H10B . . 109.8 ?
    C9 C10 H10B . . 109.8 ?
    H10A C10 H10B . . 108.2 ?
    O4 C11 O2 . . 124.9(2) ?
    O4 C11 C12 . . 124.2(2) ?
    O2 C11 C12 . . 110.7(2) ?
    C13 C12 C17 . . 117.8(2) ?
    C13 C12 C11 . . 124.6(2) ?
    C17 C12 C11 . . 117.5(2) ?
    C14 C13 C12 . . 122.5(2) ?
    C14 C13 N1 . . 117.8(2) ?
    C12 C13 N1 . . 119.7(2) ?
    C13 C14 C15 . . 118.5(3) ?
    C13 C14 H14A . . 120.7 ?
    C15 C14 H14A . . 120.7 ?
    C16 C15 C14 . . 120.1(3) ?
    C16 C15 H15A . . 120.0 ?
    C14 C15 H15A . . 120.0 ?
    C15 C16 C17 . . 120.6(3) ?
    C15 C16 H16A . . 119.7 ?
    C17 C16 H16A . . 119.7 ?
    C16 C17 C12 . . 120.5(3) ?
    C16 C17 H17A . . 119.8 ?
    C12 C17 H17A . . 119.8 ?
loop_
    _geom_torsion_atom_site_label_1
    _geom_torsion_atom_site_label_2
    _geom_torsion_atom_site_label_3
    _geom_torsion_atom_site_label_4
    _geom_torsion_site_symmetry_1
    _geom_torsion_site_symmetry_2
    _geom_torsion_site_symmetry_3
    _geom_torsion_site_symmetry_4
    _geom_torsion
    _geom_torsion_publ_flag
    C8 O1 C1 C2 . . . . 179.6(2) ?
    C8 O1 C1 C6 . . . . -0.3(3) ?
    O1 C1 C2 C3 . . . . 179.2(2) ?
    C6 C1 C2 C3 . . . . -0.8(4) ?
    C1 C2 C3 C4 . . . . 1.1(4) ?
    C2 C3 C4 C5 . . . . -0.8(4) ?
    C3 C4 C5 C6 . . . . 0.3(4) ?
    C2 C1 C6 C5 . . . . 0.3(4) ?
    O1 C1 C6 C5 . . . . -179.7(2) ?
    C2 C1 C6 C7 . . . . -179.7(2) ?
    O1 C1 C6 C7 . . . . 0.3(3) ?
    C4 C5 C6 C1 . . . . 0.0(4) ?
    C4 C5 C6 C7 . . . . -180.0(3) ?
    C1 C6 C7 C8 . . . . -0.1(3) ?
    C5 C6 C7 C8 . . . . 179.9(3) ?
    C6 C7 C8 O1 . . . . -0.1(3) ?
    C6 C7 C8 C9 . . . . -179.1(3) ?
    C1 O1 C8 C7 . . . . 0.3(3) ?
    C1 O1 C8 C9 . . . . 179.4(2) ?
    C7 C8 C9 O3 . . . . 174.5(3) ?
    O1 C8 C9 O3 . . . . -4.5(3) ?
    C7 C8 C9 C10 . . . . -4.9(4) ?
    O1 C8 C9 C10 . . . . 176.2(2) ?
    C11 O2 C10 C9 . . . . -71.4(3) ?
    O3 C9 C10 O2 . . . . -7.9(3) ?
    C8 C9 C10 O2 . . . . 171.4(2) ?
    C10 O2 C11 O4 . . . . -5.4(4) ?
    C10 O2 C11 C12 . . . . 169.6(2) ?
    O4 C11 C12 C13 . . . . -90.2(4) ?
    O2 C11 C12 C13 . . . . 94.7(3) ?
    O4 C11 C12 C17 . . . . 86.9(3) ?
    O2 C11 C12 C17 . . . . -88.2(3) ?
    C17 C12 C13 C14 . . . . -1.0(4) ?
    C11 C12 C13 C14 . . . . 176.1(2) ?
    C17 C12 C13 N1 . . . . 179.1(2) ?
    C11 C12 C13 N1 . . . . -3.8(4) ?
    O6 N1 C13 C14 . . . . -2.8(3) ?
    O5 N1 C13 C14 . . . . 177.0(2) ?
    O6 N1 C13 C12 . . . . 177.1(2) ?
    O5 N1 C13 C12 . . . . -3.1(3) ?
    C12 C13 C14 C15 . . . . 1.0(4) ?
    N1 C13 C14 C15 . . . . -179.1(2) ?
    C13 C14 C15 C16 . . . . 0.0(4) ?
    C14 C15 C16 C17 . . . . -1.0(4) ?
    C15 C16 C17 C12 . . . . 1.0(4) ?
    C13 C12 C17 C16 . . . . 0.1(4) ?
    C11 C12 C17 C16 . . . . -177.3(2) ?
loop_
    _geom_hbond_atom_site_label_D
    _geom_hbond_atom_site_label_H
    _geom_hbond_atom_site_label_A
    _geom_hbond_site_symmetry_A
    _geom_hbond_distance_DH
    _geom_hbond_distance_HA
    _geom_hbond_distance_DA
    _geom_hbond_angle_DHA
    _geom_hbond_publ_flag
    C10 H10A O3 1_554 0.9900 2.5900 3.471(4) 148.00 yes
    C15 H15A O5 3_456 0.9500 2.5800 3.380(3) 142.00 yes
_shelx_hkl_file
;
   1   0   0 0.30492 0.64330   2
  -1   0   0 2.57253 0.91393   3
   1   0   0 1.82471 0.74131   3
  -1   0   0 0.92385 1.25409   1
   2   0   0 5068.20 67.9497   2
   2   0   0 5086.69 67.8229   3
  -2   0   0 5160.44 73.6192   1
  -3   0   0 -0.6784 4.89587   1
   3   0   0 -1.4938 1.44468   2
   3   0   0 0.41285 2.03471   3
  -4   0   0 1196.54 33.0129   1
   4   0   0 1177.89 26.1534   3
   4   0   0 1241.21 26.9450   2
  -5   0   0 -2.6685 4.42089   1
   5   0   0 -0.6614 2.14966   2
   5   0   0 -1.4519 2.35932   3
  -6   0   0 5.04368 8.23838   1
   6   0   0 15.8643 5.14141   3
   6   0   0 8.46777 3.69261   2
   7   0   0 -2.9497 2.40061   3
   7   0   0 -0.0041 3.15667   2
  -7   0   0 7.01887 10.3383   1
   8   0   0 164.346 15.8126   3
   8   0   0 121.890 13.8240   2
  -8   0   0 158.555 22.8224   1
   9   0   0 -3.7470 4.55523   3
   9   0   0 7.67371 4.92255   2
  -9   0   0 -0.4667 10.8315   1
 -10   0   0 3.03354 13.1337   1
  10   0   0 21.4377 8.19271   3
  10   0   0 14.3920 7.04577   2
  11   0   0 1.01343 6.60032   3
 -11   0   0 13.0587 12.4291   1
   0  -1   0 1.91412 1.32068   1
   0  -1   0 1.68341 0.96539   3
   0  -1   0 0.36027 0.94241   2
   0  -1   0 1.29357 1.10607   3
   0   1   0 0.52928 1.01180   3
   0   1   0 2.08932 1.19581   3
   0   1   0 -0.4479 1.45641   1
   0   1   0 1.21122 1.07622   2
  -1  -1   0 -4.2017 2.23567   1
   1  -1   0 0.64474 1.05124   3
   1  -1   0 -2.5289 1.32716   2
  -1  -1   0 0.08966 0.52248   2
   1  -1   0 3.21589 2.07794   1
   1   1   0 1.11109 1.11528   3
   1   1   0 1.51794 0.71103   2
   1   1   0 0.53025 0.60954   2
  -1   1   0 0.06430 1.06341   3
  -1   1   0 0.01402 1.46364   1
  -2  -1   0 1712.39 33.5703   1
   2  -1   0 1696.91 27.2644   3
   2  -1   0 1732.95 31.8309   2
  -2  -1   0 1735.60 23.6267   2
  -2   1   0 1720.53 32.7965   1
   2   1   0 1782.35 23.6569   2
   2   1   0 1739.42 30.3284   3
   3  -1   0 0.37466 2.23256   2
   3  -1   0 -0.5467 1.51334   3
  -3  -1   0 4.44615 5.02828   1
  -3   1   0 -0.0676 2.16433   1
   3   1   0 3.04111 2.43034   3
   3   1   0 0.71556 1.16762   2
   4  -1   0 608.148 16.6633   3
  -4  -1   0 609.753 23.6683   1
   4  -1   0 627.989 20.3439   2
   4   1   0 608.785 14.9855   2
   4   1   0 594.642 18.7590   3
  -4   1   0 645.909 23.1347   1
   5  -1   0 0.46508 2.04798   2
  -5  -1   0 3.07888 5.31989   1
   5  -1   0 -0.0048 2.33261   3
   5   1   0 0.48867 2.84798   3
  -5   1   0 2.52419 4.10229   1
   5   1   0 -0.3329 1.76967   2
   6  -1   0 1150.74 29.2905   3
   6  -1   0 1188.97 34.1036   2
  -6  -1   0 1198.23 41.0642   1
   6   1   0 1183.83 32.7749   3
   6   1   0 1240.13 28.4784   2
  -6   1   0 1190.25 39.4485   1
   7  -1   0 -1.9665 3.20392   2
   7  -1   0 3.50272 3.72752   3
  -7  -1   0 3.99839 7.85033   1
   7   1   0 -4.4953 2.03813   2
   7   1   0 2.33951 4.70664   3
  -7   1   0 1.28101 6.38068   1
   8  -1   0 48.8564 8.74712   3
  -8  -1   0 32.6113 13.5336   1
   8  -1   0 38.4848 8.72683   2
   8   1   0 35.9051 9.17678   3
   8   1   0 52.3885 8.45550   2
  -8   1   0 50.7359 14.9862   1
   9  -1   0 -2.7284 4.21239   2
   9  -1   0 -2.6517 4.91069   3
  -9  -1   0 -11.488 10.2263   1
   9   1   0 -6.0148 4.63655   3
  -9   1   0 -4.9574 9.79315   1
  10  -1   0 415.078 25.3810   2
 -10  -1   0 331.216 30.6773   1
  10  -1   0 365.674 20.9597   3
  10   1   0 412.743 24.6813   3
 -10   1   0 358.538 32.3551   1
  11  -1   0 0.43200 6.47816   2
 -11  -1   0 3.23269 13.6700   1
 -11   1   0 -15.756 12.8984   1
  11   1   0 -9.5574 5.80011   3
  12   1   0 36.9953 12.4782   3
   0  -2   0 2215.63 37.6564   3
   0  -2   0 2338.08 37.2415   2
   0  -2   0 2298.47 42.2659   1
   0   2   0 2307.34 37.4058   3
  -1  -2   0 0.44398 1.20762   2
   1  -2   0 -0.1556 1.79447   2
  -1  -2   0 -1.7494 1.46593   1
   1  -2   0 0.09889 1.47961   3
   1  -2   0 -0.2470 2.19492   1
   1   2   0 0.16544 1.11343   2
   1   2   0 0.14244 0.98112   2
   1   2   0 -0.6353 1.56558   3
  -2  -2   0 202.613 11.4978   1
   2  -2   0 197.463 8.24993   3
   2  -2   0 222.779 11.9491   1
   2  -2   0 209.286 10.8227   2
   2   2   0 214.535 5.05152   2
   2   2   0 213.174 10.1290   3
   2   2   0 204.699 4.92784   2
  -2   2   0 200.978 11.0721   1
  -3  -2   0 -0.1016 0.35978   2
   3  -2   0 1.85664 1.87159   3
   3  -2   0 -1.1872 1.53700   2
  -3  -2   0 -2.7613 3.47328   1
   3   2   0 0.09100 0.40667   2
   3   2   0 0.00594 0.44356   2
  -3   2   0 -0.1218 1.83002   1
   3   2   0 0.52009 2.19801   3
  -4  -2   0 1353.00 37.8079   1
  -4  -2   0 1358.58 20.3063   2
   4  -2   0 1365.26 35.2408   2
   4  -2   0 1351.30 28.0934   3
  -4   2   0 1356.41 37.0541   1
   4   2   0 1321.62 32.8615   3
   4   2   0 1383.05 20.5019   2
   5  -2   0 1.49087 2.57811   3
  -5  -2   0 -6.1574 5.21362   1
   5  -2   0 3.46662 3.22572   2
  -5   2   0 2.82280 5.23252   1
   5   2   0 -0.1093 1.29970   2
   5   2   0 5.23879 3.80540   3
   6  -2   0 421.012 16.4084   3
  -6  -2   0 429.789 25.2180   1
   6  -2   0 439.911 21.5803   2
   6   2   0 404.299 19.8594   3
  -6   2   0 448.442 24.8213   1
   6   2   0 422.172 12.7212   2
   7  -2   0 -2.4907 3.49142   2
   7  -2   0 1.01345 3.20552   3
  -7  -2   0 1.63533 9.16945   1
   7   2   0 3.80953 5.42268   3
  -7   2   0 16.2538 9.77774   1
  -8  -2   0 1655.54 56.2957   1
   8  -2   0 1637.66 49.8554   2
   8  -2   0 1651.01 40.3427   3
   8   2   0 1728.43 48.4481   3
  -8   2   0 1586.35 55.4790   1
  -9  -2   0 7.35412 10.2783   1
   9  -2   0 1.02537 5.17568   2
  -9   2   0 -5.6514 10.4432   1
   9   2   0 12.8141 7.68763   3
  10  -2   0 12.0238 6.76486   2
 -10  -2   0 18.1956 12.3748   1
  10   2   0 9.06623 7.91117   3
 -10   2   0 -9.8691 12.3024   1
 -11  -2   0 5.50341 11.0634   1
  11  -2   0 -2.0944 7.10434   2
 -11   2   0 -17.607 13.6368   1
  11   2   0 -8.6717 6.11100   3
   0  -3   0 -3.2376 1.59189   2
   0  -3   0 0.45013 1.64063   3
   0  -3   0 4.18619 3.48250   1
   0   3   0 3.75956 2.02766   3
   0   3   0 4.26442 2.11863   2
   1  -3   0 -0.3467 2.49538   1
  -1  -3   0 -0.5588 2.04912   1
   1  -3   0 -0.0022 2.17949   2
   1  -3   0 0.00499 1.89095   3
  -1  -3   0 1.14627 1.94610   2
   1   3   0 -2.0390 1.88338   3
   1   3   0 -0.8100 1.44104   2
  -1   3   0 2.02640 1.96271   3
   2  -3   0 828.732 25.4149   2
  -2  -3   0 841.295 27.9528   1
   2  -3   0 794.268 27.3271   1
   2  -3   0 863.619 21.6575   3
   2   3   0 819.609 15.7960   2
   2   3   0 848.678 24.2653   3
  -2   3   0 781.723 26.6010   1
   3  -3   0 5.10308 4.47788   1
   3  -3   0 0.20495 2.28009   2
  -3  -3   0 -1.9988 3.25490   1
   3  -3   0 -2.0559 1.42661   3
   3   3   0 0.77344 2.05988   3
  -3   3   0 -1.9850 2.31620   1
   4  -3   0 94.0810 7.30872   3
   4  -3   0 100.574 12.4559   2
  -4  -3   0 89.7452 12.5426   1
   4   3   0 89.8477 10.4481   3
  -4   3   0 105.124 13.4350   1
  -5  -3   0 -6.9558 4.88613   1
   5  -3   0 1.84801 2.67623   3
   5  -3   0 1.35536 4.09483   2
  -5   3   0 -2.0573 4.60693   1
   5   3   0 -1.4541 3.53094   3
   6  -3   0 487.724 18.1368   3
  -6  -3   0 445.097 25.4503   1
   6  -3   0 435.494 23.4349   2
  -6   3   0 444.632 26.1252   1
   6   3   0 458.703 22.8341   3
  -7  -3   0 8.54821 8.12051   1
   7  -3   0 -2.1735 2.23647   3
   7  -3   0 -5.8860 2.03069   2
   7   3   0 -2.8102 3.22018   3
  -7   3   0 -1.4042 6.70210   1
  -8  -3   0 26.1828 10.8847   1
   8  -3   0 14.2091 7.37180   2
   8   3   0 2.57330 5.81867   3
  -8   3   0 5.30190 9.52540   1
   9  -3   0 -1.8374 5.44800   2
  -9  -3   0 5.00158 9.00039   1
   9   3   0 9.08584 7.59805   3
  -9   3   0 -5.9921 9.53913   1
  10  -3   0 257.167 27.8873   2
 -10  -3   0 236.289 28.6989   1
 -10   3   0 175.167 27.3295   1
  10   3   0 230.324 24.9853   3
  11   3   0 -2.1880 8.41357   3
   0  -4   0 427.027 17.0555   2
   0  -4   0 431.151 21.7018   1
   0   4   0 482.180 18.2210   3
   0   4   0 482.231 16.9038   2
  -1  -4   0 -0.8964 2.43332   2
   1  -4   0 -3.5482 2.07794   3
   1  -4   0 1.27651 3.58226   1
   1  -4   0 -3.2251 2.27046   2
  -1  -4   0 2.17111 4.00497   1
  -1   4   0 0.35269 2.18827   2
   1   4   0 -5.0451 2.12964   3
   1   4   0 0.46944 2.05780   2
  -1   4   0 -1.7951 2.23260   3
   2  -4   0 128.525 9.52611   3
   2  -4   0 110.988 12.4994   2
   2  -4   0 123.683 14.8248   1
  -2  -4   0 126.822 15.3291   1
  -2   4   0 125.960 8.82866   3
   2   4   0 121.621 12.2809   3
  -2   4   0 134.106 12.4305   1
   2   4   0 138.613 7.10846   2
   3  -4   0 3.13199 2.48745   3
  -3  -4   0 -0.0297 4.44262   1
   3  -4   0 4.77780 5.61800   1
   3  -4   0 1.72048 2.94830   2
   3   4   0 3.66955 3.54354   3
  -3   4   0 -1.8634 3.84630   1
  -3   4   0 0.84095 2.18134   3
  -4  -4   0 42.6910 10.3945   1
   4  -4   0 46.5136 7.17072   3
   4  -4   0 38.7864 9.24614   2
   4   4   0 45.4692 8.95149   3
  -4   4   0 41.3063 9.98243   1
   5  -4   0 1.79376 5.11127   2
   5  -4   0 -3.9736 2.54384   3
  -5  -4   0 -2.1751 4.22888   1
  -5   4   0 -1.5912 5.06146   1
   5   4   0 -6.6171 3.25599   3
   6  -4   0 275.007 20.6725   2
  -6  -4   0 326.421 22.9571   1
  -6   4   0 267.851 22.0421   1
   6   4   0 280.710 19.0719   3
   7  -4   0 1.22080 5.24613   2
  -7  -4   0 7.53191 6.47462   1
  -7   4   0 -5.8777 6.71590   1
   7   4   0 -1.6839 4.90638   3
  -8  -4   0 16.2073 7.98490   1
   8  -4   0 9.62073 7.68037   2
   8   4   0 -1.9579 6.78113   3
  -8   4   0 -2.4420 8.71543   1
  -9  -4   0 18.6803 7.74277   1
   9  -4   0 -6.9153 6.83496   2
  -9   4   0 15.4159 11.0352   1
   9   4   0 -3.2603 7.23263   3
 -10  -4   0 42.1747 11.9279   1
 -10   4   0 -16.828 11.9106   1
   0  -5   0 -1.8470 3.81806   1
   0  -5   0 -0.2809 3.97798   2
   0   5   0 -0.6387 2.93979   2
   0   5   0 -3.4109 3.13455   3
   1  -5   0 3.37885 5.08868   1
   1  -5   0 2.69526 4.75507   2
  -1  -5   0 6.23139 5.50307   1
   1   5   0 4.67968 3.91633   3
  -1   5   0 4.52473 3.73992   2
  -1   5   0 -2.7900 2.49842   3
  -1   5   0 3.85227 4.70483   1
  -2  -5   0 326.279 21.8538   1
   2  -5   0 342.529 22.3403   1
   2  -5   0 332.218 19.6143   2
   2  -5   0 296.045 16.0893   3
  -2   5   0 332.914 16.3140   3
   2   5   0 308.437 18.1532   3
  -2   5   0 313.207 17.6786   2
  -2   5   0 307.799 20.9104   1
   3  -5   0 -5.2761 5.06814   1
   3  -5   0 2.49220 4.84152   2
  -3  -5   0 -0.8616 3.93071   1
   3  -5   0 0.87831 2.84908   3
  -3   5   0 1.15691 3.64290   2
   3   5   0 -0.1855 4.39998   3
  -3   5   0 -1.3467 4.31529   1
  -3   5   0 2.98719 3.29225   3
  -4  -5   0 166.446 20.5995   1
   4  -5   0 160.623 20.9837   1
   4  -5   0 183.467 20.3061   2
  -4   5   0 165.978 20.6662   1
   4   5   0 179.361 18.6093   3
   5  -5   0 4.51939 6.00666   2
  -5  -5   0 2.89347 5.20365   1
  -5   5   0 -1.0289 5.41194   1
   5   5   0 -0.3679 5.10680   3
   6  -5   0 8.76044 7.61188   2
  -6  -5   0 22.4262 7.80937   1
   6   5   0 16.3925 7.87342   3
  -6   5   0 8.94105 8.63796   1
   7  -5   0 -1.0448 5.54652   2
  -7  -5   0 18.9764 7.57302   1
  -7   5   0 -8.1785 7.77400   1
   7   5   0 -6.4396 5.57210   3
   8  -5   0 271.445 29.1256   2
  -8  -5   0 345.681 26.9579   1
  -8   5   0 250.533 31.0599   1
   8   5   0 254.120 26.6768   3
   0  -6   0 402.809 26.5046   1
   0   6   0 393.334 21.0507   3
  -1  -6   0 2.49941 5.13032   1
   1  -6   0 -0.7977 5.39092   1
   1   6   0 -0.5325 4.33730   3
  -1   6   0 0.90996 5.56624   1
  -1   6   0 -1.0656 4.01988   3
  -2  -6   0 48.4299 11.8613   1
   2  -6   0 57.4580 13.6361   1
  -2   6   0 51.9554 12.5754   1
  -2   6   0 51.5751 11.2462   3
   2   6   0 37.1784 9.39937   3
  -2   6   0 28.1314 8.17691   2
   3  -6   0 -8.0237 5.47279   1
   3  -6   0 1.35728 5.61751   2
  -3  -6   0 5.47930 4.32439   1
   3   6   0 8.46114 6.20965   3
  -3   6   0 4.66483 5.05338   2
  -3   6   0 2.39302 6.57634   1
   4  -6   0 246.462 24.8926   2
   4  -6   0 210.585 25.9596   1
  -4  -6   0 300.370 24.1012   1
   4   6   0 295.417 21.8391   3
  -4   6   0 233.276 26.5138   1
  -4   6   0 283.645 19.9962   2
   5  -6   0 -5.9861 5.53863   2
  -5  -6   0 15.4537 6.89348   1
  -5   6   0 6.14748 5.22999   2
  -5   6   0 -5.0884 7.05543   1
   5   6   0 -4.5391 6.34604   3
  -6  -6   0 61.6575 13.5124   1
   6  -6   0 44.3865 13.1787   2
   6   6   0 57.0163 13.2331   3
  -6   6   0 59.3817 12.7973   2
  -6   6   0 34.3093 13.8410   1
   0  -7   0 1.04075 5.96981   1
   0   7   0 8.21305 8.31512   1
  -1  -7   0 18.0196 8.52213   1
   1  -7   0 -4.8905 5.43175   1
  -1   7   0 1.07609 7.19453   1
   1   7   0 -4.4616 5.82923   3
  -2  -7   0 13.2899 7.51161   1
   2  -7   0 -7.6964 7.87118   1
   2   7   0 -0.7618 6.41028   3
  -2   7   0 6.99776 8.89386   1
 -12   0   1 23.7810 28.5212   1
 -11   0   1 59.9746 20.5185   1
  11   0  -1 88.9927 15.0860   3
  10   0  -1 18.8864 7.61882   2
  10   0  -1 8.42566 7.44284   3
 -10   0   1 7.64697 14.1642   1
   9   0  -1 156.114 16.6390   3
  -9   0   1 124.786 22.3426   1
   9   0  -1 139.656 15.7594   2
   8   0  -1 42.9937 8.63921   2
  -8   0   1 45.0132 13.3785   1
   8   0  -1 48.5471 9.54013   3
   7   0  -1 235.355 14.2467   2
  -7   0   1 225.630 19.8689   1
   7   0  -1 248.932 15.0835   3
  -6   0   1 110.634 15.0126   1
   6   0  -1 104.630 10.8342   3
   6   0  -1 93.1970 10.1875   2
   5   0  -1 120.081 8.48530   2
   5   0  -1 113.869 8.38444   3
  -5   0   1 139.559 12.8521   1
  -4   0   1 59.6369 9.04662   1
   4   0  -1 58.5433 6.54877   3
   4   0  -1 60.8058 6.57493   2
  -3   0   1 49.6520 7.80951   1
   3   0  -1 39.7173 4.96849   3
   3   0  -1 39.8163 4.75752   2
  -2   0   1 331.196 11.9535   1
   2   0  -1 335.821 9.50209   3
   2   0  -1 328.482 9.18749   2
   1   0  -1 1220.45 18.6442   3
  -1   0   1 1207.10 20.2526   1
  -1   0   1 1239.03 18.6318   3
   1   0  -1 1179.99 18.0511   2
  -1   0   1 1214.89 18.0726   2
   1   0  -1 1213.71 20.2355   1
   0   0   1 -0.0336 0.06465   2
   0   0  -1 -0.1047 0.08548   2
  -1   0  -1 1206.84 17.2518   3
  -1   0  -1 1236.89 18.3764   2
   1   0   1 1184.06 17.2795   3
  -1   0  -1 1221.02 20.3828   1
   1   0   1 1214.45 18.3781   2
   1   0   1 1185.49 19.9800   1
   2   0   1 333.428 8.80064   3
  -2   0  -1 337.548 11.8273   1
   2   0   1 312.394 9.17706   2
   3   0   1 41.4122 4.69748   3
  -3   0  -1 41.0863 7.49208   1
   3   0   1 32.2989 4.40161   2
  -4   0  -1 58.2657 9.53932   1
   4   0   1 54.0783 6.23586   3
   4   0   1 50.8036 6.06866   2
   5   0   1 117.172 8.54815   2
   5   0   1 129.541 8.74048   3
  -5   0  -1 176.101 15.1264   1
   6   0   1 103.910 10.6140   3
   6   0   1 107.695 10.9565   2
  -6   0  -1 107.279 15.8873   1
   7   0   1 284.941 15.5890   3
   7   0   1 243.688 14.6066   2
  -7   0  -1 271.013 23.0094   1
   8   0   1 52.2128 9.35615   2
  -8   0  -1 45.1083 15.0432   1
   8   0   1 50.6525 9.31301   3
  -9   0  -1 142.114 21.8875   1
   9   0   1 149.589 15.8781   3
   9   0   1 141.985 15.6994   2
  10   0   1 4.32242 6.37098   3
  10   0   1 16.1651 7.23517   2
 -10   0  -1 18.3665 15.1103   1
  11   0   1 98.6011 15.0443   3
 -11   0  -1 113.295 22.5476   1
  11  -1  -1 7.26588 7.61458   2
 -11  -1   1 -8.3849 11.6009   1
  11   1  -1 6.78629 7.95075   3
 -11   1   1 -18.520 12.4975   1
  10  -1  -1 283.487 21.3547   2
  10  -1  -1 312.691 19.7078   3
 -10  -1   1 289.395 26.9975   1
  10   1  -1 334.499 22.0384   3
 -10   1   1 324.797 30.5478   1
  -9  -1   1 41.0986 14.8216   1
   9  -1  -1 19.2426 7.90207   2
   9  -1  -1 28.4501 7.94007   3
  -9   1   1 13.2421 12.8531   1
   9   1  -1 30.7218 9.57555   3
   8  -1  -1 438.477 22.7845   2
   8  -1  -1 394.854 19.2465   3
  -8  -1   1 369.438 28.0696   1
   8   1  -1 417.599 21.5087   3
   8   1  -1 412.775 18.3560   2
  -8   1   1 356.493 26.2352   1
   7  -1  -1 83.0806 11.9269   2
  -7  -1   1 93.6373 16.4200   1
   7  -1  -1 64.2998 9.10172   3
  -7   1   1 83.9055 16.5886   1
   7   1  -1 84.0350 9.30000   2
   7   1  -1 80.0926 11.1694   3
   6  -1  -1 257.036 15.2167   2
   6  -1  -1 276.170 13.7114   3
  -6  -1   1 255.260 19.0920   1
  -6   1   1 236.607 18.9515   1
   6   1  -1 248.714 14.6992   3
   6   1  -1 242.914 11.6584   2
  -5  -1   1 253.113 17.9373   1
   5  -1  -1 252.387 13.8184   2
   5  -1  -1 238.380 11.6106   3
   5   1  -1 239.417 10.0649   2
  -5   1   1 250.893 16.0511   1
   5   1  -1 226.975 12.9642   3
   4  -1  -1 170.399 10.2553   2
  -4  -1   1 179.594 13.7215   1
   4  -1  -1 180.021 9.05956   3
   4   1  -1 193.098 7.72017   2
  -4   1   1 186.902 12.8314   1
   4   1  -1 191.849 10.6183   3
  -3  -1   1 398.655 16.5382   1
   3  -1  -1 411.537 12.4752   3
   3  -1  -1 410.291 14.5777   2
  -3  -1   1 429.314 9.62116   2
   3   1  -1 420.612 9.67311   2
   3   1  -1 428.918 14.0524   3
  -3   1   1 406.541 15.9299   1
  -2  -1   1 7989.91 111.912   1
  -2  -1   1 8246.62 103.739   2
   2  -1  -1 8076.76 109.250   2
   2  -1  -1 8057.73 104.601   3
   2   1  -1 8139.26 103.000   2
   2   1  -1 8295.87 107.755   3
  -2   1   1 8117.75 110.100   1
   1  -1  -1 4582.80 60.9134   3
   1  -1  -1 4579.08 63.6103   2
  -1  -1   1 4611.67 65.7960   1
   1  -1  -1 4676.39 64.2799   1
  -1   1   1 4541.76 63.5870   1
   1   1  -1 4573.22 62.0741   3
   0  -1   1 2848.46 42.8614   1
   0  -1   1 2944.28 39.0655   2
   0  -1  -1 2848.36 40.1896   3
   0  -1  -1 2835.58 41.2557   1
   0  -1   1 2926.56 38.8442   3
   0  -1  -1 2840.78 39.6454   2
   0   1   1 2908.48 41.3398   1
   0   1   1 2819.52 39.6334   3
   0   1  -1 2799.85 38.7044   2
   0   1  -1 2817.99 38.6489   3
   0   1   1 2848.20 39.4543   2
   0   1   1 2808.72 38.9380   2
   0   1  -1 2881.93 39.0032   3
   1  -1   1 4600.04 65.7787   1
   1  -1   1 4531.62 63.3426   2
   1  -1   1 4612.09 59.1215   3
  -1  -1  -1 4628.88 64.5566   1
  -1  -1  -1 4684.29 57.7732   2
   1   1   1 4509.32 57.7472   2
  -1   1  -1 4697.56 59.3421   3
  -1   1  -1 4619.71 65.3256   1
   1   1   1 4673.86 62.5392   3
  -2  -1  -1 8120.66 111.419   1
   2  -1   1 8191.35 109.292   2
  -2  -1  -1 8214.07 100.439   2
   2  -1   1 8165.04 102.384   3
   2   1   1 8285.28 107.230   3
  -2   1  -1 7964.01 111.023   1
   2   1   1 8170.77 100.480   2
  -2   1  -1 7989.15 102.240   3
   3  -1   1 428.690 11.6154   3
  -3  -1  -1 450.359 17.8416   1
   3  -1   1 394.997 14.4094   2
  -3   1  -1 445.482 16.9001   1
   3   1   1 424.909 10.4776   2
   3   1   1 424.021 13.8584   3
   4  -1   1 186.580 8.50439   3
   4  -1   1 166.973 10.2096   2
  -4  -1  -1 174.027 12.7724   1
   4   1   1 183.376 9.89025   3
  -4   1  -1 199.866 12.9752   1
   4   1   1 184.393 7.85316   2
   5  -1   1 243.515 11.1884   3
   5  -1   1 233.531 13.4225   2
  -5  -1  -1 259.172 18.1010   1
   5   1   1 236.053 10.2910   2
  -5   1  -1 254.982 17.0303   1
   5   1   1 217.845 12.3552   3
  -6  -1  -1 257.705 20.6284   1
   6  -1   1 253.082 15.1413   2
   6  -1   1 268.059 13.1962   3
   6   1   1 251.717 12.0141   2
   6   1   1 261.915 14.8209   3
  -6   1  -1 271.982 19.8471   1
  -7  -1  -1 70.6244 15.8252   1
   7  -1   1 87.4032 12.0017   2
   7  -1   1 76.5481 9.45786   3
  -7   1  -1 84.2726 15.7858   1
   7   1   1 78.1677 9.13448   2
   7   1   1 80.8447 11.0472   3
   8  -1   1 412.699 21.8585   2
  -8  -1  -1 344.756 27.5359   1
   8  -1   1 407.734 18.7641   3
   8   1   1 386.950 17.9757   2
  -8   1  -1 391.517 28.6767   1
   8   1   1 331.808 18.9935   3
   9  -1   1 45.1131 9.06069   3
  -9  -1  -1 29.7351 12.5493   1
   9  -1   1 30.6975 8.33123   2
  -9   1  -1 13.6443 13.4221   1
   9   1   1 36.1152 9.22882   3
 -10  -1  -1 336.878 30.9745   1
  10  -1   1 340.103 22.9760   2
 -10   1  -1 314.965 35.1918   1
  10   1   1 310.826 21.7657   3
 -11  -1  -1 -2.4330 9.97223   1
  11  -1   1 -0.9521 6.14604   2
  11   1   1 4.40172 7.41122   3
 -11   1  -1 -11.658 12.7965   1
 -11  -2   1 -14.643 8.47811   1
  11  -2  -1 1.43685 7.61959   2
 -11   2   1 -20.891 13.8874   1
  11   2  -1 -9.9186 7.25529   3
 -10  -2   1 16.6450 10.2042   1
  10  -2  -1 33.1132 9.90370   2
 -10   2   1 1.81381 12.1610   1
  10   2  -1 6.31230 6.17527   3
   9  -2  -1 22.3006 8.20561   2
  -9  -2   1 36.2311 13.7548   1
  -9   2   1 5.43616 11.6394   1
   9   2  -1 9.40599 7.48741   3
  -8  -2   1 48.4001 14.0485   1
   8  -2  -1 72.6958 12.8684   2
   8  -2  -1 66.1650 9.78112   3
  -8   2   1 61.9058 15.2269   1
   8   2  -1 93.1299 13.8234   3
   7  -2  -1 119.648 15.3984   2
   7  -2  -1 107.636 11.3231   3
  -7  -2   1 117.905 18.6746   1
  -7   2   1 115.445 18.2535   1
   7   2  -1 83.3473 12.0724   3
   6  -2  -1 112.575 13.3528   2
  -6  -2   1 114.161 16.6560   1
   6  -2  -1 111.656 10.6720   3
   6   2  -1 103.158 12.4036   3
  -6   2   1 109.301 15.8026   1
   6   2  -1 116.280 6.47516   2
   5  -2  -1 37.9172 7.58652   2
   5  -2  -1 27.8455 5.23764   3
  -5  -2   1 32.1627 8.75656   1
  -5   2   1 36.4396 8.98736   1
   5   2  -1 29.8929 3.22199   2
   5   2  -1 35.4141 7.07656   3
  -4  -2   1 279.210 16.9198   1
  -4  -2   1 278.525 5.60450   2
   4  -2  -1 264.893 11.5176   3
   4  -2  -1 279.857 15.1075   2
  -4   2   1 277.795 15.9220   1
   4   2  -1 289.457 14.2678   3
   4   2  -1 270.746 5.54353   2
   3  -2  -1 310.547 11.4494   3
  -3  -2   1 323.054 16.1537   1
   3  -2  -1 295.519 14.3304   2
   3   2  -1 344.892 14.0043   3
  -3   2   1 305.587 14.8493   1
   2  -2  -1 741.688 17.6784   3
   2  -2  -1 771.316 21.6590   2
   2  -2  -1 743.080 22.3962   1
  -2  -2   1 726.009 22.8925   1
   2   2  -1 720.834 10.1365   2
   2   2  -1 738.467 10.2052   2
  -2   2   1 724.238 21.6693   1
   2   2  -1 766.165 20.0926   3
   1  -2  -1 847.373 20.9237   2
  -1  -2   1 823.175 23.0631   1
  -1  -2   1 880.617 15.8506   2
   1  -2  -1 849.975 19.0780   3
   1  -2  -1 843.088 22.5001   1
   1   2  -1 843.436 15.3829   2
   1   2  -1 828.972 15.0108   2
   1   2  -1 831.296 19.6594   3
  -1   2   1 852.312 21.9870   1
   0  -2  -1 -0.9162 1.80052   1
   0  -2   1 -0.1264 2.24963   1
   0  -2   1 0.53549 1.53961   3
   0  -2  -1 0.79551 1.30873   3
   0  -2   1 -0.8655 1.37189   2
   0  -2  -1 -0.4053 1.63297   2
   0   2   1 0.89145 1.20264   3
   0   2  -1 0.96210 1.54231   3
   0   2   1 0.25114 1.39395   2
   1  -2   1 843.078 20.6687   2
  -1  -2  -1 859.068 22.6636   1
   1  -2   1 840.262 23.3516   1
  -1  -2  -1 852.655 16.7707   2
   1  -2   1 857.196 18.1114   3
   1   2   1 847.005 19.9398   3
  -1   2  -1 847.127 17.5208   3
   1   2   1 877.763 16.2504   2
   2  -2   1 766.081 21.3720   2
   2  -2   1 697.747 22.6374   1
  -2  -2  -1 760.708 22.7355   1
   2  -2   1 750.231 16.5963   3
  -2  -2  -1 725.813 12.6851   2
   2   2   1 737.795 13.2082   2
   2   2   1 752.930 13.1540   2
  -2   2  -1 700.598 22.1667   1
   2   2   1 745.716 19.7675   3
   3  -2   1 324.692 10.7015   3
  -3  -2  -1 317.138 15.8814   1
   3  -2   1 355.443 15.2437   2
  -3  -2  -1 328.988 7.04192   2
   3   2   1 319.609 7.17052   2
  -3   2  -1 286.050 14.9009   1
   3   2   1 345.262 14.0419   3
  -4  -2  -1 274.392 16.6805   1
   4  -2   1 295.068 11.0287   3
   4  -2   1 255.438 14.4459   2
  -4  -2  -1 283.049 7.63895   2
  -4   2  -1 255.806 15.5476   1
   4   2   1 275.829 7.59294   2
   4   2   1 282.236 13.7379   3
  -5  -2  -1 23.6125 8.85428   1
   5  -2   1 28.6152 5.09734   3
   5  -2   1 29.7079 6.55385   2
   5   2   1 35.1196 3.96090   2
  -5   2  -1 28.0568 8.23407   1
   5   2   1 35.5182 6.85155   3
   6  -2   1 118.200 8.50733   3
  -6  -2  -1 120.221 17.2677   1
   6  -2   1 115.047 13.8607   2
  -6   2  -1 91.3348 14.5665   1
   6   2   1 101.093 6.47404   2
   6   2   1 117.397 12.8789   3
   7  -2   1 120.283 15.0078   2
   7  -2   1 113.729 11.0274   3
  -7  -2  -1 86.9172 16.6076   1
   7   2   1 101.636 13.1707   3
  -7   2  -1 116.288 17.8520   1
  -8  -2  -1 64.6301 15.5076   1
   8  -2   1 58.6189 8.72948   3
   8  -2   1 54.9129 11.1088   2
   8   2   1 68.9696 12.0795   3
  -8   2  -1 73.9440 16.4455   1
   9  -2   1 16.7303 7.76528   2
  -9  -2  -1 29.5666 11.6148   1
  -9   2  -1 1.54883 11.7871   1
   9   2   1 5.22849 7.07115   3
  10  -2   1 22.2599 9.12576   2
 -10  -2  -1 8.45696 11.5352   1
 -10   2  -1 11.5080 14.1585   1
  10   2   1 10.1056 7.84375   3
 -11  -2  -1 -2.9799 10.2712   1
  11  -2   1 -4.2448 6.55910   2
 -11   2  -1 -5.0096 15.8790   1
  11   2   1 0.17643 7.52529   3
  11   3  -1 71.5383 16.0325   3
  10  -3  -1 52.6986 12.9360   2
 -10  -3   1 49.8814 13.6750   1
  10   3  -1 43.7192 11.8796   3
 -10   3   1 33.8802 17.2568   1
  -9  -3   1 12.6152 10.2581   1
   9  -3  -1 12.0287 6.31045   2
  -9   3   1 23.5778 13.9563   1
   9   3  -1 11.1396 6.78277   3
   8  -3  -1 6.13973 5.75754   2
  -8  -3   1 14.6774 8.60319   1
   8   3  -1 3.76620 4.79025   3
  -8   3   1 1.42465 9.02472   1
   7  -3  -1 149.092 18.0641   2
  -7  -3   1 155.701 20.2229   1
   7  -3  -1 189.527 12.6339   3
   7   3  -1 182.810 18.7114   3
  -7   3   1 179.824 21.7420   1
  -6  -3   1 195.354 21.8711   1
   6  -3  -1 258.669 18.6517   2
   6  -3  -1 202.844 12.0923   3
  -6   3   1 251.563 19.9919   1
   6   3  -1 236.812 16.5425   3
  -5  -3   1 230.084 18.0897   1
   5  -3  -1 257.640 17.0622   2
   5  -3  -1 265.124 12.8071   3
  -5   3   1 250.995 18.2840   1
   5   3  -1 228.879 15.2425   3
   4  -3  -1 66.1599 10.6055   2
   4  -3  -1 71.4346 7.92166   3
  -4  -3   1 73.3351 11.6267   1
  -4   3   1 58.1827 10.2053   1
   4   3  -1 54.7950 8.85047   3
   3  -3  -1 45.2063 8.79708   1
   3  -3  -1 64.9905 9.59230   2
   3  -3  -1 54.6783 6.65234   3
  -3  -3   1 35.2443 8.35538   1
  -3   3   1 54.0443 9.04870   1
   3   3  -1 68.4256 8.78431   3
   2  -3  -1 85.8070 9.80261   2
   2  -3  -1 65.2214 7.01835   3
  -2  -3   1 68.9566 9.69602   1
   2  -3  -1 88.9284 10.9303   1
   2   3  -1 69.8738 3.86514   2
  -2   3   1 76.6745 9.94406   1
   2   3  -1 74.2338 3.93267   2
   2   3  -1 61.4844 7.70696   3
   1  -3  -1 106.756 7.52279   3
  -1  -3   1 100.740 11.4549   1
   1  -3  -1 113.892 8.72765   2
  -1  -3   1 104.932 6.25757   2
   1  -3  -1 104.569 9.03135   1
  -1   3   1 115.697 7.46089   3
   1   3  -1 108.309 5.86460   2
   1   3  -1 97.3348 7.56875   3
   0  -3   1 2171.58 47.3421   1
   0  -3  -1 2159.09 41.4482   3
   0  -3  -1 2121.03 45.6876   1
   0  -3  -1 2202.61 40.3601   2
   0  -3   1 2162.73 39.4753   2
   0   3   1 2097.75 40.0706   3
   0   3  -1 2071.04 39.1141   3
   0   3   1 2168.64 38.6085   2
   1  -3   1 111.285 9.66933   1
   1  -3   1 105.086 7.28522   3
   1  -3   1 108.463 8.24611   2
  -1  -3  -1 103.132 9.35858   1
  -1  -3  -1 120.587 7.16590   2
   1   3   1 112.683 6.26161   2
   1   3   1 113.876 8.15874   3
  -1   3  -1 109.464 6.97733   3
   2  -3   1 78.7664 6.26237   3
   2  -3   1 72.4986 10.1988   1
  -2  -3  -1 83.0484 10.5904   1
   2  -3   1 70.9113 8.89591   2
  -2   3  -1 79.4111 5.94149   3
  -2   3  -1 87.9181 10.7258   1
   2   3   1 77.4967 4.71932   2
   2   3   1 75.5404 8.70398   3
  -3  -3  -1 48.9218 9.08849   1
   3  -3   1 35.4113 7.18597   2
   3  -3   1 54.0038 6.12992   3
   3  -3   1 53.4394 10.1236   1
   3   3   1 41.8011 7.08851   3
  -3   3  -1 41.1963 8.17130   1
   3   3   1 45.6346 2.90160   2
   3   3   1 51.6253 2.83589   2
   4  -3   1 59.3160 9.61592   2
  -4  -3  -1 71.8094 11.5749   1
   4  -3   1 61.5048 6.82001   3
   4   3   1 76.5903 9.83971   3
  -4   3  -1 77.3033 11.7059   1
  -5  -3  -1 228.684 17.7953   1
   5  -3   1 240.867 11.6058   3
   5  -3   1 242.728 16.3886   2
   5   3   1 243.911 15.5116   3
  -5   3  -1 297.440 19.7879   1
   6  -3   1 211.587 11.6419   3
   6  -3   1 216.256 16.9841   2
  -6  -3  -1 230.549 18.5428   1
  -6   3  -1 262.112 20.6073   1
   6   3   1 243.466 16.7278   3
  -7  -3  -1 173.397 21.4875   1
   7  -3   1 169.686 18.9107   2
  -7   3  -1 196.119 23.2028   1
   7   3   1 189.054 18.4339   3
   8  -3   1 12.5720 7.03764   2
  -8  -3  -1 5.36155 9.02186   1
  -8   3  -1 1.69670 9.07607   1
   8   3   1 18.1440 7.12045   3
   9  -3   1 17.2213 8.70882   2
  -9  -3  -1 17.7170 11.2708   1
  -9   3  -1 18.2679 13.1505   1
   9   3   1 13.0121 8.39451   3
  10  -3   1 38.7192 12.6685   2
 -10  -3  -1 58.0632 15.7641   1
  10   3   1 40.9362 12.1297   3
 -10   3  -1 35.1605 16.6262   1
  11   3   1 33.7500 12.3212   3
 -10  -4   1 126.381 24.4039   1
 -10   4   1 33.9706 18.5351   1
   9  -4  -1 -1.5969 7.07272   2
  -9  -4   1 14.2973 8.02364   1
   9   4  -1 -4.0939 4.61289   3
  -9   4   1 -14.383 9.29641   1
  -8  -4   1 6.02032 6.86334   1
   8  -4  -1 3.39798 5.57530   2
   8   4  -1 12.3983 7.16421   3
  -8   4   1 0.72932 9.17320   1
  -7  -4   1 20.9234 9.53763   1
   7  -4  -1 17.6407 7.12082   2
   7   4  -1 20.4872 7.62043   3
  -7   4   1 19.3749 10.5459   1
  -6  -4   1 88.9888 15.6947   1
   6  -4  -1 81.2670 14.1113   2
  -6   4   1 92.9912 16.0320   1
   6   4  -1 77.7129 13.0045   3
   5  -4  -1 -2.7754 4.09680   2
  -5  -4   1 -1.1061 4.65396   1
   5  -4  -1 0.35212 2.78361   3
  -5   4   1 -5.2582 4.73100   1
   5   4  -1 -5.2442 3.08793   3
  -4  -4   1 57.7369 11.3631   1
   4  -4  -1 62.4922 8.29837   3
   4  -4  -1 53.7221 10.5035   2
   4   4  -1 62.1950 10.4721   3
  -4   4   1 65.1862 11.8822   1
   3  -4  -1 231.051 17.5199   1
   3  -4  -1 204.265 15.0403   2
  -3  -4   1 179.581 15.1499   1
   3  -4  -1 234.030 12.7437   3
  -3   4   1 211.650 11.5958   3
  -3   4   1 217.663 16.3160   1
   3   4  -1 201.105 13.9707   3
   2  -4  -1 66.9448 10.2047   2
   2  -4  -1 77.6756 9.06190   3
   2  -4  -1 65.9321 11.0499   1
  -2  -4   1 92.6973 13.3429   1
  -2   4   1 82.2116 12.0615   1
   2   4  -1 82.8009 10.1905   3
  -2   4   1 91.3198 9.24756   3
   2   4  -1 85.4209 6.20778   2
  -2   4   1 77.0756 9.95203   2
  -1  -4   1 99.0190 13.0622   1
   1  -4  -1 109.586 13.4779   1
  -1  -4   1 115.552 7.89219   2
   1  -4  -1 110.327 10.9425   3
   1  -4  -1 109.024 11.7482   2
   1   4  -1 112.615 7.26627   2
   1   4  -1 117.117 11.4508   3
  -1   4   1 101.433 10.0890   3
  -1   4   1 115.217 9.11022   2
   0  -4   1 -1.8278 3.14972   1
   0  -4  -1 -1.7948 2.64769   2
   0  -4  -1 3.96633 3.41848   1
   0  -4   1 -3.9613 2.29140   2
   0   4  -1 -0.2257 2.33847   3
   0   4  -1 0.05406 2.33084   2
   0   4   1 -0.9857 1.93100   3
   0   4   1 -0.2798 2.21215   2
  -1  -4  -1 87.9320 12.2860   1
  -1  -4  -1 109.682 8.19886   2
   1  -4   1 115.887 11.8767   2
   1  -4   1 119.002 8.96966   3
   1  -4   1 99.4991 13.4426   1
   1   4   1 104.515 10.9519   3
   1   4   1 95.7315 6.97010   2
  -1   4  -1 100.127 7.94495   3
   2  -4   1 97.8751 9.69207   3
   2  -4   1 82.2783 12.2356   1
  -2  -4  -1 67.7287 11.2096   1
   2  -4   1 66.6808 9.86003   2
  -2   4  -1 76.1148 8.35964   3
  -2   4  -1 59.4540 10.3661   1
   2   4   1 62.4195 8.91947   3
   2   4   1 80.2347 5.87776   2
  -3  -4  -1 223.522 16.7459   1
   3  -4   1 213.918 11.5865   3
   3  -4   1 199.114 17.0224   1
   3  -4   1 224.572 15.4918   2
   3   4   1 185.046 13.3642   3
  -3   4  -1 193.637 15.8699   1
  -3   4  -1 251.227 11.9386   3
  -4  -4  -1 49.6444 10.3600   1
   4  -4   1 64.5423 7.78427   3
   4  -4   1 61.9912 11.2337   2
   4  -4   1 52.5837 12.0068   1
   4   4   1 51.2912 9.56148   3
  -4   4  -1 66.8497 12.0674   1
   5  -4   1 4.50414 5.46532   2
  -5  -4  -1 2.26541 4.43657   1
  -5   4  -1 -0.3044 4.99470   1
   5   4   1 3.50517 4.56258   3
   6  -4   1 101.421 15.5383   2
  -6  -4  -1 109.684 16.9630   1
   6   4   1 78.0259 12.7339   3
  -6   4  -1 89.7407 16.1140   1
   7  -4   1 14.2227 7.54528   2
  -7  -4  -1 29.9937 10.3843   1
   7   4   1 11.7259 6.16022   3
  -7   4  -1 9.27788 9.11684   1
   8  -4   1 6.71828 7.16391   2
  -8  -4  -1 21.1506 9.26415   1
  -8   4  -1 -2.8318 6.20200   1
   8   4   1 3.28545 7.15734   3
   9  -4   1 6.26893 6.56918   2
  -9  -4  -1 19.0560 8.38794   1
   9   4   1 -6.0344 6.61705   3
  -9   4  -1 -16.152 9.79908   1
 -10  -4  -1 103.385 18.2254   1
  10   4   1 74.9255 17.8798   3
 -10   4  -1 46.2858 18.9609   1
   8  -5  -1 -1.6361 5.28283   2
  -8  -5   1 11.5435 6.29585   1
  -8   5   1 4.53384 11.4079   1
  -8   5   1 7.64986 5.38826   2
   8   5  -1 3.84801 9.09404   3
   7  -5  -1 8.71991 7.40583   2
  -7  -5   1 20.6716 7.82008   1
  -7   5   1 9.25104 6.19297   2
   7   5  -1 -0.2111 6.25024   3
  -7   5   1 2.34393 8.88235   1
   6  -5  -1 31.3197 11.0119   2
  -6  -5   1 46.4513 11.3239   1
  -6   5   1 34.0509 9.42983   2
  -6   5   1 19.1819 10.4165   1
   6   5  -1 20.4816 8.81103   3
  -5  -5   1 113.086 17.6495   1
   5  -5  -1 101.206 15.7470   2
   5   5  -1 81.9056 13.5983   3
  -5   5   1 87.1418 13.4520   2
  -5   5   1 96.9444 16.5539   1
   4  -5  -1 48.6179 11.2536   2
   4  -5  -1 54.0991 13.2265   1
  -4  -5   1 70.6743 13.7810   1
   4   5  -1 58.3143 11.0893   3
  -4   5   1 69.9497 13.5153   1
  -4   5   1 51.0166 8.14166   3
  -4   5   1 61.3702 10.6690   2
   3  -5  -1 124.376 12.7900   3
  -3  -5   1 109.782 16.4538   1
   3  -5  -1 90.4333 13.4090   2
   3  -5  -1 98.2361 15.8568   1
   3   5  -1 100.884 13.5978   3
  -3   5   1 101.760 13.2574   2
  -3   5   1 110.095 11.5933   3
  -3   5   1 81.7843 14.0165   1
   2  -5  -1 18.1409 7.44140   1
  -2  -5   1 25.3187 8.42769   1
   2  -5  -1 29.8648 7.78337   2
   2  -5  -1 13.8567 5.36589   3
  -2   5   1 18.1577 5.83767   2
  -2   5   1 9.12229 4.40132   3
   2   5  -1 18.0265 6.40785   3
  -2   5   1 31.6633 8.87733   1
   1  -5  -1 163.831 13.2211   2
   1  -5  -1 167.183 15.9171   1
  -1  -5   1 175.124 16.1549   1
  -1   5   1 149.442 17.3140   1
  -1   5   1 154.918 11.8377   2
   1   5  -1 166.481 12.9906   3
  -1   5   1 169.958 12.0571   3
   0  -5  -1 161.149 12.4354   2
   0  -5   1 173.682 15.7695   1
   0  -5  -1 154.817 18.2197   1
   0  -5   1 171.051 12.5014   2
   0   5  -1 171.325 12.5628   3
   0   5   1 160.470 12.3860   3
   0   5  -1 188.281 11.8547   2
   0   5   1 164.763 11.5351   2
   1  -5   1 187.227 14.0476   2
   1  -5   1 160.862 18.8903   1
  -1  -5  -1 188.833 16.2842   1
  -1   5  -1 201.171 12.9223   3
  -1   5  -1 179.227 16.1960   1
   1   5   1 184.718 13.6649   3
  -1   5  -1 168.365 11.9262   2
   2  -5   1 21.0631 6.69781   2
  -2  -5  -1 24.4661 7.90148   1
   2  -5   1 14.3364 7.56941   1
  -2   5  -1 20.0548 7.52272   1
  -2   5  -1 9.76236 4.54136   3
  -2   5  -1 17.0594 5.40673   2
   2   5   1 17.3197 5.88736   3
   3  -5   1 88.4720 13.2026   2
   3  -5   1 119.504 18.0887   1
   3  -5   1 102.683 11.2362   3
  -3  -5  -1 117.801 16.7964   1
   3   5   1 99.2516 13.3831   3
  -3   5  -1 102.223 15.9391   1
  -3   5  -1 124.835 11.9840   3
  -4  -5  -1 59.8572 12.3108   1
   4  -5   1 65.3289 12.2332   2
   4  -5   1 88.9195 16.5720   1
   4   5   1 65.2027 11.5688   3
  -4   5  -1 58.5853 12.6872   1
  -5  -5  -1 108.104 16.7439   1
   5  -5   1 84.7337 14.7666   2
   5   5   1 86.3662 14.3026   3
  -5   5  -1 74.0125 15.1954   1
   6  -5   1 23.9289 9.51270   2
  -6  -5  -1 46.4346 11.3358   1
   6   5   1 16.5110 7.40530   3
  -6   5  -1 16.1130 9.48291   1
   7  -5   1 -0.1442 3.99767   2
   7   5   1 1.82105 4.75106   3
  -7   5  -1 -2.7240 8.34128   1
   8  -5   1 12.4917 8.10699   2
  -8   5  -1 1.92583 8.85679   1
   8   5   1 4.64465 6.45900   3
  -6  -6   1 44.6671 10.8937   1
   6  -6  -1 28.3990 11.5112   2
  -6   6   1 27.3985 8.88812   2
  -6   6   1 18.7093 11.9456   1
   6   6  -1 1.37537 7.97301   3
  -5  -6   1 4.20517 4.59900   1
   5  -6  -1 -4.0319 5.67758   2
  -5   6   1 1.44470 7.56615   1
  -5   6   1 5.42116 5.20000   2
   5   6  -1 -2.9626 6.94913   3
  -4  -6   1 76.9918 14.8412   1
   4  -6  -1 58.2766 13.2516   2
   4  -6  -1 62.7094 15.7254   1
  -4   6   1 78.2785 12.9802   2
   4   6  -1 72.2144 13.2848   3
  -4   6   1 50.4824 13.6540   1
   3  -6  -1 103.262 16.1587   2
  -3  -6   1 151.310 20.3935   1
   3  -6  -1 97.7053 17.5032   1
   3   6  -1 103.436 15.0525   3
  -3   6   1 113.469 14.9196   2
  -3   6   1 116.328 18.6062   1
  -2  -6   1 73.8878 14.4409   1
   2  -6  -1 72.9002 14.7882   2
   2  -6  -1 64.0526 13.8484   1
   2   6  -1 64.4022 11.8692   3
  -2   6   1 52.7141 9.32030   3
  -2   6   1 55.1060 10.5114   2
  -2   6   1 88.8208 15.5525   1
   1  -6  -1 1.88578 5.68558   1
  -1  -6   1 22.1656 9.17166   1
   1   6  -1 7.72461 5.74809   3
  -1   6   1 5.04713 5.11856   3
  -1   6   1 9.85540 7.10021   1
   0  -6   1 6.95579 6.02396   1
   0  -6  -1 6.16253 5.61969   1
   0   6   1 1.54571 4.61284   3
   0   6  -1 0.90272 4.50481   3
  -1  -6  -1 22.7640 8.37768   1
   1  -6   1 20.0075 8.49020   1
   1   6   1 18.9549 7.10088   3
  -1   6  -1 15.2253 7.43331   1
  -1   6  -1 15.0120 6.21149   3
   2  -6   1 65.4475 14.5342   1
  -2  -6  -1 66.8309 13.8013   1
   2   6   1 50.2525 10.7102   3
  -2   6  -1 66.0495 13.2653   2
  -2   6  -1 75.2665 14.4028   1
   3  -6   1 97.9102 14.7407   2
  -3  -6  -1 133.684 18.7517   1
   3  -6   1 107.782 18.9802   1
   3   6   1 125.083 16.5922   3
  -3   6  -1 84.2793 16.3691   1
  -3   6  -1 110.447 14.3272   2
   4  -6   1 50.3451 14.8489   1
   4  -6   1 49.3818 12.6528   2
  -4  -6  -1 75.0317 14.8013   1
   4   6   1 67.1449 12.8253   3
  -4   6  -1 55.4051 11.2656   2
  -4   6  -1 52.9356 13.6726   1
   5  -6   1 8.41885 7.54991   2
  -5  -6  -1 6.02163 5.57422   1
  -5   6  -1 10.2706 6.08105   2
  -5   6  -1 -5.2036 6.93438   1
   5   6   1 -2.2813 6.12517   3
   6  -6   1 24.4553 10.7610   2
  -6  -6  -1 45.8659 11.1006   1
  -6   6  -1 35.3687 9.55921   2
   6   6   1 29.7676 11.4902   3
  -6   6  -1 13.9343 10.8404   1
  -2  -7   1 4.95118 6.51415   1
   2  -7  -1 0.26536 8.14923   1
   2   7  -1 -4.9879 5.63991   3
  -2   7   1 1.54675 7.51447   1
  -1  -7   1 26.6608 9.67736   1
   1  -7  -1 5.32412 7.78040   1
  -1   7   1 14.1420 9.16463   1
   1   7  -1 0.00156 7.16842   3
   0  -7   1 85.9402 17.3806   1
   0  -7  -1 79.1385 16.5055   1
   0   7  -1 67.9106 15.4690   1
   0   7   1 75.3063 16.5832   1
   0   7   1 83.0653 14.1586   3
   1  -7   1 10.2034 8.03275   1
  -1  -7  -1 20.3025 9.34518   1
   1   7   1 11.9932 7.75570   3
  -1   7  -1 14.6493 8.58590   1
  -2  -7  -1 9.61219 6.96906   1
   2  -7   1 -1.6010 7.76901   1
  -2   7  -1 5.69449 8.50944   1
   2   7   1 2.26690 6.86214   3
 -12   0   2 36.0868 18.8220   1
 -11   0   2 63.8759 20.5909   1
  11   0  -2 90.1498 15.0487   3
 -10   0   2 -1.8543 12.4181   1
  10   0  -2 5.73136 7.04399   3
  10   0  -2 5.59950 5.68950   2
   9   0  -2 73.3178 12.2132   3
   9   0  -2 47.9420 9.66177   2
  -9   0   2 48.8572 16.6114   1
  -8   0   2 8.28600 11.5838   1
   8   0  -2 6.28461 4.37888   2
   8   0  -2 11.4361 5.86953   3
   7   0  -2 550.412 21.8163   2
  -7   0   2 539.856 30.5095   1
   7   0  -2 527.093 21.9319   3
   6   0  -2 8.42516 4.00530   2
  -6   0   2 18.4031 10.2334   1
   6   0  -2 8.58241 4.73873   3
   5   0  -2 402.441 15.5871   2
  -5   0   2 389.120 20.2020   1
   5   0  -2 402.987 16.1080   3
   4   0  -2 562.977 17.3495   3
   4   0  -2 607.113 17.3938   2
  -4   0   2 555.802 21.9802   1
   3   0  -2 2023.61 34.5347   2
   3   0  -2 1990.42 35.3116   3
  -3   0   2 2045.78 40.6176   1
   2   0  -2 701.218 14.7284   2
   2   0  -2 688.826 15.3904   3
  -2   0   2 691.498 17.8267   1
  -1   0   2 142.782 4.40254   2
  -1   0   2 148.481 4.95240   3
  -1   0   2 157.599 5.62268   1
   1   0  -2 159.223 4.86714   2
   1   0  -2 146.027 5.54950   1
   1   0  -2 149.379 4.47606   2
   1   0  -2 147.702 4.97660   3
  -1   0   2 148.090 4.71200   2
   0   0  -2 153.425 3.48761   3
   0   0   2 147.855 3.19609   1
   1   0   2 150.539 5.02997   2
   1   0   2 149.748 5.53632   1
  -1   0  -2 150.779 3.84543   3
  -1   0  -2 142.532 5.48376   1
  -1   0  -2 155.833 5.06449   2
  -2   0  -2 708.245 17.9717   1
   2   0   2 702.147 13.6833   3
  -2   0  -2 694.497 13.3828   3
   2   0   2 716.262 15.4023   2
   3   0   2 2015.52 33.2330   3
  -3   0  -2 2009.21 40.4576   1
   3   0   2 2031.44 35.1292   2
  -4   0  -2 611.661 23.1114   1
   4   0   2 591.414 17.5710   2
   4   0   2 598.034 16.6267   3
   5   0   2 418.290 15.9311   2
   5   0   2 435.584 15.6474   3
  -5   0  -2 450.680 22.5791   1
   6   0   2 10.8196 4.27221   2
   6   0   2 13.6698 4.64484   3
  -6   0  -2 14.9476 9.16144   1
   7   0   2 580.033 22.0010   3
   7   0   2 548.664 22.1925   2
  -7   0  -2 560.480 29.7100   1
  -8   0  -2 13.4837 12.4247   1
   8   0   2 8.60095 4.93571   2
   8   0   2 6.33447 5.80575   3
   9   0   2 57.2255 10.1952   3
  -9   0  -2 54.8463 17.1238   1
   9   0   2 67.6901 11.2084   2
  10   0   2 5.40774 5.99079   2
 -10   0  -2 5.07002 13.3970   1
  10   0   2 -1.5237 5.42815   3
 -11   0  -2 58.2108 20.7166   1
  11  -1  -2 35.0782 11.1752   2
 -11  -1   2 35.2120 17.1759   1
  11   1  -2 26.8303 10.1343   3
 -11   1   2 45.9810 19.8373   1
  10  -1  -2 14.3298 7.74365   2
 -10  -1   2 25.0304 12.6803   1
  10  -1  -2 13.0348 7.48616   3
  10   1  -2 0.68449 6.67421   3
 -10   1   2 -7.4444 11.7165   1
   9  -1  -2 259.634 17.2459   3
   9  -1  -2 238.014 17.8246   2
  -9  -1   2 278.725 30.3577   1
  -9   1   2 224.493 27.8299   1
   9   1  -2 260.052 18.5776   3
   8  -1  -2 55.4139 9.65031   3
  -8  -1   2 44.2201 12.9258   1
   8  -1  -2 53.6731 10.1749   2
  -8   1   2 66.4556 16.1186   1
   8   1  -2 69.6573 9.32739   2
   8   1  -2 80.1651 12.4493   3
   7  -1  -2 152.920 15.8919   2
   7  -1  -2 167.664 12.2132   3
  -7  -1   2 157.245 20.5051   1
  -7   1   2 149.821 19.4036   1
   7   1  -2 169.574 16.3002   3
   7   1  -2 144.975 10.0903   2
   6  -1  -2 155.860 12.0534   2
  -6  -1   2 153.970 19.2418   1
   6  -1  -2 167.042 11.1356   3
   6   1  -2 152.582 9.31033   2
  -6   1   2 168.388 19.0608   1
   6   1  -2 155.994 12.1310   3
   5  -1  -2 81.1282 9.87589   2
  -5  -1   2 70.5653 12.0667   1
   5  -1  -2 78.8416 8.53232   3
   5   1  -2 59.5661 7.95647   3
  -5   1   2 83.0181 11.7665   1
   5   1  -2 67.2142 5.54215   2
   4  -1  -2 124.187 9.05336   2
  -4  -1   2 112.103 12.8645   1
   4  -1  -2 104.354 7.37611   3
   4   1  -2 111.775 8.51535   3
   4   1  -2 99.1567 5.54224   2
  -4   1   2 109.236 12.2300   1
   3  -1  -2 724.935 20.3973   2
  -3  -1   2 737.041 23.1214   1
   3  -1  -2 711.248 17.7566   3
  -3  -1   2 766.744 13.9296   2
  -3   1   2 753.186 21.8856   1
   3   1  -2 738.606 13.9745   2
   3   1  -2 749.944 19.6924   3
  -2  -1   2 1881.55 24.1713   2
  -2  -1   2 1867.61 23.9472   2
   2  -1  -2 1846.66 30.7143   3
   2  -1  -2 1788.03 33.4810   2
  -2  -1   2 1879.65 36.2705   1
  -2   1   2 1827.21 33.6759   1
   2   1  -2 1837.05 32.2818   3
  -1  -1   2 9559.70 124.745   1
   1  -1  -2 9473.56 123.298   1
  -1  -1   2 9413.62 120.741   2
   1  -1  -2 9334.32 121.232   1
   1  -1  -2 9380.67 122.194   2
   1  -1  -2 9632.11 120.232   3
  -1   1   2 9999.99 124.912   1
   1   1  -2 9326.63 120.256   3
   1   1  -2 9534.16 119.269   2
  -1   1   2 9384.65 120.898   1
   0  -1   2 0.73363 1.01073   2
   0  -1  -2 1.78291 1.42440   2
   0  -1   2 0.68189 1.77932   1
   0  -1  -2 0.81263 1.21332   1
   0  -1  -2 0.12827 1.28487   3
   0  -1  -2 1.27015 1.13083   2
   0  -1   2 -0.0317 0.77241   3
   0   1   2 1.27985 1.30368   2
   0   1  -2 0.19061 0.92571   3
   0   1   2 0.52546 1.12820   2
   0   1  -2 1.06731 1.20533   2
   0   1   2 -0.0802 1.15945   1
  -1  -1  -2 9565.80 119.958   2
   1  -1   2 9233.00 120.798   2
  -1  -1  -2 9533.87 120.281   3
   1  -1   2 9485.98 120.554   3
   1  -1   2 9478.05 124.064   1
  -1  -1  -2 9420.17 121.223   1
   1   1   2 9311.78 124.229   2
  -1   1  -2 9523.09 123.563   1
  -1   1  -2 9573.44 118.177   3
   1   1   2 9358.40 119.582   3
  -2  -1  -2 1786.64 34.5389   1
   2  -1   2 1826.59 26.6564   3
  -2  -1  -2 1870.79 27.3561   2
   2  -1   2 1869.70 33.4231   2
  -2   1  -2 1884.79 26.9012   3
   2   1   2 1807.47 27.3183   2
   2   1   2 1841.43 31.4000   3
  -2   1  -2 1845.08 35.2206   1
  -3  -1  -2 730.817 22.5266   1
   3  -1   2 753.508 20.5139   2
   3  -1   2 768.307 15.6318   3
   3   1   2 733.232 15.5253   2
   3   1   2 731.264 18.7692   3
  -3   1  -2 736.780 22.5676   1
   4  -1   2 99.4208 8.19601   2
   4  -1   2 110.452 6.48187   3
  -4  -1  -2 117.969 10.8167   1
   4   1   2 107.898 6.32342   2
   4   1   2 112.906 7.71114   3
  -4   1  -2 114.808 12.6167   1
  -5  -1  -2 57.9252 10.4468   1
   5  -1   2 74.1937 9.54926   2
   5  -1   2 73.2343 7.30012   3
   5   1   2 79.9571 6.32807   2
   5   1   2 79.8724 8.85812   3
  -5   1  -2 78.6553 11.5127   1
  -6  -1  -2 174.198 19.2886   1
   6  -1   2 135.947 9.52434   3
   6  -1   2 149.173 12.0015   2
  -6   1  -2 170.874 18.6853   1
   6   1   2 165.935 11.7226   3
   6   1   2 168.785 9.84254   2
   7  -1   2 167.153 11.1886   3
  -7  -1  -2 198.061 23.0362   1
   7  -1   2 165.942 13.4985   2
   7   1   2 157.870 10.9027   2
  -7   1  -2 156.581 20.0230   1
   7   1   2 167.399 12.4480   3
   8  -1   2 66.8429 9.28271   3
   8  -1   2 72.0808 11.7498   2
  -8  -1  -2 58.0811 16.4118   1
  -8   1  -2 61.8461 16.3894   1
   8   1   2 54.1840 10.1736   3
   8   1   2 69.2478 9.39610   2
   9  -1   2 240.137 15.4989   3
  -9  -1  -2 226.426 26.5702   1
   9  -1   2 271.990 19.4002   2
  -9   1  -2 269.114 30.2861   1
   9   1   2 240.000 17.7780   3
 -10  -1  -2 19.6129 15.1372   1
  10  -1   2 6.01998 6.95047   2
  10   1   2 9.92843 7.91630   3
 -10   1  -2 11.4122 14.1067   1
  11  -1   2 32.4375 10.7335   2
 -11  -1  -2 40.5039 17.2261   1
  11   1   2 35.2255 11.4254   3
 -11   1  -2 40.8304 16.2859   1
 -11  -2   2 46.6148 16.4855   1
  11  -2  -2 44.4159 13.1177   2
 -11   2   2 26.4598 18.2304   1
  11   2  -2 25.6107 11.3533   3
 -10  -2   2 109.008 20.1787   1
  10  -2  -2 101.032 16.9135   2
  10   2  -2 157.875 20.1844   3
 -10   2   2 110.255 22.9252   1
   9  -2  -2 61.7834 12.1115   2
  -9  -2   2 85.1012 18.7074   1
   9  -2  -2 76.8787 11.1114   3
  -9   2   2 67.6825 18.1981   1
   9   2  -2 77.3510 13.9459   3
   8  -2  -2 439.797 25.0206   2
   8  -2  -2 422.752 19.7521   3
  -8  -2   2 467.448 30.0007   1
   8   2  -2 454.475 24.4621   3
  -8   2   2 427.291 29.1463   1
   7  -2  -2 92.0072 13.3933   2
  -7  -2   2 74.2066 15.4887   1
   7  -2  -2 62.0430 9.18915   3
   7   2  -2 67.1348 11.3960   3
  -7   2   2 112.469 17.6287   1
   6  -2  -2 158.867 10.8102   3
  -6  -2   2 184.078 20.7036   1
  -6  -2   2 182.862 10.4173   2
   6  -2  -2 151.552 15.9094   2
  -6   2   2 171.398 15.5643   1
   6   2  -2 195.427 14.2223   3
   6   2  -2 170.072 7.66960   2
  -5  -2   2 124.514 15.7660   1
  -5  -2   2 112.687 4.49332   2
   5  -2  -2 115.337 12.6611   2
   5  -2  -2 117.271 8.64428   3
  -5  -2   2 108.365 4.90353   2
   5   2  -2 119.596 12.0355   3
  -5   2   2 118.828 13.9085   1
   5   2  -2 111.188 4.83059   2
  -4  -2   2 71.2014 10.6361   1
   4  -2  -2 69.2485 9.42915   2
   4  -2  -2 80.3915 7.89917   3
  -4   2   2 66.7153 9.98048   1
   4   2  -2 80.2338 9.27400   3
   3  -2  -2 115.148 7.25943   3
  -3  -2   2 100.519 9.25552   1
   3  -2  -2 114.572 9.26817   2
   3   2  -2 120.579 8.61355   3
  -3   2   2 129.334 9.58364   1
   2  -2  -2 1114.24 23.6760   3
   2  -2  -2 1114.31 27.8367   1
   2  -2  -2 1144.75 27.5923   2
  -2  -2   2 1077.72 29.1207   1
   2   2  -2 1111.01 25.5119   3
  -2   2   2 1125.37 27.3829   1
   1  -2  -2 1691.24 31.1925   3
  -1  -2   2 1743.78 36.7375   1
  -1  -2   2 1724.48 26.2563   2
   1  -2  -2 1662.30 33.9585   1
   1  -2  -2 1715.95 33.3268   2
   1   2  -2 1709.62 26.0631   2
  -1   2   2 1700.19 33.5817   1
   1   2  -2 1739.33 31.5807   3
   0  -2   2 1202.62 28.5066   1
   0  -2   2 1175.45 22.7077   2
   0  -2  -2 1141.27 24.1523   3
   0  -2  -2 1149.37 23.6124   2
   0  -2  -2 1181.05 26.0731   1
   0   2  -2 1199.46 22.7789   3
   0   2   2 1171.06 23.7577   3
   0   2   2 1184.63 22.9314   2
   1  -2   2 1706.74 28.5766   3
   1  -2   2 1713.20 32.6704   2
   1  -2   2 1712.45 36.5828   1
  -1  -2  -2 1720.40 34.4189   1
  -1  -2  -2 1695.39 32.5041   3
   1   2   2 1682.57 31.7009   3
  -1   2  -2 1693.06 28.0773   3
   1   2   2 1754.69 27.8597   2
   2  -2   2 1131.02 20.9733   3
   2  -2   2 1116.92 27.0741   2
   2  -2   2 1142.19 30.1722   1
  -2  -2  -2 1130.63 18.8117   2
  -2  -2  -2 1117.40 28.1507   1
   2   2   2 1111.90 25.5396   3
   2   2   2 1086.66 19.2044   2
   2   2   2 1131.58 19.1544   2
  -2   2  -2 1118.08 29.2222   1
   3  -2   2 120.243 9.01508   2
   3  -2   2 116.735 5.99340   3
  -3  -2  -2 125.892 10.4803   1
  -3  -2  -2 116.164 4.67226   2
  -3   2  -2 119.598 9.60951   1
   3   2   2 118.424 4.95372   2
   3   2   2 132.501 8.75478   3
  -4  -2  -2 99.7286 12.6084   1
   4  -2   2 63.0326 5.94844   3
   4  -2   2 96.6694 11.0626   2
   4   2   2 80.1966 4.54377   2
  -4   2  -2 85.4254 11.1243   1
   4   2   2 68.1417 8.36629   3
   5  -2   2 93.8612 6.78980   3
   5  -2   2 120.118 12.8761   2
  -5  -2  -2 97.3779 14.0679   1
   5   2   2 118.293 6.19104   2
   5   2   2 115.269 11.7345   3
  -5   2  -2 118.710 14.6167   1
   6  -2   2 161.109 13.5608   2
   6  -2   2 178.211 10.0877   3
  -6  -2  -2 193.430 18.1290   1
   6   2   2 164.877 12.6815   3
  -6   2  -2 180.193 16.7236   1
   6   2   2 165.351 8.40873   2
   7  -2   2 79.3744 12.2956   2
  -7  -2  -2 88.4447 17.3297   1
   7  -2   2 97.9785 9.87545   3
   7   2   2 66.2784 11.0598   3
  -7   2  -2 87.4748 16.3803   1
  -8  -2  -2 443.932 28.3922   1
   8  -2   2 416.562 24.1925   2
  -8   2  -2 423.606 29.0968   1
   8   2   2 435.321 23.5906   3
  -9  -2  -2 67.4283 15.5701   1
   9  -2   2 73.4905 13.7043   2
   9   2   2 75.2893 13.4079   3
  -9   2  -2 58.9184 16.5391   1
  10  -2   2 135.551 18.9060   2
 -10  -2  -2 128.053 23.1493   1
  10   2   2 125.137 17.8427   3
 -10   2  -2 122.740 24.0906   1
 -11  -2  -2 54.0696 18.1140   1
  11  -2   2 22.2072 9.05269   2
  11   2   2 25.5456 10.6114   3
 -11   2  -2 17.3369 17.1764   1
 -10  -3   2 62.6762 16.9903   1
  10  -3  -2 36.4422 12.3863   2
 -10   3   2 30.4878 14.5534   1
  10   3  -2 24.5004 11.2884   3
  -9  -3   2 29.5686 10.7342   1
   9  -3  -2 16.2646 7.93460   2
  -9   3   2 4.71869 12.0542   1
   9   3  -2 27.8982 9.94846   3
  -8  -3   2 84.3417 16.3226   1
   8  -3  -2 64.4635 13.2114   2
  -8   3   2 69.0773 16.4876   1
   8   3  -2 51.5608 11.9170   3
  -7  -3   2 490.561 28.9523   1
   7  -3  -2 460.418 19.9360   3
   7  -3  -2 475.048 26.4210   2
  -7   3   2 462.616 28.4414   1
   7   3  -2 500.862 25.6407   3
  -6  -3   2 33.2930 10.7620   1
   6  -3  -2 30.0293 8.44330   2
   6  -3  -2 36.9995 6.60378   3
   6   3  -2 37.7863 8.39149   3
  -6   3   2 33.9236 10.1876   1
   5  -3  -2 761.240 29.8227   2
  -5  -3   2 695.890 30.2501   1
   5  -3  -2 696.528 22.2791   3
  -5   3   2 751.691 30.5189   1
   5   3  -2 726.171 27.3454   3
   4  -3  -2 644.625 20.1117   3
  -4  -3   2 569.306 25.9625   1
   4  -3  -2 649.251 25.5308   2
   4   3  -2 595.992 23.1159   3
  -4   3   2 591.903 24.8516   1
   3  -3  -2 504.201 22.1018   1
  -3  -3   2 522.872 23.2781   1
   3  -3  -2 500.480 21.1371   2
   3  -3  -2 489.967 17.0022   3
   3   3  -2 513.749 19.7137   3
  -3   3   2 508.266 21.6389   1
   2  -3  -2 78.7227 10.2573   1
   2  -3  -2 72.6550 9.38103   2
   2  -3  -2 75.2638 7.95527   3
  -2  -3   2 87.2628 11.4246   1
  -2   3   2 94.3090 10.6759   1
   2   3  -2 86.7745 4.06149   2
   2   3  -2 85.1938 9.08994   3
   2   3  -2 75.5624 3.74823   2
   1  -3  -2 131.746 10.0919   1
   1  -3  -2 115.151 8.08302   3
   1  -3  -2 121.799 9.03242   2
  -1  -3   2 113.694 6.36387   2
  -1  -3   2 115.814 10.0286   1
  -1   3   2 117.324 7.73111   3
  -1   3   2 122.357 8.29395   2
   1   3  -2 115.479 6.01358   2
   1   3  -2 122.683 8.28396   3
   0  -3  -2 3.46742 2.98284   1
   0  -3   2 6.47613 3.74729   1
   0  -3   2 2.87984 2.51993   2
   0  -3  -2 0.90647 2.17150   2
   0  -3  -2 3.76524 2.80043   3
   0   3  -2 1.34792 1.88845   3
   0   3   2 1.67494 1.87502   3
   0   3   2 3.18960 2.29305   2
   1  -3   2 132.372 8.93775   2
   1  -3   2 117.665 10.3859   1
   1  -3   2 117.102 7.54030   3
  -1  -3  -2 113.763 9.58238   1
  -1  -3  -2 108.261 7.00703   2
  -1   3  -2 128.289 7.46115   3
   1   3   2 107.152 7.94604   3
   1   3   2 127.780 6.94250   2
   2  -3   2 64.9405 8.39644   2
   2  -3   2 76.4288 10.8576   1
  -2  -3  -2 81.1087 10.3645   1
   2  -3   2 76.3533 5.77258   3
  -2   3  -2 75.7311 10.2745   1
   2   3   2 91.3573 9.66312   3
   2   3   2 74.2369 5.02601   2
  -2   3  -2 91.1531 6.09019   3
   3  -3   2 493.233 14.9542   3
   3  -3   2 531.945 21.3086   2
   3  -3   2 522.541 23.5653   1
  -3  -3  -2 495.589 21.8170   1
   3   3   2 484.684 11.2748   2
   3   3   2 521.893 12.2423   2
  -3   3  -2 460.916 21.5828   1
   3   3   2 488.067 19.0174   3
   4  -3   2 673.525 18.2185   3
   4  -3   2 605.696 24.7092   2
  -4  -3  -2 591.206 25.8854   1
   4   3   2 611.807 23.1231   3
  -4   3  -2 659.624 27.6151   1
   4   3   2 635.679 11.3400   2
  -5  -3  -2 717.963 30.1166   1
   5  -3   2 712.081 28.5478   2
   5  -3   2 725.313 19.8914   3
   5   3   2 630.245 25.2444   3
  -5   3  -2 730.573 31.0545   1
  -6  -3  -2 44.9764 11.9632   1
   6  -3   2 52.9445 6.92624   3
   6  -3   2 41.6429 9.72430   2
  -6   3  -2 38.0983 10.9453   1
   6   3   2 35.5182 8.01725   3
   7  -3   2 458.869 25.4637   2
  -7  -3  -2 524.705 29.7298   1
   7   3   2 462.875 23.7223   3
  -7   3  -2 431.867 28.0906   1
   8  -3   2 53.8041 12.0135   2
  -8  -3  -2 85.6465 17.3873   1
   8   3   2 96.1132 15.0683   3
  -8   3  -2 52.9925 15.0849   1
   9  -3   2 15.6258 8.00059   2
  -9  -3  -2 30.3291 12.2018   1
  -9   3  -2 16.1450 12.5258   1
   9   3   2 18.5469 9.03213   3
  10  -3   2 45.6149 12.9585   2
 -10  -3  -2 37.3620 12.6879   1
  10   3   2 31.8206 11.1753   3
 -10   3  -2 15.3664 14.9422   1
 -10   4   2 56.3388 20.5324   1
   9  -4  -2 37.4837 12.3216   2
  -9  -4   2 75.3658 15.1157   1
   9   4  -2 54.8823 13.9802   3
  -9   4   2 58.5732 18.5947   1
   8  -4  -2 71.5071 15.0290   2
  -8  -4   2 63.2774 14.7525   1
   8   4  -2 85.8905 15.4987   3
  -8   4   2 50.7205 15.1098   1
   7  -4  -2 30.6916 9.33827   2
  -7  -4   2 14.4572 8.41933   1
   7   4  -2 25.8925 9.35093   3
  -7   4   2 -5.4767 7.24530   1
   6  -4  -2 285.053 17.5207   3
   6  -4  -2 276.323 20.8561   2
  -6  -4   2 318.255 23.4608   1
  -6   4   2 308.340 23.1495   1
   6   4  -2 289.650 19.9073   3
   5  -4  -2 30.8094 6.06182   3
  -5  -4   2 50.8780 11.3756   1
   5  -4  -2 59.0700 11.2155   2
   5   4  -2 48.0899 9.58756   3
  -5   4   2 24.2241 8.63115   1
   4  -4  -2 57.7405 8.19208   3
   4  -4  -2 57.9401 10.9847   2
  -4  -4   2 49.6096 11.2945   1
  -4   4   2 57.6387 10.9318   1
   4   4  -2 63.1202 10.0661   3
   3  -4  -2 27.5899 8.73447   1
   3  -4  -2 33.9374 6.48742   3
   3  -4  -2 24.7517 7.25361   2
  -3  -4   2 24.7890 8.18431   1
   3   4  -2 37.4003 7.75967   3
  -3   4   2 43.7816 8.43186   2
  -3   4   2 29.9858 8.09934   1
  -2  -4   2 120.376 15.2725   1
   2  -4  -2 117.125 9.28915   3
   2  -4  -2 134.957 12.5638   1
   2  -4  -2 133.232 14.0496   2
  -2   4   2 104.016 11.4816   2
  -2   4   2 111.683 13.6490   1
   2   4  -2 132.982 12.9009   3
  -2   4   2 122.129 9.05728   3
   1  -4  -2 47.5923 7.48354   3
   1  -4  -2 39.2996 7.37604   2
  -1  -4   2 39.0556 5.62579   2
  -1  -4   2 42.5732 9.08899   1
   1  -4  -2 43.6418 8.92227   1
   1   4  -2 43.1484 7.17376   3
   1   4  -2 41.0030 5.32439   2
  -1   4   2 37.1584 6.94428   2
  -1   4   2 30.9194 5.76839   3
   0  -4   2 15.6741 6.03366   1
   0  -4  -2 3.07324 3.13569   3
   0  -4  -2 -0.1101 3.14139   1
   0  -4  -2 5.52249 3.81180   2
   0  -4   2 2.35555 2.94854   2
   0   4   2 -0.5274 2.80090   2
   0   4   2 2.54193 2.94560   3
   0   4  -2 11.6486 3.76831   3
   1  -4   2 47.4053 9.80060   1
   1  -4   2 37.1399 6.78668   2
  -1  -4  -2 37.8300 8.04474   1
   1   4   2 36.5348 6.95089   3
  -1   4  -2 35.7444 5.64295   3
   1   4   2 41.3347 6.00115   2
   2  -4   2 110.787 8.61282   3
  -2  -4  -2 102.854 13.2345   1
   2  -4   2 131.006 15.5830   1
   2  -4   2 126.415 13.5039   2
  -2   4  -2 123.168 8.51190   3
   2   4   2 115.143 7.23419   2
   2   4   2 107.975 11.7487   3
  -2   4  -2 106.444 13.7904   1
   3  -4   2 24.1033 8.15852   1
   3  -4   2 23.8018 6.52162   2
  -3  -4  -2 35.7081 8.82734   1
   3  -4   2 17.3891 4.47053   3
  -3   4  -2 26.9144 4.91062   3
  -3   4  -2 25.5623 7.53771   1
   3   4   2 20.8995 6.13712   3
   4  -4   2 52.6846 6.99476   3
   4  -4   2 52.4135 9.96186   2
  -4  -4  -2 72.2802 12.5429   1
   4  -4   2 59.1203 12.4503   1
   4   4   2 63.9327 10.3610   3
  -4   4  -2 64.1169 12.3562   1
  -4   4  -2 40.9094 5.97549   3
  -5  -4  -2 35.2521 9.82770   1
   5  -4   2 33.0888 8.71985   2
  -5   4  -2 40.7528 10.6643   1
   5   4   2 30.4049 7.79284   3
   6  -4   2 282.531 20.7583   2
  -6  -4  -2 294.189 22.2212   1
  -6   4  -2 300.800 23.4997   1
   6   4   2 275.831 19.2350   3
   7  -4   2 29.3514 9.51047   2
  -7  -4  -2 37.8684 11.0887   1
  -7   4  -2 16.9708 10.0626   1
   7   4   2 6.61191 6.78005   3
  -8  -4  -2 76.6804 15.0211   1
   8  -4   2 50.8392 12.6345   2
  -8   4  -2 49.1083 15.3993   1
   8   4   2 67.2155 12.8728   3
   9  -4   2 62.4249 15.1874   2
  -9  -4  -2 81.0298 16.0400   1
   9   4   2 63.3031 14.2532   3
  -9   4  -2 65.9314 19.6609   1
 -10  -4  -2 101.555 17.8908   1
 -10   4  -2 37.0156 18.2866   1
  10   4   2 56.1385 16.1656   3
   8  -5  -2 79.3452 17.1436   2
  -8  -5   2 84.9917 15.8074   1
  -8   5   2 47.1453 11.3506   2
   8   5  -2 39.0954 11.4630   3
  -8   5   2 56.6514 17.4244   1
  -7  -5   2 35.5107 10.1088   1
   7  -5  -2 30.1928 10.7776   2
  -7   5   2 16.0560 11.0923   1
  -7   5   2 36.4319 9.64561   2
   7   5  -2 22.6111 9.00806   3
  -6  -5   2 14.3141 7.33107   1
   6  -5  -2 -0.2542 6.61082   2
   6   5  -2 4.25121 6.72838   3
  -6   5   2 11.4443 6.04306   2
  -6   5   2 1.81091 8.01175   1
  -5  -5   2 56.0512 12.3284   1
   5  -5  -2 47.7906 11.5386   2
  -5   5   2 60.4022 13.6993   1
   5   5  -2 45.3726 10.8462   3
  -5   5   2 70.9602 12.3645   2
   4  -5  -2 1.47045 3.08466   3
   4  -5  -2 -6.1076 4.10693   2
  -4  -5   2 10.1828 6.67266   1
  -4   5   2 4.94803 4.47330   3
  -4   5   2 -2.3562 4.66948   1
  -4   5   2 3.05926 4.02653   2
   4   5  -2 -2.3671 4.94260   3
   3  -5  -2 67.8195 9.83407   3
   3  -5  -2 72.7852 12.3560   2
  -3  -5   2 85.8962 15.1130   1
   3  -5  -2 98.8046 15.9352   1
  -3   5   2 68.5069 9.32670   3
  -3   5   2 64.5796 12.5796   1
  -3   5   2 69.4080 10.8820   2
   3   5  -2 76.4062 12.1888   3
  -2  -5   2 164.900 19.4725   1
   2  -5  -2 145.677 15.7029   2
   2  -5  -2 163.540 18.6621   1
   2  -5  -2 147.644 14.5402   3
  -2   5   2 154.601 12.7279   2
  -2   5   2 143.366 11.2458   3
   2   5  -2 147.966 15.1383   3
  -2   5   2 123.816 16.0619   1
   1  -5  -2 176.030 15.8304   1
   1  -5  -2 148.582 14.3713   3
   1  -5  -2 152.098 15.3734   2
  -1  -5   2 178.717 20.3158   1
  -1   5   2 156.789 14.6144   1
  -1   5   2 148.346 11.7596   3
  -1   5   2 159.703 12.2209   2
   1   5  -2 158.093 14.6845   3
   0  -5  -2 0.50128 3.37345   2
   0  -5   2 1.24986 4.61474   1
   0  -5  -2 0.85683 4.05305   1
   0  -5   2 -1.1276 3.57188   2
   0   5   2 4.53163 3.77552   2
   0   5   2 0.30494 3.10410   3
   0   5  -2 2.39541 3.25183   2
   0   5  -2 -0.6190 2.98747   3
   1  -5   2 166.960 19.8384   1
   1  -5   2 172.458 13.2242   2
  -1  -5  -2 147.666 17.5102   1
   1   5   2 137.946 14.7162   3
  -1   5  -2 146.463 11.2225   2
  -1   5  -2 147.105 17.9828   1
  -1   5  -2 160.763 11.6937   3
   2  -5   2 181.346 14.4033   2
  -2  -5  -2 153.996 17.9163   1
   2  -5   2 159.242 19.1247   1
  -2   5  -2 143.497 18.1715   1
  -2   5  -2 131.829 10.1313   3
   2   5   2 140.206 14.9675   3
  -3  -5  -2 80.9061 13.7256   1
   3  -5   2 73.3815 12.2637   2
   3  -5   2 68.2515 14.0131   1
  -3   5  -2 78.1849 10.2611   3
   3   5   2 73.3392 11.2514   3
  -3   5  -2 77.6542 13.9922   1
   4  -5   2 2.09966 5.11573   2
  -4  -5  -2 5.67678 4.94687   1
   4  -5   2 3.75435 7.43882   1
  -4   5  -2 -2.3171 4.71693   1
   4   5   2 -4.8663 4.19840   3
  -5  -5  -2 63.4118 13.1802   1
   5  -5   2 58.9076 12.7839   2
   5   5   2 55.1907 11.1252   3
  -5   5  -2 34.6949 11.2901   1
  -6  -5  -2 14.1294 6.48453   1
   6  -5   2 15.8066 6.57597   2
  -6   5  -2 16.1606 9.47165   1
   6   5   2 -3.7703 5.28065   3
   7  -5   2 42.9809 11.5940   2
  -7  -5  -2 27.3976 8.24809   1
  -7   5  -2 15.3145 10.8807   1
   7   5   2 21.2494 9.51064   3
   8  -5   2 86.2696 17.4057   2
  -8  -5  -2 70.9279 14.3846   1
  -8   5  -2 54.9138 17.9216   1
   8   5   2 25.3526 9.89221   3
  -6  -6   2 38.3272 10.5161   1
   6  -6  -2 28.3281 10.2748   2
   6   6  -2 27.8065 11.3940   3
  -6   6   2 20.7682 12.6364   1
  -6   6   2 23.3792 8.31779   2
   5  -6  -2 40.9106 12.3281   2
  -5  -6   2 67.5481 14.6334   1
   5   6  -2 59.4836 13.5925   3
  -5   6   2 53.5024 11.7575   2
  -5   6   2 74.2455 15.9234   1
  -4  -6   2 24.7574 8.81975   1
   4  -6  -2 3.03224 6.45898   2
  -4   6   2 25.4284 8.27142   2
   4   6  -2 21.9916 8.93656   3
  -4   6   2 14.6631 9.14639   1
   3  -6  -2 191.348 23.4788   1
  -3  -6   2 198.132 23.7120   1
   3  -6  -2 189.218 20.9255   2
  -3   6   2 199.229 19.6143   2
  -3   6   2 160.793 20.6041   1
   3   6  -2 184.352 19.6151   3
   2  -6  -2 -1.1669 5.30833   2
   2  -6  -2 7.01701 7.20501   1
  -2  -6   2 9.96829 6.93389   1
  -2   6   2 7.03133 6.57666   1
  -2   6   2 -0.2669 3.96524   3
  -2   6   2 7.95476 5.79095   2
   2   6  -2 6.80383 5.78160   3
   1  -6  -2 -2.1116 4.68643   1
  -1  -6   2 4.98380 5.92584   1
   1   6  -2 -1.7966 4.46142   3
  -1   6   2 -4.6281 3.86532   3
  -1   6   2 1.88466 5.64802   1
   0  -6   2 177.128 21.9863   1
   0  -6  -2 203.086 23.0075   1
   0   6  -2 189.496 14.7515   3
   0   6   2 170.659 17.4214   3
  -1  -6  -2 -0.4519 4.16074   1
   1  -6   2 -2.6497 5.29053   1
   1   6   2 0.04063 4.89160   3
  -1   6  -2 4.68755 6.00115   1
  -1   6  -2 0.42068 3.73645   3
  -2  -6  -2 16.5979 7.18330   1
   2  -6   2 0.30809 6.37130   1
  -2   6  -2 4.34330 6.19944   1
   2   6   2 13.4814 6.52492   3
  -3  -6  -2 213.913 19.4431   1
   3  -6   2 191.755 24.3880   1
   3  -6   2 156.762 19.0279   2
  -3   6  -2 211.281 16.6386   2
   3   6   2 170.417 19.1751   3
  -3   6  -2 195.345 24.2374   1
  -4  -6  -2 36.2282 10.2455   1
   4  -6   2 5.02020 8.91550   1
   4  -6   2 7.48914 7.17451   2
  -4   6  -2 15.2036 8.52656   1
   4   6   2 10.9681 7.39674   3
  -4   6  -2 21.1198 7.14413   2
  -5  -6  -2 55.0142 12.3544   1
   5  -6   2 45.4516 11.6306   2
  -5   6  -2 43.9017 10.6915   2
   5   6   2 48.3510 12.9415   3
  -5   6  -2 53.0121 15.2345   1
   6  -6   2 29.1677 10.8363   2
  -6  -6  -2 59.1105 12.6826   1
  -6   6  -2 23.6793 8.60466   2
   6   6   2 18.0364 10.5390   3
  -6   6  -2 26.4634 13.5791   1
  -2  -7   2 13.5278 8.52125   1
   2   7  -2 9.67190 7.26269   3
  -2   7   2 4.68577 9.83750   1
  -1  -7   2 5.40761 7.39411   1
   1   7  -2 1.07482 6.20491   3
  -1   7   2 6.81578 7.88426   1
   0  -7   2 6.75508 7.72059   1
   0  -7  -2 2.12839 6.58771   1
   0   7   2 7.69400 7.55730   1
   0   7   2 -1.1148 5.64461   3
   0   7  -2 3.08887 7.46430   1
   1  -7   2 15.2515 8.83450   1
  -1  -7  -2 9.27570 7.20084   1
   1   7   2 0.43413 6.09147   3
  -1   7  -2 5.78417 8.30121   1
   2  -7   2 15.0693 10.8887   1
  -2  -7  -2 21.8919 9.05227   1
  -2   7  -2 15.5886 10.0035   1
   2   7   2 -5.6987 6.05716   3
 -12   0   3 54.1098 23.5011   1
  12   0  -3 64.2071 13.7909   3
 -11   0   3 121.162 24.7381   1
  11   0  -3 132.030 17.4536   3
  10   0  -3 54.8662 12.1013   3
 -10   0   3 60.2104 18.7677   1
  10   0  -3 57.9694 11.6503   2
   9   0  -3 471.215 23.2376   2
   9   0  -3 426.115 23.1869   3
  -9   0   3 427.974 31.8104   1
  -8   0   3 90.9555 18.4401   1
   8   0  -3 73.2579 10.7204   2
   8   0  -3 70.8486 11.5737   3
   7   0  -3 14.7495 5.93218   3
   7   0  -3 15.2993 5.39964   2
  -7   0   3 28.9348 12.2070   1
  -6   0   3 22.3651 10.2496   1
   6   0  -3 23.2969 5.66234   3
   6   0  -3 22.6503 5.61643   2
  -5   0   3 196.764 14.8239   1
   5   0  -3 189.367 11.4406   3
   5   0  -3 194.412 10.9725   2
  -4   0   3 0.57701 5.20712   1
   4   0  -3 0.33792 2.64655   3
   4   0  -3 3.38904 2.32404   2
   3   0  -3 969.194 21.0951   2
   3   0  -3 997.500 22.2725   3
  -3   0   3 973.566 25.9779   1
   2   0  -3 7636.31 99.6536   2
   2   0  -3 7730.92 100.956   3
  -2   0   3 7786.69 104.357   1
  -2   0   3 7624.42 98.6214   2
   1   0  -3 2769.83 39.0578   1
   1   0  -3 2732.05 38.1420   2
  -1   0   3 2794.37 38.2166   2
  -1   0   3 2718.09 38.8792   1
  -1   0   3 2685.81 37.3764   2
   1   0  -3 2759.84 37.5206   2
   1   0  -3 2708.51 38.6164   3
   0   0  -3 0.53071 0.52971   1
   0   0   3 0.30728 0.58117   3
   0   0  -3 1.31265 0.75690   3
   0   0   3 -0.6799 0.40374   1
   0   0   3 0.73942 0.92469   2
   0   0  -3 1.45259 0.88108   2
   1   0   3 2773.48 35.4027   3
  -1   0  -3 2718.00 38.4119   2
  -1   0  -3 2728.15 39.0938   1
  -1   0  -3 2743.59 35.1704   3
   1   0   3 2730.13 35.1682   3
   1   0   3 2692.32 38.8066   1
   1   0   3 2697.69 38.5554   2
   2   0   3 7814.52 97.4338   3
   2   0   3 7674.69 100.881   2
  -2   0  -3 7737.75 96.9972   3
  -2   0  -3 7714.11 105.053   1
   3   0   3 984.265 19.7580   3
   3   0   3 1009.76 22.1517   2
  -3   0  -3 1013.09 26.4418   1
   4   0   3 0.98387 2.02204   3
  -4   0  -3 5.87946 5.39760   1
   4   0   3 -3.1204 1.56915   2
  -5   0  -3 215.268 15.5458   1
   5   0   3 201.451 11.1852   2
   5   0   3 210.663 10.6276   3
   6   0   3 23.1212 5.71609   3
   6   0   3 21.5349 5.51097   2
  -6   0  -3 27.3497 8.96867   1
   7   0   3 14.5287 5.57585   3
   7   0   3 9.75055 4.54696   2
  -7   0  -3 14.1806 9.00043   1
   8   0   3 74.8960 11.0291   2
   8   0   3 86.7574 11.2513   3
  -8   0  -3 48.3893 15.4327   1
  -9   0  -3 434.663 32.1753   1
   9   0   3 399.423 21.7899   2
   9   0   3 434.430 21.6909   3
  10   0   3 38.8519 9.95737   2
 -10   0  -3 56.6732 17.1135   1
  10   0   3 38.3132 9.58315   3
 -11   0  -3 70.9824 21.3926   1
  11  -1  -3 -10.353 8.29813   3
  11  -1  -3 -1.2612 6.10401   2
 -11  -1   3 -2.7159 13.0119   1
  11   1  -3 9.62970 8.52695   3
 -11   1   3 9.56029 5.39150   2
 -11   1   3 -13.004 13.6621   1
  10  -1  -3 13.2675 7.83720   2
 -10  -1   3 17.0921 11.0583   1
  10  -1  -3 22.8934 8.55853   3
 -10   1   3 14.9595 14.6554   1
  10   1  -3 25.0978 9.84745   3
   9  -1  -3 199.341 20.2002   2
   9  -1  -3 213.238 16.0434   3
  -9  -1   3 223.310 26.3526   1
  -9   1   3 223.015 27.7730   1
   9   1  -3 235.674 18.6361   3
   8  -1  -3 297.189 17.4232   3
  -8  -1   3 250.765 22.4240   1
   8  -1  -3 268.129 18.1474   2
   8   1  -3 290.727 15.1437   2
  -8   1   3 298.787 25.7663   1
   8   1  -3 304.842 19.4298   3
   7  -1  -3 159.562 12.2102   3
   7  -1  -3 158.235 12.8840   2
  -7  -1   3 159.619 20.6780   1
   7   1  -3 176.994 16.8032   3
   7   1  -3 163.998 10.6234   2
  -7   1   3 162.163 20.7169   1
  -6  -1   3 250.009 18.7452   1
   6  -1  -3 224.319 13.0199   3
   6  -1  -3 205.919 13.5602   2
   6   1  -3 241.140 14.8200   3
  -6   1   3 231.530 17.8005   1
   6   1  -3 210.516 10.7912   2
   5  -1  -3 1185.17 32.3539   2
   5  -1  -3 1275.82 30.2099   3
  -5  -1   3 1203.98 37.5525   1
   5   1  -3 1231.08 32.0293   3
  -5   1   3 1267.16 36.9385   1
   5   1  -3 1219.58 25.6994   2
   4  -1  -3 144.473 8.82235   3
   4  -1  -3 136.808 9.33702   2
  -4  -1   3 140.341 11.5857   1
   4   1  -3 140.886 9.19649   3
   4   1  -3 145.844 6.74259   2
  -4   1   3 136.799 11.1859   1
   3  -1  -3 1388.46 27.9292   3
  -3  -1   3 1411.81 22.0494   2
  -3  -1   3 1426.62 33.5033   1
   3  -1  -3 1410.44 30.7316   2
  -3  -1   3 1413.51 22.4096   2
   3   1  -3 1421.64 29.6978   3
   3   1  -3 1439.92 22.7972   2
  -3   1   3 1396.74 31.7201   1
   2  -1  -3 4602.12 64.5100   3
  -2  -1   3 4561.04 69.9799   1
   2  -1  -3 4528.43 67.3787   2
  -2  -1   3 4538.93 56.6930   2
  -2  -1   3 4619.01 57.0224   2
  -2   1   3 4473.96 66.4152   1
   2   1  -3 4503.40 65.5441   3
   1  -1  -3 3851.37 52.4528   1
   1  -1  -3 3906.30 53.9056   3
  -1  -1   3 3786.65 48.1041   2
   1  -1  -3 3802.85 55.4489   2
  -1  -1   3 3840.20 57.4881   1
   1  -1  -3 3815.12 53.0444   1
   1   1  -3 3792.88 53.2711   3
  -1   1   3 3750.93 52.5357   1
   1   1  -3 3795.27 48.0431   2
  -1   1   3 3708.34 54.0213   2
  -1   1   3 3761.36 52.6487   1
   0  -1  -3 469.282 10.4449   1
   0  -1   3 505.204 10.7734   2
   0  -1   3 504.273 9.87307   3
   0  -1   3 484.852 13.5279   1
   0  -1  -3 489.957 11.8984   3
   0   1   3 500.207 11.4384   2
   0   1   3 501.797 10.6682   1
   0   1  -3 500.265 10.7578   2
   0   1  -3 494.073 9.95403   3
  -1  -1  -3 3871.86 54.1706   1
  -1  -1  -3 3901.53 51.1104   2
   1  -1   3 3791.79 57.4855   1
   1  -1   3 3768.67 47.5617   3
   1  -1   3 3719.34 54.2740   2
  -1  -1  -3 3875.88 54.0430   3
   1   1   3 3732.09 51.1469   2
  -1   1  -3 3772.29 47.6327   3
   1   1   3 3811.94 53.4131   3
  -1   1  -3 3798.34 47.4415   3
   1   1   3 3903.50 57.5592   1
  -1   1  -3 3705.53 56.7229   1
   2  -1   3 4491.22 57.3973   3
  -2  -1  -3 4586.37 68.1653   1
   2  -1   3 4497.34 66.7707   2
   2   1   3 4594.70 64.3223   3
  -2   1  -3 4495.98 69.2298   1
  -2   1  -3 4551.75 57.5845   3
   2   1   3 4500.73 60.7980   2
   3  -1   3 1443.57 23.3833   3
   3  -1   3 1378.44 30.3308   2
  -3  -1  -3 1421.39 33.2819   1
   3   1   3 1424.94 25.1840   2
  -3   1  -3 1428.78 33.3417   1
   3   1   3 1393.66 28.1541   3
   4  -1   3 138.095 6.84826   3
  -4  -1  -3 141.579 12.6338   1
   4  -1   3 131.861 9.33199   2
   4   1   3 131.840 8.51444   3
   4   1   3 136.574 7.26391   2
  -4   1  -3 156.824 11.4711   1
   5  -1   3 1257.68 33.1907   2
  -5  -1  -3 1312.56 39.2503   1
   5  -1   3 1286.01 26.9797   3
  -5   1  -3 1231.57 37.6786   1
   5   1   3 1276.08 27.9725   2
   5   1   3 1264.32 30.7864   3
  -6  -1  -3 206.642 19.0657   1
   6  -1   3 204.277 13.8181   2
   6  -1   3 208.076 10.9699   3
   6   1   3 244.090 12.0248   2
   6   1   3 193.213 12.1941   3
  -6   1  -3 228.070 17.3990   1
   7  -1   3 145.292 10.4018   3
   7  -1   3 158.716 12.9487   2
  -7  -1  -3 140.820 19.9849   1
  -7   1  -3 186.002 21.7463   1
   7   1   3 157.926 12.5406   3
   7   1   3 174.115 11.3813   2
  -8  -1  -3 297.736 26.0194   1
   8  -1   3 302.003 19.1630   2
   8  -1   3 278.019 15.3393   3
  -8   1  -3 272.109 25.0865   1
   8   1   3 284.147 17.2493   3
   8   1   3 302.102 16.2781   2
   9  -1   3 218.577 17.6257   2
   9  -1   3 187.041 13.6311   3
  -9  -1  -3 169.166 23.5732   1
  -9   1  -3 186.367 26.1860   1
   9   1   3 222.039 17.3627   2
   9   1   3 239.278 17.5840   3
  10  -1   3 28.4666 8.82072   2
 -10  -1  -3 40.7651 16.7990   1
 -10   1  -3 12.8167 11.6587   1
  10   1   3 24.7870 9.28131   3
 -11  -1  -3 -6.1799 12.1532   1
  11  -1   3 10.2032 7.41698   2
 -11   1  -3 -15.801 12.5628   1
  11   1   3 3.79360 6.77385   3
 -11  -2   3 30.0231 13.8193   1
  11  -2  -3 15.1935 9.45013   2
  11   2  -3 15.3075 9.66648   3
 -11   2   3 9.52598 6.00517   2
 -11   2   3 8.71716 16.1973   1
 -10  -2   3 16.7058 12.0167   1
  10  -2  -3 7.79555 6.99335   2
  10   2  -3 10.0267 8.13694   3
 -10   2   3 -5.7013 12.8013   1
  -9  -2   3 97.5982 19.3104   1
   9  -2  -3 62.9438 12.4904   2
   9  -2  -3 51.9933 9.61061   3
   9   2  -3 75.9033 13.6348   3
  -9   2   3 47.3331 14.6674   1
   8  -2  -3 449.486 25.3389   2
   8  -2  -3 468.104 21.2002   3
  -8  -2   3 488.044 30.4124   1
  -8   2   3 461.567 29.3461   1
   8   2  -3 490.952 25.6891   3
  -7  -2   3 258.126 22.4371   1
   7  -2  -3 267.703 18.4514   2
   7  -2  -3 223.371 13.9515   3
   7   2  -3 302.565 19.0162   3
  -7   2   3 271.062 22.3650   1
   6  -2  -3 199.328 15.1163   2
   6  -2  -3 175.508 11.8637   3
  -6  -2   3 165.149 19.1830   1
   6   2  -3 180.426 10.7707   2
   6   2  -3 190.220 14.3825   3
  -6   2   3 158.842 18.4532   1
  -5  -2   3 208.948 6.86552   2
  -5  -2   3 210.074 6.00884   2
   5  -2  -3 178.604 13.3205   2
  -5  -2   3 185.627 16.2051   1
   5  -2  -3 199.402 11.3596   3
   5   2  -3 189.494 13.1523   3
  -5   2   3 199.364 15.0918   1
   4  -2  -3 333.277 13.6833   3
   4  -2  -3 346.351 16.7448   2
  -4  -2   3 301.105 17.1853   1
   4   2  -3 338.403 15.3968   3
  -4   2   3 346.652 17.2936   1
  -3  -2   3 706.905 24.8299   1
   3  -2  -3 719.455 19.6562   3
   3  -2  -3 730.484 23.3539   2
   3   2  -3 759.533 22.1639   3
  -3   2   3 749.304 23.2657   1
   2  -2  -3 334.211 12.1674   3
   2  -2  -3 333.781 13.9796   1
   2  -2  -3 357.085 14.4267   2
  -2  -2   3 347.263 15.8551   1
   2   2  -3 326.818 12.8631   3
  -2   2   3 354.111 13.9227   1
   1  -2  -3 384.552 13.6195   1
  -1  -2   3 368.067 15.1892   1
   1  -2  -3 364.491 12.4735   3
   1  -2  -3 402.092 14.1049   2
  -1  -2   3 379.517 9.25738   2
   1   2  -3 369.318 9.02038   2
  -1   2   3 384.766 13.3019   1
   1   2  -3 349.902 11.9521   3
  -1   2   3 365.193 12.7334   2
   0  -2  -3 -0.0592 1.64138   1
   0  -2   3 1.12323 2.15155   1
   0  -2  -3 1.96250 2.25067   2
   0  -2   3 0.48055 1.68974   2
   0   2   3 -1.3037 1.23772   2
   0   2  -3 2.69874 1.66985   3
   0   2   3 3.67557 1.99143   3
  -1  -2  -3 381.495 13.7773   1
   1  -2   3 368.751 10.2654   3
   1  -2   3 368.559 12.8400   2
   1  -2   3 379.750 15.6425   1
  -1  -2  -3 381.716 13.3722   3
   1   2   3 382.493 12.9162   3
  -1   2  -3 367.020 9.91173   3
   1   2   3 374.622 10.6107   2
  -2  -2  -3 364.096 14.5994   1
   2  -2   3 351.084 9.52116   3
   2  -2   3 362.039 14.0761   2
   2  -2   3 341.311 15.9090   1
  -2   2  -3 344.743 15.5142   1
   2   2   3 359.108 13.2579   3
   2   2   3 334.590 9.58379   2
   3  -2   3 753.885 25.7036   1
   3  -2   3 763.458 15.9060   3
  -3  -2  -3 757.503 24.1712   1
   3  -2   3 776.501 23.5968   2
   3   2   3 744.817 21.4352   3
   3   2   3 755.730 15.4687   2
  -3   2  -3 717.422 24.7192   1
  -4  -2  -3 351.510 17.8970   1
   4  -2   3 336.083 16.3983   2
   4  -2   3 345.593 10.9917   3
   4   2   3 358.649 10.4900   2
   4   2   3 358.958 15.5416   3
  -4   2  -3 361.207 18.4759   1
   5  -2   3 223.397 9.68095   3
   5  -2   3 208.440 13.9222   2
  -5  -2  -3 188.157 16.1276   1
   5   2   3 209.942 8.80321   2
  -5   2  -3 172.962 14.2898   1
   5   2   3 210.897 12.9830   3
  -6  -2  -3 166.818 19.4357   1
   6  -2   3 169.568 13.8987   2
   6  -2   3 145.950 8.90351   3
  -6   2  -3 146.189 17.9324   1
   6   2   3 180.634 9.04305   2
   6   2   3 197.429 13.6183   3
  -7  -2  -3 244.022 22.2160   1
   7  -2   3 272.038 13.1022   3
   7  -2   3 256.888 18.0062   2
   7   2   3 255.616 16.8401   3
  -7   2  -3 259.126 21.9896   1
   8  -2   3 409.933 23.8181   2
  -8  -2  -3 435.014 28.2959   1
   8   2   3 464.511 23.9396   3
  -8   2  -3 461.941 30.3883   1
  -9  -2  -3 79.0484 18.2548   1
   9  -2   3 66.3949 12.7890   2
  -9   2  -3 53.6920 16.3910   1
   9   2   3 58.4005 12.0441   3
 -10  -2  -3 7.50041 9.29415   1
  10  -2   3 19.9552 8.97729   2
 -10   2  -3 4.63961 10.5581   1
  10   2   3 3.02297 7.13495   3
  11  -2   3 -2.2288 7.32307   2
 -11  -2  -3 3.67608 11.5065   1
  11   2   3 15.9342 8.74850   3
 -11   2  -3 -4.8175 10.4725   1
 -10  -3   3 129.144 22.3429   1
  10  -3  -3 89.0601 17.0850   2
 -10   3   3 91.1416 20.8410   1
  10   3  -3 120.867 19.2537   3
 -10   3   3 129.197 17.3782   2
   9  -3  -3 8.01118 6.61087   2
  -9  -3   3 2.10320 8.28038   1
  -9   3   3 -6.6309 10.0908   1
   9   3  -3 -5.3478 5.33537   3
  -8  -3   3 23.2982 10.5645   1
   8  -3  -3 33.0252 10.5514   2
   8  -3  -3 28.2497 7.28740   3
  -8   3   3 17.6424 11.1842   1
   8   3  -3 34.7381 9.37963   3
  -7  -3   3 81.1403 15.2452   1
   7  -3  -3 95.9599 14.8989   2
   7  -3  -3 90.5157 10.7977   3
   7   3  -3 68.5411 11.7433   3
  -7   3   3 91.4017 15.6735   1
  -6  -3   3 139.380 18.7464   1
   6  -3  -3 151.089 17.7962   2
   6  -3  -3 125.965 12.5166   3
  -6   3   3 137.365 17.7591   1
   6   3  -3 134.974 15.2538   3
   5  -3  -3 74.6859 9.06531   3
  -5  -3   3 81.9232 13.5786   1
   5  -3  -3 81.4411 12.3702   2
   5   3  -3 70.5375 10.7741   3
  -5   3   3 88.6157 13.1361   1
   4  -3  -3 20.8320 4.86458   3
   4  -3  -3 22.7298 6.41805   2
  -4  -3   3 19.0738 7.09737   1
   4   3  -3 20.1212 5.42497   3
  -4   3   3 23.5694 6.83690   1
  -3  -3   3 156.901 13.3375   1
   3  -3  -3 145.171 11.3354   2
   3  -3  -3 145.563 9.36863   3
   3  -3  -3 159.566 12.5451   1
   3   3  -3 137.467 10.1664   3
  -3   3   3 134.352 11.0898   1
   2  -3  -3 1315.12 35.0579   1
   2  -3  -3 1369.43 30.9512   3
  -2  -3   3 1345.16 37.9905   1
   2  -3  -3 1384.95 35.0231   2
  -2  -3   3 1328.55 21.4514   2
  -2   3   3 1331.21 32.7820   2
  -2   3   3 1345.73 34.6256   1
   2   3  -3 1359.97 20.8926   2
   2   3  -3 1373.95 32.4434   3
   2   3  -3 1333.54 21.1373   2
  -1  -3   3 551.750 14.3926   2
   1  -3  -3 536.589 20.1815   1
   1  -3  -3 554.038 19.3889   2
   1  -3  -3 519.524 17.6685   3
  -1  -3   3 559.536 22.5892   1
   1   3  -3 519.921 17.3873   3
  -1   3   3 556.733 17.5072   3
  -1   3   3 512.641 17.5604   2
   0  -3   3 3139.87 62.0787   1
   0  -3  -3 3124.30 53.7301   2
   0  -3  -3 3238.83 55.6214   3
   0  -3   3 3096.49 51.5985   2
   0  -3  -3 3194.81 58.0714   1
   0   3   3 3065.92 52.0157   2
   0   3  -3 3147.82 51.9161   3
   0   3   3 3156.47 54.2358   3
  -1  -3  -3 543.126 20.1879   1
   1  -3   3 500.937 21.4985   1
   1  -3   3 557.399 18.4849   2
  -1  -3  -3 546.867 18.8653   3
   1   3   3 533.815 18.0020   3
   1   3   3 537.954 15.2317   2
  -1   3  -3 506.104 14.8550   3
   2  -3   3 1338.95 33.5239   2
   2  -3   3 1321.83 26.8143   3
  -2  -3  -3 1282.71 34.6263   1
   2  -3   3 1341.02 38.1521   1
  -2   3  -3 1353.22 37.2849   1
   2   3   3 1357.83 25.3515   2
  -2   3  -3 1392.76 26.7154   3
   2   3   3 1350.17 32.6904   3
  -3  -3  -3 122.621 11.2826   1
   3  -3   3 149.131 12.9562   1
   3  -3   3 149.525 11.4431   2
   3  -3   3 141.968 7.52098   3
   3   3   3 155.288 6.77672   2
   3   3   3 169.682 11.3010   3
  -3   3  -3 169.789 13.4658   1
   4  -3   3 18.2480 3.74168   3
   4  -3   3 37.6393 7.51917   2
  -4  -3  -3 15.4413 7.12245   1
   4   3   3 20.3016 2.92712   2
  -4   3  -3 27.0148 7.50961   1
   4   3   3 29.9044 6.43510   3
  -5  -3  -3 89.4041 13.7541   1
   5  -3   3 68.9487 10.9656   2
   5  -3   3 78.6151 6.23909   3
  -5   3  -3 84.5817 13.6249   1
   5   3   3 80.9580 10.9118   3
   6  -3   3 125.370 15.9764   2
  -6  -3  -3 121.487 17.1471   1
  -6   3  -3 97.9277 15.8043   1
   6   3   3 122.006 14.1487   3
  -7  -3  -3 90.5919 16.1910   1
   7  -3   3 86.5099 13.4732   2
   7   3   3 94.2342 13.5593   3
  -7   3  -3 78.2406 15.7143   1
   8  -3   3 20.9914 8.48659   2
  -8  -3  -3 13.7825 10.2237   1
  -8   3  -3 17.9914 11.2290   1
   8   3   3 10.3864 7.15908   3
  -9  -3  -3 13.9723 9.90589   1
   9  -3   3 11.3545 6.69122   2
  -9   3  -3 -4.7182 10.2469   1
   9   3   3 0.38587 4.74981   3
  10  -3   3 106.172 18.7610   2
 -10  -3  -3 88.6377 18.8835   1
 -10   3  -3 98.1688 22.9416   1
  10   3   3 101.040 17.0496   3
   9  -4  -3 61.3334 15.1372   2
  -9  -4   3 52.0923 13.9756   1
  -9   4   3 47.2224 11.1478   2
  -9   4   3 35.0917 16.1827   1
   9   4  -3 69.4998 15.3077   3
   8  -4  -3 31.0911 11.2629   2
  -8  -4   3 36.6614 11.2697   1
  -8   4   3 14.2208 11.6400   1
  -8   4   3 31.3904 9.41678   2
   8   4  -3 15.5655 8.73382   3
  -7  -4   3 28.4814 10.2960   1
   7  -4  -3 14.6567 7.22538   2
   7   4  -3 23.8614 8.39169   3
  -7   4   3 9.70341 4.95088   2
  -7   4   3 8.27532 9.32716   1
  -6  -4   3 26.8182 8.86639   1
   6  -4  -3 18.7711 8.13951   2
   6  -4  -3 29.6957 6.42349   3
   6   4  -3 13.0057 5.80064   3
  -6   4   3 12.5425 8.11331   1
   5  -4  -3 546.392 27.1546   2
  -5  -4   3 515.141 28.2445   1
   5  -4  -3 492.071 20.3760   3
   5   4  -3 513.519 24.5543   3
  -5   4   3 468.523 25.9108   1
  -5   4   3 444.939 23.1717   2
   4  -4  -3 161.080 17.5537   2
   4  -4  -3 144.972 10.9368   3
  -4  -4   3 153.600 19.0790   1
   4   4  -3 161.829 16.2137   3
  -4   4   3 157.204 17.5618   1
  -4   4   3 154.057 15.6598   2
   3  -4  -3 74.7899 9.19139   3
   3  -4  -3 125.157 14.8322   2
   3  -4  -3 91.3972 13.6053   1
  -3  -4   3 104.764 14.9077   1
   3   4  -3 96.2675 11.6748   3
  -3   4   3 97.1657 11.9358   2
  -3   4   3 102.979 13.7508   1
  -2  -4   3 45.1816 9.63476   1
   2  -4  -3 49.2975 7.63189   3
   2  -4  -3 51.5981 10.0273   1
   2  -4  -3 69.3987 10.4985   2
  -2   4   3 38.9762 7.26315   2
  -2   4   3 62.2424 8.12356   3
  -2   4   3 66.2908 10.3894   1
   2   4  -3 78.0485 10.3002   3
   1  -4  -3 52.3939 9.35069   1
  -1  -4   3 43.4342 5.96277   2
   1  -4  -3 48.6886 8.52547   2
   1  -4  -3 39.3409 6.96823   3
  -1  -4   3 45.2907 9.37572   1
  -1   4   3 33.5223 6.47704   2
  -1   4   3 37.8525 7.74471   1
   1   4  -3 52.3263 5.82836   2
  -1   4   3 35.8336 6.29459   3
   1   4  -3 45.8112 7.34230   3
   0  -4  -3 1.96319 3.57308   1
   0  -4  -3 0.69552 3.30186   2
   0  -4  -3 1.26888 3.07791   3
   0  -4   3 7.87118 4.73770   1
   0  -4   3 0.09674 2.47059   2
   0   4  -3 -0.7223 2.38955   3
   0   4   3 5.15045 3.48658   3
   0   4   3 0.17911 2.50057   2
  -1  -4  -3 44.5981 8.64840   1
   1  -4   3 54.4701 8.16775   2
   1  -4   3 57.9377 10.7221   1
  -1   4  -3 44.8718 6.56285   3
   1   4   3 50.4789 6.52635   2
   1   4   3 38.0175 6.76977   3
   2  -4   3 55.4237 7.10003   3
  -2  -4  -3 56.2494 10.0342   1
   2  -4   3 62.3608 11.2833   1
   2  -4   3 44.9161 8.19182   2
  -2   4  -3 54.8161 10.4051   1
   2   4   3 56.3512 8.70324   3
   2   4   3 54.9776 6.38496   2
  -2   4  -3 54.5031 6.62560   3
  -3  -4  -3 103.254 13.8513   1
   3  -4   3 100.445 12.5373   2
   3  -4   3 111.780 16.0398   1
   3  -4   3 110.724 7.90921   3
   3   4   3 90.8120 11.4398   3
  -3   4  -3 100.107 7.40637   3
  -3   4  -3 91.8162 13.8740   1
   4  -4   3 151.071 9.27231   3
   4  -4   3 136.442 18.2943   1
   4  -4   3 175.022 17.6517   2
  -4  -4  -3 173.579 15.4253   1
  -4   4  -3 149.333 8.87490   3
  -4   4  -3 152.445 18.3637   1
   4   4   3 167.403 13.0946   3
   5  -4   3 525.519 26.2480   2
  -5  -4  -3 498.046 26.6611   1
   5   4   3 507.189 24.3452   3
  -5   4  -3 491.262 27.9226   1
  -6  -4  -3 16.1572 7.77826   1
   6  -4   3 12.4578 6.97862   2
  -6   4  -3 24.7659 9.63607   1
   6   4   3 16.3141 6.72137   3
  -7  -4  -3 24.3943 9.26134   1
   7  -4   3 21.7917 9.05949   2
   7   4   3 14.3198 6.25820   3
  -7   4  -3 16.4858 10.3474   1
  -8  -4  -3 34.4826 10.2259   1
   8  -4   3 15.0983 7.52338   2
  -8   4  -3 24.9629 12.6318   1
   8   4   3 26.7729 9.77153   3
  -9  -4  -3 84.1823 15.8059   1
   9  -4   3 60.9544 14.8860   2
   9   4   3 69.5663 14.2326   3
  -9   4  -3 41.8068 16.4857   1
 -10  -4  -3 109.450 19.6891   1
 -10   4  -3 75.8674 23.2093   1
  10   4   3 87.4642 20.1275   3
  -8  -5   3 75.3316 15.7134   1
   8  -5  -3 44.7888 14.1309   2
  -8   5   3 66.7903 13.8546   2
  -8   5   3 21.6431 13.4940   1
   8   5  -3 38.8945 13.5143   3
   7  -5  -3 23.4929 10.4940   2
  -7  -5   3 44.1239 11.5523   1
  -7   5   3 38.1573 13.6760   1
  -7   5   3 17.0671 6.62321   2
   7   5  -3 24.2111 10.4881   3
   6  -5  -3 -6.4496 3.10392   2
  -6  -5   3 11.4602 6.07930   1
   6   5  -3 0.37070 4.33555   3
  -6   5   3 0.54268 8.09782   1
  -6   5   3 2.08918 3.29363   2
   5  -5  -3 11.4909 7.60453   2
  -5  -5   3 27.8199 9.00133   1
  -5   5   3 -0.9581 7.19268   1
   5   5  -3 25.2002 8.13210   3
  -5   5   3 29.0225 8.72919   2
   4  -5  -3 74.9498 13.0858   2
   4  -5  -3 76.8457 10.5415   3
  -4  -5   3 59.9962 12.5936   1
  -4   5   3 80.2793 12.3626   2
  -4   5   3 51.4263 8.59988   3
   4   5  -3 76.3957 12.5624   3
  -4   5   3 65.2235 13.5880   1
  -3  -5   3 28.9380 9.40853   1
   3  -5  -3 3.48820 6.36551   1
   3  -5  -3 25.2717 6.55607   3
   3  -5  -3 6.76451 5.20459   2
   3   5  -3 17.3133 7.03235   3
  -3   5   3 7.73405 4.21009   3
  -3   5   3 8.00980 6.35043   1
  -3   5   3 26.4821 7.55027   2
   2  -5  -3 365.237 18.6680   3
   2  -5  -3 354.511 22.2848   1
   2  -5  -3 361.498 20.6786   2
  -2  -5   3 351.354 23.0860   1
   2   5  -3 323.463 18.4556   3
  -2   5   3 374.178 19.5697   2
  -2   5   3 323.651 17.0271   3
  -2   5   3 369.824 22.0504   1
  -1  -5   3 164.016 19.4211   1
   1  -5  -3 183.884 13.6542   3
   1  -5  -3 167.153 13.6187   2
   1  -5  -3 169.918 15.3994   1
  -1   5   3 168.092 12.5159   3
   1   5  -3 176.583 13.1797   3
  -1   5   3 158.467 12.6172   2
  -1   5   3 165.770 14.7759   1
   0  -5  -3 62.5372 9.99627   2
   0  -5  -3 85.0910 13.6047   1
   0  -5   3 71.6759 13.6763   1
   0   5   3 76.1216 9.74154   2
   0   5   3 86.7227 11.0344   3
   0   5  -3 84.8412 9.73298   2
   0   5  -3 75.4006 9.90747   3
  -1  -5  -3 151.156 14.4205   1
   1  -5   3 183.007 13.4097   2
   1  -5   3 170.395 19.9656   1
  -1   5  -3 183.845 16.6076   1
  -1   5  -3 175.713 12.1391   3
   1   5   3 147.126 15.0432   3
   2  -5   3 322.843 18.9938   2
  -2  -5  -3 364.901 22.1338   1
   2  -5   3 349.395 23.9019   1
  -2   5  -3 311.648 15.4067   3
   2   5   3 358.349 19.6509   3
  -2   5  -3 375.408 23.6641   1
   3  -5   3 26.8128 9.40876   1
   3  -5   3 18.4790 7.38879   2
  -3  -5  -3 24.2332 8.34690   1
  -3   5  -3 22.0602 8.53363   1
   3   5   3 18.2027 6.46875   3
   4  -5   3 75.1644 15.5292   1
  -4  -5  -3 68.4735 12.7375   1
   4  -5   3 52.8828 11.0964   2
   4   5   3 59.0134 10.9940   3
  -4   5  -3 79.1263 14.9843   1
  -5  -5  -3 30.7353 9.50214   1
   5  -5   3 12.4704 6.49053   2
  -5   5  -3 3.08821 6.26511   1
   5   5   3 18.8015 7.83122   3
   6  -5   3 -1.5211 5.23634   2
  -6  -5  -3 12.0588 6.04831   1
   6   5   3 1.28110 4.56877   3
  -6   5  -3 -0.0439 7.12749   1
   7  -5   3 29.7101 11.2567   2
  -7  -5  -3 39.5082 10.0607   1
  -7   5  -3 24.0823 11.0297   1
   7   5   3 27.7859 10.5780   3
  -8  -5  -3 80.5284 15.3092   1
   8  -5   3 61.9030 15.1715   2
   8   5   3 53.6419 13.4049   3
  -8   5  -3 36.5697 16.2516   1
   6  -6  -3 -11.310 5.80715   2
  -6  -6   3 10.5222 6.11835   1
  -6   6   3 6.51748 6.50774   2
   6   6  -3 2.40287 7.43944   3
  -6   6   3 -13.405 7.61504   1
   5  -6  -3 21.4630 10.0128   2
  -5  -6   3 19.7773 8.61532   1
   5   6  -3 5.29911 7.65096   3
  -5   6   3 1.37421 7.90484   1
  -5   6   3 13.0865 8.11458   2
  -4  -6   3 80.5877 15.4585   1
   4  -6  -3 86.0731 14.9969   2
  -4   6   3 80.5346 15.9293   1
   4   6  -3 68.8904 12.7707   3
  -4   6   3 77.2172 13.3123   2
  -3  -6   3 7.54870 6.16630   1
   3  -6  -3 -1.0342 6.50038   2
   3  -6  -3 4.33873 8.56446   1
  -3   6   3 -2.2307 4.95203   2
   3   6  -3 8.98821 6.85790   3
  -3   6   3 5.79546 7.59386   1
  -3   6   3 5.61434 4.96825   3
   2  -6  -3 73.3965 11.3897   3
   2  -6  -3 73.2654 13.0160   2
  -2  -6   3 94.3731 16.3667   1
   2  -6  -3 92.7514 16.6769   1
  -2   6   3 89.7603 13.0787   2
  -2   6   3 65.7696 13.3712   1
  -2   6   3 80.7844 12.1755   3
   2   6  -3 69.9975 11.9683   3
   1  -6  -3 7.80259 7.12988   1
  -1  -6   3 17.4733 8.12223   1
  -1   6   3 17.8350 6.69891   3
   1   6  -3 21.3112 7.54570   3
  -1   6   3 32.0193 9.45658   1
   0  -6   3 10.4453 7.05171   1
   0  -6  -3 5.10407 5.87375   1
   0   6  -3 2.87446 4.56180   3
   0   6   3 0.08196 4.33683   3
  -1  -6  -3 31.3982 9.44404   1
   1  -6   3 23.4373 9.95187   1
   1   6   3 13.2895 6.78657   3
  -1   6  -3 16.6434 7.87563   1
   2  -6   3 85.7630 16.3137   1
  -2  -6  -3 86.7564 14.6523   1
  -2   6  -3 58.9230 13.5528   1
   2   6   3 62.4090 11.4725   3
   3  -6   3 4.71249 7.91272   1
   3  -6   3 7.42849 6.34903   2
  -3  -6  -3 12.4559 6.08091   1
   3   6   3 1.84723 4.31044   3
  -3   6  -3 12.5141 5.87597   2
  -3   6  -3 10.4503 7.74128   1
   4  -6   3 73.1936 17.2128   1
   4  -6   3 70.5566 13.4867   2
  -4  -6  -3 75.6323 15.0161   1
  -4   6  -3 79.4484 12.8394   2
  -4   6  -3 103.797 18.6414   1
   4   6   3 65.1851 12.9732   3
  -5  -6  -3 33.4419 9.76875   1
   5  -6   3 5.93452 7.26135   2
  -5   6  -3 15.4397 10.4693   1
   5   6   3 20.5210 9.17781   3
   6  -6   3 14.2901 8.50325   2
   6   6   3 -4.3400 6.13212   3
  -6   6  -3 10.6932 11.3940   1
  -2  -7   3 13.1386 8.94791   1
   2   7  -3 -2.7880 6.84390   3
  -1  -7   3 6.01434 6.50627   1
   0  -7   3 36.8707 11.8876   1
   0   7   3 48.9419 11.3132   3
   0   7  -3 56.3896 15.0774   1
   1  -7   3 6.79567 7.34618   1
  -1   7  -3 8.70965 8.55003   1
   1   7   3 -6.4540 5.52462   3
   2  -7   3 -6.0250 7.12488   1
   2   7   3 -4.6849 5.79897   3
  -2   7  -3 9.65370 8.58101   1
 -12   0   4 -5.5108 15.3368   1
  12   0  -4 14.3299 9.38836   3
  11   0  -4 6.61922 7.41842   3
 -11   0   4 6.64895 14.1778   1
  10   0  -4 9.86218 6.64080   2
  10   0  -4 10.7987 7.55657   3
 -10   0   4 4.88139 4.10359   2
 -10   0   4 -4.1549 11.9848   1
  -9   0   4 186.924 25.7110   1
   9   0  -4 144.467 16.9001   3
  -9   0   4 185.128 13.4835   2
   9   0  -4 165.427 16.6904   2
  -8   0   4 96.5255 17.8552   1
   8   0  -4 109.615 12.9693   2
   8   0  -4 115.375 14.4566   3
   7   0  -4 38.7874 7.57575   2
  -7   0   4 41.2590 13.6093   1
   7   0  -4 30.9701 7.69304   3
   6   0  -4 137.795 13.1622   3
  -6   0   4 103.717 15.3046   1
   6   0  -4 117.453 9.45985   2
   5   0  -4 1081.12 27.3570   2
  -5   0   4 1067.77 34.1525   1
   5   0  -4 1064.92 28.2576   3
  -4   0   4 864.149 27.6285   1
   4   0  -4 875.311 22.0983   2
   4   0  -4 868.458 23.1692   3
  -3   0   4 405.357 12.0566   2
   3   0  -4 386.811 12.5299   2
   3   0  -4 397.096 13.5276   3
  -3   0   4 379.150 15.4512   1
   2   0  -4 4188.22 59.6448   3
   2   0  -4 4074.95 57.9287   2
  -2   0   4 4073.48 56.9578   2
  -2   0   4 4131.81 61.6005   1
   1   0  -4 50.1437 3.80392   1
  -1   0   4 54.6108 3.76352   1
   1   0  -4 59.9519 3.92973   3
   1   0  -4 54.3939 3.35121   2
  -1   0   4 47.4972 3.22413   2
  -1   0   4 54.6934 3.71615   2
   0   0  -4 1251.20 19.1553   3
   0   0   4 1300.96 19.2250   3
   0   0  -4 1256.26 18.4077   1
   0   0   4 1259.46 20.5136   2
   0   0   4 1257.17 18.4671   1
  -1   0  -4 53.2804 2.53678   3
   1   0   4 49.8593 2.36218   3
   1   0   4 50.4252 3.43336   1
   1   0   4 51.4045 3.87545   2
   1   0   4 51.4678 2.50324   3
  -1   0  -4 51.3299 3.66955   1
  -2   0  -4 4155.15 54.5892   3
  -2   0  -4 4136.07 62.2229   1
   2   0   4 4162.73 59.4139   2
   2   0   4 4157.21 54.9135   3
  -3   0  -4 403.288 15.7602   1
   3   0   4 391.840 10.9908   3
   3   0   4 387.120 12.9026   2
   4   0   4 887.710 22.8797   2
  -4   0  -4 895.390 28.0328   1
   4   0   4 863.135 20.2425   3
   5   0   4 1111.02 28.7031   2
  -5   0  -4 1135.92 36.1060   1
   5   0   4 1138.34 26.3539   3
   6   0   4 98.7324 10.6921   2
  -6   0  -4 118.908 16.2835   1
   6   0   4 101.203 10.3301   3
  -7   0  -4 45.9327 12.6948   1
   7   0   4 31.0765 6.99559   3
   7   0   4 30.3990 6.93656   2
  -8   0  -4 119.551 20.5051   1
   8   0   4 90.2149 12.4016   2
   8   0   4 86.0651 11.1558   3
   9   0   4 164.082 17.1080   2
  -9   0  -4 193.315 26.0222   1
   9   0   4 166.665 16.6993   3
 -10   0  -4 -6.6331 11.8913   1
  10   0   4 4.95212 5.44642   2
  10   0   4 6.45337 5.89954   3
 -11   0  -4 -16.229 11.6964   1
  11  -1  -4 25.1580 10.6476   2
 -11  -1   4 21.3162 14.8874   1
  11  -1  -4 11.4583 7.19244   3
 -11   1   4 11.0510 15.5387   1
  11   1  -4 7.50778 8.76211   3
 -11   1   4 25.5782 8.06260   2
  10  -1  -4 473.473 25.1218   3
  10  -1  -4 541.715 29.0335   2
 -10  -1   4 487.124 33.9918   1
 -10   1   4 511.164 36.7912   1
 -10   1   4 562.530 26.8948   2
  10   1  -4 459.955 26.8943   3
  -9  -1   4 131.259 21.0641   1
   9  -1  -4 124.790 16.2097   2
   9  -1  -4 150.789 16.1803   3
  -9   1   4 132.382 21.4806   1
   9   1  -4 117.598 16.2193   3
   8  -1  -4 24.7318 7.35986   3
  -8  -1   4 29.1097 5.60127   2
  -8  -1   4 36.7213 13.8085   1
   8  -1  -4 26.2383 7.67931   2
  -8   1   4 26.5364 10.8865   1
   8   1  -4 28.8500 8.83129   3
   8   1  -4 24.1122 5.86188   2
   7  -1  -4 90.1567 11.9645   2
   7  -1  -4 80.6178 10.8262   3
  -7  -1   4 76.8963 8.13345   2
  -7  -1   4 94.8506 17.5560   1
   7   1  -4 67.7194 10.9624   3
   7   1  -4 87.8318 9.40860   2
  -7   1   4 102.042 16.5543   1
  -6  -1   4 143.645 18.1729   1
   6  -1  -4 141.097 13.9564   2
   6  -1  -4 131.115 12.6867   3
  -6  -1   4 120.056 7.58109   2
   6   1  -4 107.860 12.0789   3
   6   1  -4 115.801 8.27685   2
  -6   1   4 131.671 17.0985   1
  -5  -1   4 266.492 17.2605   1
  -5  -1   4 237.452 9.50241   2
   5  -1  -4 269.566 13.3060   3
   5  -1  -4 251.184 14.0389   2
   5   1  -4 213.818 12.7611   3
  -5   1   4 240.423 16.5828   1
   5   1  -4 250.776 10.4564   2
  -4  -1   4 7.28115 2.11014   2
   4  -1  -4 5.12373 3.52354   2
  -4  -1   4 9.39617 5.14831   1
   4  -1  -4 11.8513 3.81040   3
  -4   1   4 13.2127 5.25926   1
   4   1  -4 9.80427 3.66122   3
   4   1  -4 7.45162 2.34399   2
   3  -1  -4 18.1567 4.03484   2
  -3  -1   4 11.9242 5.43259   1
   3  -1  -4 17.5248 4.02648   3
  -3  -1   4 20.4816 2.52862   2
  -3  -1   4 13.1449 2.21308   2
  -3   1   4 12.4724 4.27571   1
   3   1  -4 15.9609 4.42846   3
   3   1  -4 11.6685 2.35066   2
  -2  -1   4 5534.43 82.6231   1
  -2  -1   4 5678.25 70.2570   2
  -2  -1   4 5602.28 70.5804   2
   2  -1  -4 5718.66 78.0954   3
   2  -1  -4 5457.15 80.3243   2
   2   1  -4 5584.40 70.0418   2
   2   1  -4 5652.57 78.7913   3
  -2   1   4 5468.36 78.3908   1
  -2   1   4 5540.27 78.9136   2
  -1  -1   4 906.667 21.2695   1
   1  -1  -4 930.500 16.7907   1
   1  -1  -4 915.051 19.9600   2
   1  -1  -4 903.364 18.8865   3
  -1  -1   4 914.477 15.1938   2
  -1   1   4 888.902 16.8176   1
  -1   1   4 926.111 19.2813   2
  -1   1   4 907.246 16.8975   1
   1   1  -4 898.941 14.9367   2
   1   1  -4 929.856 18.3453   3
   0  -1  -4 -0.3859 1.10711   1
   0  -1   4 0.95301 1.61047   2
   0  -1   4 -2.5703 1.91531   1
   0  -1   4 0.71865 1.07263   3
   0  -1  -4 -0.6031 1.42427   3
   0   1   4 0.39561 1.16461   2
   0   1   4 -3.1712 1.20914   1
   0   1  -4 -1.1141 1.58513   2
   0   1  -4 0.23667 1.18657   3
   1  -1   4 880.941 20.9317   1
  -1  -1  -4 894.845 18.4365   3
  -1  -1  -4 890.273 18.1211   1
   1  -1   4 898.038 19.1176   2
   1   1   4 919.959 17.4611   2
  -1   1  -4 900.917 12.6264   3
  -1   1  -4 885.242 20.6207   1
  -1   1  -4 901.079 12.6576   3
   1   1   4 920.454 18.7813   1
   1   1   4 891.339 17.9767   3
   2  -1   4 5601.40 83.5656   1
   2  -1   4 5531.97 79.8715   2
   2  -1   4 5606.52 68.7001   3
  -2  -1  -4 5643.72 80.7472   1
  -2   1  -4 5582.19 83.0786   1
  -2   1  -4 5525.58 68.6918   3
   2   1   4 5569.60 74.9311   2
   2   1   4 5704.56 77.2808   3
   3  -1   4 12.4375 3.86921   2
   3  -1   4 21.7870 2.61015   3
  -3  -1  -4 22.1405 6.35116   1
  -3   1  -4 18.9640 2.49572   3
   3   1   4 19.9568 3.93495   3
  -3   1  -4 19.7918 5.21761   1
   3   1   4 16.9335 3.12447   2
   4  -1   4 8.10439 3.25496   2
  -4  -1  -4 1.53073 6.06090   1
   4  -1   4 10.8774 2.71508   3
   4   1   4 10.3630 3.44276   3
   4   1   4 11.1095 3.04651   2
  -4   1  -4 10.9343 5.12283   1
   5  -1   4 265.590 10.6644   3
  -5  -1  -4 241.712 16.6992   1
   5  -1   4 218.650 12.9213   2
   5   1   4 223.636 10.8234   2
   5   1   4 277.906 13.2483   3
  -5   1  -4 249.565 16.8319   1
   6  -1   4 101.288 9.35809   3
  -6  -1  -4 133.892 18.2688   1
   6  -1   4 115.919 12.6101   2
  -6   1  -4 125.915 16.3471   1
   6   1   4 110.876 11.4941   3
   6   1   4 112.663 8.43223   2
   7  -1   4 78.9993 11.7797   2
   7  -1   4 89.3690 9.83851   3
  -7  -1  -4 98.5997 17.8852   1
  -7   1  -4 96.5245 16.1912   1
   7   1   4 88.3902 11.2297   3
   7   1   4 102.048 10.6807   2
   8  -1   4 37.9380 8.77196   2
   8  -1   4 34.1765 7.16071   3
  -8  -1  -4 26.0948 13.2007   1
  -8   1  -4 29.1191 13.1765   1
   8   1   4 31.0450 8.14010   3
   8   1   4 36.3996 7.36189   2
  -9  -1  -4 114.507 21.3297   1
   9  -1   4 110.445 15.5430   2
   9   1   4 131.351 15.4929   3
   9   1   4 117.600 13.6171   2
  -9   1  -4 128.138 22.4096   1
  10  -1   4 519.999 28.5521   2
 -10  -1  -4 486.604 34.3593   1
 -10   1  -4 504.807 35.5166   1
  10   1   4 532.233 27.2010   3
  11  -1   4 10.3632 8.26490   2
 -11  -1  -4 18.2397 12.7977   1
 -11   1  -4 20.2461 17.7251   1
  11   1   4 16.4293 8.65953   3
  11  -2  -4 1.33508 8.04681   2
 -11  -2   4 6.13004 11.9679   1
 -11   2   4 -11.826 13.2980   1
 -11   2   4 5.09111 5.57541   2
  11   2  -4 -6.3098 5.00594   3
  10  -2  -4 76.1063 15.2400   2
 -10  -2   4 83.8525 19.3092   1
 -10   2   4 50.3805 18.3850   1
  10   2  -4 100.852 16.8257   3
 -10   2   4 89.3300 14.0559   2
   9  -2  -4 18.5164 6.69650   3
  -9  -2   4 16.0120 11.6758   1
   9  -2  -4 21.4037 8.35322   2
   9   2  -4 20.8891 8.90790   3
  -9   2   4 7.96684 12.3930   1
   8  -2  -4 473.646 21.8935   3
   8  -2  -4 432.809 24.9621   2
  -8  -2   4 431.402 29.0234   1
  -8   2   4 443.282 30.0110   1
   8   2  -4 463.557 24.5410   3
  -7  -2   4 33.3804 12.7142   1
   7  -2  -4 27.4098 6.81394   3
   7  -2  -4 38.0617 9.14064   2
  -7   2   4 46.1611 12.7921   1
   7   2  -4 35.0243 9.16344   3
  -6  -2   4 44.2756 12.0049   1
   6  -2  -4 67.5902 9.18772   3
   6  -2  -4 59.4278 10.4256   2
   6   2  -4 56.8068 9.99763   3
  -6   2   4 78.8305 13.6799   1
   5  -2  -4 7.28744 3.65511   3
  -5  -2   4 0.46351 6.19004   1
   5  -2  -4 6.23560 4.44503   2
  -5  -2   4 5.64682 1.66013   2
  -5   2   4 3.37300 5.35156   1
   5   2  -4 6.62632 3.95807   3
   4  -2  -4 1325.29 35.2818   2
  -4  -2   4 1266.67 36.9489   1
   4  -2  -4 1291.71 30.2478   3
  -4   2   4 1213.65 34.1035   1
   4   2  -4 1314.81 33.2196   3
   3  -2  -4 25.3482 5.60920   2
  -3  -2   4 34.8902 7.62872   1
   3  -2  -4 32.3697 5.33191   3
   3   2  -4 27.0259 5.13458   3
  -3   2   4 31.9092 6.20860   1
  -2  -2   4 1379.65 34.1916   1
  -2  -2   4 1363.76 18.5461   2
   2  -2  -4 1358.22 31.8161   2
   2  -2  -4 1410.37 30.7442   1
   2  -2  -4 1383.73 28.7910   3
  -2   2   4 1351.21 29.9618   1
   2   2  -4 1351.66 18.2966   2
  -2   2   4 1358.76 30.3291   2
   2   2  -4 1342.79 29.3369   3
  -1  -2   4 828.070 24.3421   1
  -1  -2   4 829.347 15.8639   2
   1  -2  -4 861.291 22.1456   2
   1  -2  -4 856.299 20.8740   1
   1  -2  -4 870.739 21.0413   3
  -1   2   4 838.005 20.9243   2
   1   2  -4 846.810 19.8643   3
   1   2  -4 831.727 15.8982   2
  -1   2   4 873.417 20.7061   1
   0  -2   4 1770.03 38.1266   1
   0  -2  -4 1823.96 34.0493   3
   0  -2  -4 1799.30 33.4150   2
   0  -2   4 1804.29 31.0826   2
   0  -2  -4 1754.31 32.9416   1
   0   2  -4 1817.61 30.4994   3
   0   2   4 1831.27 32.2780   2
   1  -2   4 871.664 25.0266   1
  -1  -2  -4 844.455 21.1968   1
  -1  -2  -4 809.521 20.9916   3
   1  -2   4 884.088 21.1174   2
   1   2   4 831.367 20.6474   3
  -1   2  -4 821.183 16.1813   3
   1   2   4 829.553 18.1454   2
   2  -2   4 1381.42 34.7065   1
  -2  -2  -4 1432.42 31.4974   1
   2  -2   4 1370.81 22.4288   3
   2  -2   4 1319.23 30.3706   2
   2   2   4 1376.52 24.7689   2
  -2   2  -4 1372.18 22.0148   3
   2   2   4 1358.57 29.2260   3
  -2   2  -4 1379.10 34.0048   1
   3  -2   4 40.0882 3.71096   3
  -3  -2  -4 31.1152 6.91156   1
   3  -2   4 35.1902 7.07218   1
   3  -2   4 32.1475 6.03403   2
  -3   2  -4 24.2018 5.91629   1
   3   2   4 29.9702 3.95295   2
   3   2   4 23.4340 4.78977   3
   4  -2   4 1308.47 34.4474   2
   4  -2   4 1255.88 23.2536   3
  -4  -2  -4 1245.64 35.3600   1
   4   2   4 1276.95 31.4061   3
   4   2   4 1275.45 24.4189   2
  -4   2  -4 1239.61 36.5411   1
   5  -2   4 10.7881 4.38425   2
   5  -2   4 7.11440 2.53158   3
  -5  -2  -4 5.16384 7.55200   1
   5   2   4 8.40954 4.29859   3
   5   2   4 7.34148 2.85465   2
  -5   2  -4 3.83399 3.81829   1
   6  -2   4 51.1420 9.79880   2
  -6  -2  -4 91.1264 15.9084   1
   6  -2   4 63.2205 7.00584   3
  -6   2  -4 56.3537 12.1317   1
   6   2   4 69.6386 7.29481   2
   6   2   4 35.3555 7.51930   3
   7  -2   4 27.3681 7.94041   2
   7  -2   4 33.8518 5.90969   3
  -7  -2  -4 22.2266 11.8124   1
  -7   2  -4 42.2264 12.7243   1
   7   2   4 35.6692 8.31147   3
   8  -2   4 438.100 24.5920   2
  -8  -2  -4 435.786 29.6089   1
   8   2   4 429.608 22.9581   3
  -8   2  -4 444.786 30.1139   1
  -9  -2  -4 22.3828 12.8037   1
   9  -2   4 24.5448 8.82946   2
   9   2   4 21.7803 8.43110   3
  -9   2  -4 27.2162 12.3776   1
  10  -2   4 62.6719 13.4743   2
 -10  -2  -4 60.0618 17.8148   1
  10   2   4 102.157 15.7100   3
 -10   2  -4 72.2600 20.8871   1
 -11  -2  -4 2.51061 12.4225   1
  11  -2   4 -0.2011 7.31007   2
 -11   2  -4 -0.2725 15.2698   1
  11   2   4 9.72719 8.52985   3
 -10  -3   4 67.8719 16.8747   1
  10  -3  -4 85.1303 17.2852   2
 -10   3   4 53.2888 19.6254   1
  10   3  -4 52.3995 13.3777   3
 -10   3   4 72.7262 13.9775   2
   9  -3  -4 56.1608 13.0129   2
  -9  -3   4 43.9962 13.3467   1
  -9   3   4 47.5447 10.7491   2
  -9   3   4 23.0339 14.0209   1
   9   3  -4 26.8209 9.43272   3
   8  -3  -4 8.74888 7.27232   2
  -8  -3   4 11.4881 8.71930   1
   8  -3  -4 5.86790 4.35598   3
   8   3  -4 10.6439 7.83248   3
  -8   3   4 14.5616 11.3335   1
   7  -3  -4 -0.3013 4.23733   2
  -7  -3   4 -1.4076 5.70973   1
   7  -3  -4 0.28444 3.04484   3
  -7   3   4 -0.5874 8.09221   1
   7   3  -4 2.49994 4.67683   3
   6  -3  -4 202.713 12.9900   3
  -6  -3   4 180.209 20.6594   1
   6  -3  -4 198.724 16.6401   2
   6   3  -4 166.989 16.9720   3
  -6   3   4 197.842 17.8369   1
   5  -3  -4 170.183 14.0970   2
  -5  -3   4 200.167 16.6809   1
   5  -3  -4 138.964 10.5414   3
   5   3  -4 172.714 13.2147   3
  -5   3   4 211.412 16.2979   1
   4  -3  -4 434.277 17.2589   3
   4  -3  -4 383.639 19.8490   2
  -4  -3   4 395.102 21.8043   1
  -4   3   4 413.040 19.2915   2
   4   3  -4 448.124 20.0005   3
  -4   3   4 415.694 20.4307   1
   3  -3  -4 359.946 15.1804   3
   3  -3  -4 322.152 17.1347   2
  -3  -3   4 332.147 19.1325   1
  -3   3   4 348.298 16.5677   2
  -3   3   4 358.567 17.4312   1
   3   3  -4 370.776 16.6780   3
  -2  -3   4 86.1005 4.14893   2
   2  -3  -4 86.5854 8.83931   3
   2  -3  -4 100.017 9.32117   1
   2  -3  -4 106.579 11.4188   2
  -2  -3   4 97.4162 12.3987   1
   2   3  -4 68.3866 8.26482   3
  -2   3   4 108.092 10.6868   2
   2   3  -4 92.4624 4.29117   2
  -2   3   4 100.681 9.06971   1
   2   3  -4 96.9571 3.99347   2
   1  -3  -4 1551.63 35.8461   2
   1  -3  -4 1640.04 35.0472   3
  -1  -3   4 1587.79 28.7038   2
  -1  -3   4 1557.81 40.7374   1
   1  -3  -4 1592.79 37.0542   1
  -1   3   4 1579.31 34.5425   2
  -1   3   4 1541.26 35.7050   1
   1   3  -4 1563.38 33.4051   3
   0  -3   4 -0.5036 2.11092   1
   0  -3  -4 -0.0074 1.70430   3
   0  -3   4 3.96855 2.57033   2
   0  -3  -4 0.74553 2.47848   1
   0  -3  -4 0.78344 2.76377   2
   0   3  -4 3.20291 2.13339   3
   0   3   4 2.58412 2.40301   2
   0   3   4 -1.8676 1.13604   3
  -1  -3  -4 1523.78 36.2139   1
   1  -3   4 1564.10 34.2784   2
  -1  -3  -4 1547.45 35.5286   3
   1  -3   4 1583.21 41.0644   1
  -1   3  -4 1516.12 29.5729   3
   1   3   4 1583.31 34.7667   3
   1   3   4 1577.93 30.6557   2
   2  -3   4 83.4765 9.56097   2
  -2  -3  -4 100.559 9.19794   1
   2  -3   4 94.3497 12.1146   1
   2  -3   4 99.3001 6.22450   3
   2   3   4 75.5037 8.74926   3
  -2   3  -4 89.2928 11.4084   1
  -2   3  -4 89.1558 5.72477   3
   2   3   4 94.8909 6.40088   2
   3  -3   4 365.721 17.7123   2
   3  -3   4 351.340 11.3720   3
   3  -3   4 383.088 21.0422   1
  -3  -3  -4 314.946 17.1614   1
   3   3   4 362.845 11.2436   2
  -3   3  -4 361.331 11.1578   3
   3   3   4 333.408 15.8680   3
  -3   3  -4 339.833 19.1896   1
   4  -3   4 423.960 12.9536   3
   4  -3   4 411.582 19.9983   2
  -4  -3  -4 418.045 21.1399   1
   4   3   4 464.861 19.7586   3
   4   3   4 407.643 11.5399   2
  -4   3  -4 384.656 21.6415   1
   5  -3   4 206.743 15.5797   2
  -5  -3  -4 182.334 15.9330   1
   5  -3   4 202.183 9.16209   3
  -5   3  -4 146.471 17.6017   1
   5   3   4 167.075 12.8223   3
   6  -3   4 189.361 15.5203   2
  -6  -3  -4 214.919 18.7741   1
  -6   3  -4 193.265 22.1120   1
   6   3   4 195.259 14.9544   3
  -7  -3  -4 -9.1638 5.60481   1
   7  -3   4 5.45176 4.42205   2
  -7   3  -4 -7.2854 6.06959   1
   7   3   4 1.90642 3.87425   3
  -8  -3  -4 9.32526 9.32208   1
   8  -3   4 4.91564 5.16217   2
  -8   3  -4 9.63320 8.17999   1
   8   3   4 9.39581 5.54147   3
  -9  -3  -4 13.4231 8.34386   1
   9  -3   4 40.4866 11.3653   2
   9   3   4 22.0141 9.27663   3
  -9   3  -4 48.5772 14.8462   1
 -10  -3  -4 48.6195 14.2129   1
  10  -3   4 39.5275 12.5241   2
 -10   3  -4 65.7273 20.3197   1
  10   3   4 55.7664 13.4958   3
   9  -4  -4 16.9979 10.6115   2
  -9  -4   4 56.1446 14.0978   1
  -9   4   4 0.27988 12.2336   1
  -9   4   4 17.5990 7.75365   2
   9   4  -4 28.8607 11.0897   3
  -8  -4   4 50.5893 13.2945   1
   8  -4  -4 60.3311 14.4914   2
  -8   4   4 51.4450 11.3389   2
  -8   4   4 58.0339 16.6001   1
   8   4  -4 59.7459 13.3951   3
  -7  -4   4 65.3781 13.6452   1
   7  -4  -4 71.7884 13.8935   2
  -7   4   4 101.456 14.7754   2
   7   4  -4 76.1420 13.9047   3
  -7   4   4 80.2335 16.6230   1
   6  -4  -4 10.7612 4.71888   3
   6  -4  -4 6.60123 5.27455   2
  -6  -4   4 11.4900 7.18230   1
   6   4  -4 10.9807 6.70639   3
  -6   4   4 9.21940 4.66536   2
  -6   4   4 14.3403 8.07358   1
   5  -4  -4 150.197 11.5234   3
   5  -4  -4 137.610 17.1764   2
  -5  -4   4 152.468 18.9766   1
  -5   4   4 156.908 16.7382   2
  -5   4   4 138.683 17.4426   1
   5   4  -4 135.654 15.6568   3
  -4  -4   4 176.277 16.1970   1
   4  -4  -4 187.940 12.5096   3
   4  -4  -4 226.690 17.2986   2
  -4   4   4 211.111 16.4774   1
   4   4  -4 233.040 16.0255   3
  -4   4   4 204.192 15.0369   2
  -3  -4   4 158.621 18.2512   1
   3  -4  -4 162.619 14.3729   1
   3  -4  -4 151.974 16.1260   2
   3  -4  -4 147.636 10.8991   3
   3   4  -4 172.715 13.1806   3
  -3   4   4 172.833 13.9299   1
  -3   4   4 159.581 12.5079   2
   2  -4  -4 395.389 19.7193   2
   2  -4  -4 383.481 17.4147   3
   2  -4  -4 371.972 20.1663   1
  -2  -4   4 372.623 21.9930   1
  -2   4   4 388.612 19.6629   1
  -2   4   4 366.964 17.8343   2
  -2   4   4 375.618 16.4404   3
   2   4  -4 403.234 18.2466   3
   1  -4  -4 352.166 16.8607   3
   1  -4  -4 370.016 19.3292   1
  -1  -4   4 410.631 14.3573   2
   1  -4  -4 394.898 18.5078   2
  -1  -4   4 427.664 22.8005   1
  -1   4   4 414.823 17.8782   2
  -1   4   4 431.566 20.0388   1
   1   4  -4 389.628 16.9625   3
  -1   4   4 410.722 17.1818   3
   0  -4   4 1392.03 32.6269   2
   0  -4  -4 1443.50 36.6896   3
   0  -4  -4 1346.09 34.1933   2
   0  -4  -4 1422.51 38.9532   1
   0  -4   4 1282.72 41.3142   1
   0   4  -4 1339.59 32.2937   3
   0   4   4 1436.67 33.1805   2
   0   4   4 1409.29 35.2123   3
   1  -4   4 399.813 17.6254   2
   1  -4   4 437.085 23.2118   1
  -1  -4  -4 361.181 18.8871   1
   1   4   4 389.262 15.1042   2
   1   4   4 425.770 18.0878   3
  -1   4  -4 448.832 16.1950   3
   2  -4   4 358.816 18.0903   2
   2  -4   4 339.312 21.1754   1
  -2  -4  -4 374.327 19.7252   1
   2   4   4 377.753 13.6426   2
  -2   4  -4 381.661 21.5773   1
   2   4   4 351.362 17.7263   3
  -2   4  -4 393.821 14.3542   3
   3  -4   4 153.729 18.3045   1
   3  -4   4 157.602 13.0933   2
   3  -4   4 144.743 8.87585   3
  -3  -4  -4 160.768 14.0620   1
   3   4   4 176.484 13.0391   3
  -3   4  -4 183.892 15.5914   1
  -3   4  -4 156.052 8.80624   3
   4  -4   4 189.208 21.1941   1
  -4  -4  -4 209.574 16.5857   1
   4  -4   4 257.764 17.6072   2
   4   4   4 213.400 15.1225   3
  -4   4  -4 201.655 17.2172   1
  -5  -4  -4 145.908 17.6475   1
   5  -4   4 162.416 18.2883   2
  -5   4  -4 166.996 20.5745   1
   5   4   4 141.639 15.9930   3
  -6  -4  -4 18.9695 8.02373   1
   6  -4   4 14.1897 7.10187   2
  -6   4  -4 12.5892 6.87008   1
   6   4   4 9.54504 5.38995   3
  -7  -4  -4 114.918 17.8736   1
   7  -4   4 72.4744 13.4314   2
   7   4   4 123.266 16.6445   3
  -7   4  -4 90.2076 17.0826   1
   8  -4   4 76.0514 15.3960   2
  -8  -4  -4 53.7326 11.8804   1
  -8   4  -4 59.1993 17.0532   1
   8   4   4 54.7406 12.5897   3
   9  -4   4 28.1199 11.8779   2
  -9  -4  -4 29.8903 9.64035   1
  -9   4  -4 5.75263 11.8298   1
   9   4   4 22.9409 9.37869   3
   8  -5  -4 77.9243 16.9559   2
  -8  -5   4 127.807 21.0422   1
  -8   5   4 119.023 17.8750   2
   8   5  -4 78.0373 16.6074   3
  -8   5   4 93.8738 21.1325   1
   7  -5  -4 23.3433 10.9892   2
  -7  -5   4 23.4112 8.63161   1
   7   5  -4 27.2917 9.74537   3
  -7   5   4 26.5966 9.09039   2
  -7   5   4 27.9181 12.6608   1
   6  -5  -4 29.9706 10.6525   2
  -6  -5   4 39.6183 10.7072   1
  -6   5   4 18.8111 6.63911   2
  -6   5   4 22.8331 10.7869   1
   6   5  -4 21.9046 9.26407   3
   5  -5  -4 110.548 14.6954   3
  -5  -5   4 129.221 18.9826   1
   5  -5  -4 115.897 17.1658   2
  -5   5   4 116.791 17.4397   1
  -5   5   4 120.339 16.2399   2
   5   5  -4 107.375 15.4549   3
   4  -5  -4 162.605 15.3431   3
  -4  -5   4 143.578 19.1932   1
   4  -5  -4 135.495 17.6071   2
  -4   5   4 143.700 13.8477   3
  -4   5   4 139.496 16.4313   2
  -4   5   4 127.034 17.5453   1
   4   5  -4 154.168 17.4909   3
   3  -5  -4 145.197 14.2514   3
   3  -5  -4 184.596 20.7354   1
  -3  -5   4 141.497 19.0462   1
   3  -5  -4 160.538 18.1539   2
  -3   5   4 153.076 11.9634   3
   3   5  -4 162.966 17.0162   3
  -3   5   4 137.721 15.2958   2
  -3   5   4 148.586 17.4037   1
   2  -5  -4 20.5960 6.04593   3
   2  -5  -4 9.68669 6.31364   1
   2  -5  -4 6.38889 5.57204   2
  -2  -5   4 9.15513 6.23712   1
  -2   5   4 6.27388 5.24460   1
  -2   5   4 7.11478 4.40253   3
   2   5  -4 15.6947 6.12174   3
  -2   5   4 11.4493 5.43894   2
   1  -5  -4 116.031 15.4898   1
   1  -5  -4 128.122 14.7594   2
  -1  -5   4 143.669 18.6665   1
   1  -5  -4 92.6345 12.1195   3
  -1   5   4 118.456 12.9359   2
  -1   5   4 106.727 13.8841   1
  -1   5   4 117.684 12.8613   3
   1   5  -4 126.995 13.4431   3
   0  -5  -4 3.70703 4.30029   1
   0  -5   4 -4.8663 4.04017   1
   0   5   4 -1.8860 3.51884   2
   0   5  -4 1.15136 3.31953   3
   0   5   4 -1.5026 3.44929   3
  -1  -5  -4 96.0716 13.4903   1
   1  -5   4 107.002 12.8272   2
   1  -5   4 107.799 16.0674   1
   1   5   4 110.858 13.1044   3
  -1   5  -4 109.297 16.0263   1
  -1   5  -4 115.604 11.5962   3
  -2  -5  -4 17.5756 6.42905   1
   2  -5   4 11.2433 7.02484   1
   2  -5   4 10.8648 5.38290   2
   2   5   4 14.2157 5.70356   3
  -2   5  -4 18.6415 7.44747   1
  -2   5  -4 10.4781 4.47829   3
  -3  -5  -4 175.701 16.2374   1
   3  -5   4 171.897 22.0705   1
   3  -5   4 164.040 17.7175   2
  -3   5  -4 145.082 19.2848   1
   3   5   4 163.692 16.9794   3
  -4  -5  -4 160.266 18.9233   1
   4  -5   4 189.312 23.6796   1
   4  -5   4 102.522 15.5468   2
  -4   5  -4 157.828 20.5958   1
   4   5   4 143.520 16.7697   3
   5  -5   4 126.848 17.8755   2
  -5  -5  -4 121.663 17.4603   1
  -5   5  -4 136.506 20.3776   1
   5   5   4 129.257 16.3862   3
   6  -5   4 33.3542 10.2679   2
  -6  -5  -4 49.1193 11.0311   1
  -6   5  -4 7.73454 8.67818   1
   6   5   4 23.2142 9.22678   3
   7  -5   4 13.8498 8.30570   2
  -7  -5  -4 44.3352 10.4691   1
   7   5   4 15.3681 8.22887   3
  -7   5  -4 13.4492 11.4487   1
  -8  -5  -4 125.977 18.8280   1
   8  -5   4 127.000 19.9638   2
   8   5   4 90.3398 17.2299   3
  -8   5  -4 83.9478 20.2181   1
  -6  -6   4 56.2738 13.9836   1
   6  -6  -4 40.6876 13.2146   2
   6   6  -4 22.8147 10.5915   3
  -6   6   4 42.8866 12.2199   2
   5  -6  -4 63.1279 14.7068   2
  -5  -6   4 104.387 18.5566   1
   5   6  -4 72.3194 14.4415   3
  -5   6   4 86.9646 17.2034   1
  -5   6   4 61.0681 12.4378   2
  -4  -6   4 13.3373 7.46648   1
   4  -6  -4 -2.1320 6.43261   2
  -4   6   4 5.44929 5.81010   2
  -4   6   4 9.62453 7.92808   1
   4   6  -4 1.67394 4.56568   3
   3  -6  -4 65.6414 13.5348   2
  -3  -6   4 79.0244 15.9299   1
   3  -6  -4 62.7735 10.9689   3
   3  -6  -4 61.3010 14.5307   1
  -3   6   4 76.1670 11.4388   3
  -3   6   4 61.7850 14.1586   1
   3   6  -4 75.9987 13.1816   3
  -3   6   4 82.3058 13.6853   2
  -2  -6   4 158.275 21.7583   1
   2  -6  -4 137.930 19.2913   1
   2  -6  -4 186.396 18.1216   3
   2  -6  -4 127.248 16.5091   2
  -2   6   4 168.859 16.8792   3
  -2   6   4 198.460 18.8593   1
   2   6  -4 172.937 18.2765   3
  -2   6   4 184.139 18.4771   2
   1  -6  -4 10.2427 6.79035   1
  -1  -6   4 24.9803 9.31201   1
  -1   6   4 15.1208 5.87733   3
   1   6  -4 11.0667 6.64502   3
  -1   6   4 9.95469 7.10071   1
   0  -6  -4 73.1614 13.9471   1
   0  -6   4 69.6411 14.3673   1
   0   6  -4 75.4397 11.0650   3
   0   6   4 70.1874 11.7189   3
   1  -6   4 22.9881 9.69176   1
  -1  -6  -4 13.3670 6.64435   1
  -1   6  -4 14.6303 7.47785   1
   1   6   4 14.2616 6.76104   3
   2  -6   4 155.869 21.6139   1
  -2  -6  -4 153.051 19.2683   1
  -2   6  -4 117.665 18.4920   1
   2   6   4 152.728 17.5992   3
   3  -6   4 88.0370 14.3614   2
  -3  -6  -4 75.0490 13.8058   1
   3  -6   4 68.4591 15.7633   1
   3   6   4 76.9731 13.5961   3
  -3   6  -4 80.6961 16.3403   1
   4  -6   4 3.42107 8.63128   1
  -4  -6  -4 21.9514 7.88570   1
   4  -6   4 10.5222 7.06609   2
   4   6   4 -1.4902 5.89310   3
  -4   6  -4 13.0914 7.88719   1
  -5  -6  -4 81.7571 14.6879   1
   5  -6   4 69.4873 14.3084   2
  -5   6  -4 89.0751 18.5528   1
   5   6   4 75.7486 14.6122   3
   6  -6   4 55.5918 13.9601   2
  -6  -6  -4 62.6218 12.3258   1
   6   6   4 46.2246 11.9152   3
  -6   6  -4 22.5721 12.8741   1
  -2  -7   4 1.42607 6.56159   1
   2   7  -4 14.3150 8.14343   3
  -1  -7   4 36.3858 12.5151   1
  -1   7   4 33.0874 9.78789   3
   0  -7   4 -1.4012 7.51503   1
   0   7   4 0.53143 6.67875   3
   0   7  -4 1.99509 8.35087   1
   1  -7   4 24.9740 11.0168   1
  -1   7  -4 23.8085 11.1171   1
   1   7   4 20.1137 9.37131   3
   2  -7   4 7.39441 9.25981   1
  -2   7  -4 0.46992 7.85135   1
   2   7   4 5.28250 7.61433   3
 -11   0   5 13.5718 15.4975   1
  11   0  -5 56.8767 13.0393   3
  10   0  -5 52.8588 11.8662   3
 -10   0   5 49.8758 10.1541   2
 -10   0   5 87.7329 20.5188   1
  10   0  -5 54.1701 11.5169   2
   9   0  -5 82.8727 12.5705   2
  -9   0   5 78.1586 10.8337   2
   9   0  -5 57.9806 11.2244   3
  -9   0   5 57.3948 15.3820   1
  -8   0   5 -5.3100 10.6459   1
   8   0  -5 -0.6997 4.79221   3
  -8   0   5 6.05924 3.60965   2
   8   0  -5 3.42548 4.20607   2
  -7   0   5 313.550 15.4144   2
  -7   0   5 329.062 23.1903   1
   7   0  -5 310.679 16.7726   2
   7   0  -5 312.653 17.3895   3
   6   0  -5 717.510 25.0112   3
   6   0  -5 735.875 23.7474   2
  -6   0   5 640.105 21.0889   2
  -6   0   5 674.019 29.4844   1
   5   0  -5 796.990 24.3763   3
  -5   0   5 792.129 21.7990   2
   5   0  -5 770.354 22.8339   2
  -5   0   5 792.638 29.4217   1
   4   0  -5 1156.52 28.0030   3
   4   0  -5 1148.86 26.5882   2
  -4   0   5 1151.24 25.3517   2
  -4   0   5 1126.17 31.9651   1
  -3   0   5 21.6851 6.06285   1
  -3   0   5 15.9308 3.24483   2
   3   0  -5 10.5582 3.66795   3
   3   0  -5 12.7312 3.20501   2
  -2   0   5 2842.30 46.4283   1
   2   0  -5 2885.73 44.2351   2
   2   0  -5 2890.08 45.4453   3
  -2   0   5 2908.86 43.0532   2
   1   0  -5 6129.82 80.9216   3
  -1   0   5 6085.35 79.7367   1
  -1   0   5 6053.34 80.1472   2
   1   0  -5 6272.73 80.1733   1
   0   0   5 0.41504 1.11936   3
   0   0  -5 0.87815 0.92251   1
   0   0   5 1.77703 0.99876   1
   0   0   5 0.05674 1.23277   2
   0   0  -5 0.36373 1.12329   3
   1   0   5 6259.87 77.6344   3
   1   0   5 6193.99 80.8850   1
  -1   0  -5 6122.41 77.5285   3
  -1   0  -5 6235.30 81.2004   1
   1   0   5 6141.49 82.2887   2
  -1   0  -5 6172.50 81.1226   1
   2   0   5 2928.62 42.0825   3
   2   0   5 2828.33 45.1211   2
  -2   0  -5 2882.35 47.1299   1
   2   0   5 2907.31 39.9919   3
  -2   0  -5 2928.13 39.9314   3
   3   0   5 19.7542 4.05377   2
  -3   0  -5 15.0552 4.51697   1
   3   0   5 20.5227 3.13200   3
   4   0   5 1162.00 23.8844   3
  -4   0  -5 1168.86 32.2472   1
   4   0   5 1094.12 26.8712   2
   5   0   5 809.954 24.1432   2
  -5   0  -5 843.048 30.7017   1
   5   0   5 822.784 21.5754   3
  -6   0  -5 724.833 31.9397   1
   6   0   5 704.490 24.0610   2
   6   0   5 700.470 21.5899   3
   7   0   5 321.891 15.6671   3
  -7   0  -5 312.744 24.3711   1
   7   0   5 336.260 17.3544   2
   8   0   5 2.68365 4.20561   2
  -8   0  -5 14.3164 12.0568   1
   8   0   5 1.52965 4.24622   3
   9   0   5 59.5404 10.6120   3
   9   0   5 61.9026 11.0651   2
  -9   0  -5 47.6563 16.2682   1
  10   0   5 70.2606 12.3460   2
 -10   0  -5 56.7406 18.7585   1
 -11   0  -5 56.1016 19.9063   1
  11   0   5 47.4241 14.0096   2
  11  -1  -5 9.98543 8.34815   2
  11  -1  -5 7.61005 7.44350   3
 -11  -1   5 5.15564 13.1215   1
  11   1  -5 4.35661 8.02942   3
 -11   1   5 8.16872 5.59751   2
 -11   1   5 -11.673 13.3846   1
  10  -1  -5 5.29367 6.53617   3
 -10  -1   5 -2.3204 8.32732   1
  10  -1  -5 7.32965 6.99397   2
 -10   1   5 3.15176 10.3509   1
  10   1  -5 10.5813 7.90945   3
 -10   1   5 10.7679 4.99207   2
  -9  -1   5 92.8864 18.9675   1
   9  -1  -5 89.2186 13.0233   3
   9  -1  -5 100.325 15.0546   2
   9   1  -5 77.5588 13.0915   3
  -9   1   5 94.9815 13.1237   2
  -9   1   5 81.6543 18.8936   1
  -8  -1   5 110.201 8.93907   2
   8  -1  -5 103.533 13.0996   3
  -8  -1   5 114.793 19.8750   1
   8  -1  -5 126.938 15.0940   2
   8   1  -5 110.214 14.6982   3
   8   1  -5 105.500 11.5366   2
  -8   1   5 93.0073 18.5388   1
   7  -1  -5 46.2402 8.55053   3
   7  -1  -5 50.1404 8.96419   2
  -7  -1   5 53.0069 14.2476   1
  -7  -1   5 31.7072 5.42773   2
   7   1  -5 46.8824 7.30487   2
  -7   1   5 64.4953 15.0485   1
   7   1  -5 29.6157 7.87671   3
  -6  -1   5 113.774 16.5263   1
   6  -1  -5 86.2053 11.1326   2
   6  -1  -5 81.1732 10.2209   3
  -6  -1   5 95.5880 6.77549   2
   6   1  -5 108.603 12.1374   3
  -6   1   5 97.2658 15.3753   1
   6   1  -5 84.8886 8.53389   2
  -5  -1   5 96.0423 13.0634   1
   5  -1  -5 89.7818 10.3077   2
  -5  -1   5 86.4470 5.90836   2
   5  -1  -5 90.3777 9.50230   3
   5   1  -5 92.2425 10.6626   3
  -5   1   5 108.726 14.1224   1
   5   1  -5 83.7596 6.54616   2
   4  -1  -5 384.951 16.3667   2
   4  -1  -5 406.628 15.6209   3
  -4  -1   5 405.992 19.2936   1
  -4  -1   5 422.549 11.6366   2
  -4   1   5 402.688 15.6992   2
   4   1  -5 418.656 12.2824   2
  -4   1   5 401.435 18.1868   1
   4   1  -5 403.826 16.1832   3
  -3  -1   5 1113.53 19.5053   2
   3  -1  -5 1138.84 25.5020   3
  -3  -1   5 1116.72 29.2494   1
   3  -1  -5 1130.23 27.3508   2
   3   1  -5 1086.45 26.0106   3
  -3   1   5 1049.19 26.6427   1
  -3   1   5 1142.02 26.1210   2
  -2  -1   5 1164.45 18.9631   2
  -2  -1   5 1168.28 27.3089   1
   2  -1  -5 1146.77 25.6880   2
  -2  -1   5 1168.83 19.4540   2
   2  -1  -5 1174.43 24.4067   3
  -2   1   5 1154.34 24.6918   2
   2   1  -5 1157.40 18.6922   2
   2   1  -5 1153.53 24.4096   3
  -2   1   5 1149.87 23.8223   1
   1  -1  -5 2543.16 41.6964   2
  -1  -1   5 2548.27 42.8512   1
   1  -1  -5 2513.03 40.0338   3
   1  -1  -5 2478.43 35.6058   1
  -1  -1   5 2445.26 35.5811   2
   1   1  -5 2520.61 35.4092   2
   1   1  -5 2483.68 38.6230   3
  -1   1   5 2500.18 35.8068   1
  -1   1   5 2489.76 35.9434   1
  -1   1   5 2540.11 40.2640   2
   0  -1  -5 3040.18 45.6668   3
   0  -1   5 3076.56 41.3753   3
   0  -1   5 3066.99 44.2041   2
   0  -1   5 3052.71 48.3781   1
   0  -1  -5 3014.45 39.9633   1
   0   1  -5 3007.19 41.6505   3
   0   1   5 3001.92 45.1657   2
   0   1   5 3045.97 40.1504   1
  -1  -1  -5 2486.46 39.3374   3
   1  -1   5 2542.64 31.4784   3
   1  -1   5 2510.76 43.2385   1
   1  -1   5 2501.32 40.3625   2
  -1  -1  -5 2513.58 37.8014   1
  -1   1  -5 2508.63 31.5229   3
  -1   1  -5 2504.07 31.7091   3
   1   1   5 2471.02 38.6601   3
  -1   1  -5 2529.43 42.7670   1
   1   1   5 2547.82 38.8180   2
   1   1   5 2593.67 38.5311   1
   2  -1   5 1186.81 27.9396   1
   2  -1   5 1104.05 25.1323   2
  -2  -1  -5 1163.07 25.5365   1
   2   1   5 1158.32 22.5786   2
   2   1   5 1180.18 22.9716   3
  -2   1  -5 1211.55 27.7467   1
   3  -1   5 1096.91 26.7438   2
   3  -1   5 1123.16 18.0263   3
  -3  -1  -5 1099.57 28.6441   1
  -3   1  -5 1113.88 29.2092   1
   3   1   5 1143.45 23.4207   2
   3   1   5 1158.38 24.4322   3
  -3   1  -5 1104.56 17.6876   3
  -4  -1  -5 442.337 19.4988   1
   4  -1   5 391.581 16.4455   2
   4  -1   5 399.483 11.0534   3
   4   1   5 421.658 14.8256   3
  -4   1  -5 407.822 18.6334   1
   4   1   5 383.551 13.4783   2
   5  -1   5 79.4639 6.01505   3
   5  -1   5 92.5026 10.7237   2
  -5  -1  -5 112.445 15.2527   1
  -5   1  -5 96.9201 12.7737   1
   5   1   5 87.9701 7.14510   2
   5   1   5 81.7509 8.90270   3
   6  -1   5 95.8651 11.5127   2
  -6  -1  -5 94.4905 16.0748   1
   6  -1   5 104.385 7.79822   3
   6   1   5 111.043 11.1606   3
  -6   1  -5 109.081 15.7041   1
   6   1   5 102.601 10.2352   2
  -7  -1  -5 43.5494 14.0397   1
   7  -1   5 39.6529 7.02322   3
   7  -1   5 43.7689 8.87761   2
  -7   1  -5 70.3853 14.5976   1
   7   1   5 43.2871 7.37809   2
   7   1   5 33.9144 7.61918   3
  -8  -1  -5 67.7741 15.5519   1
   8  -1   5 107.557 14.4607   2
   8  -1   5 113.535 11.7022   3
   8   1   5 91.0911 12.1547   3
   8   1   5 101.224 11.7708   2
  -8   1  -5 110.186 19.6595   1
  -9  -1  -5 122.577 21.9582   1
   9  -1   5 78.3872 12.9771   2
   9   1   5 78.0066 12.4251   3
  -9   1  -5 93.2151 20.4244   1
   9   1   5 99.5399 12.8089   2
 -10  -1  -5 11.6169 14.3189   1
  10  -1   5 8.63822 7.00982   2
  10   1   5 -1.5389 5.87029   3
 -10   1  -5 6.40240 14.0948   1
 -11  -1  -5 16.9102 14.8380   1
  11  -1   5 -0.4861 6.49948   2
  11   1   5 2.13021 7.07572   3
 -11   1  -5 -9.1026 13.9713   1
 -11  -2   5 1.43171 10.4338   1
  11  -2  -5 5.65711 9.04145   2
 -11   2   5 -21.205 13.2863   1
 -11   2   5 21.5672 7.51614   2
  11   2  -5 8.29059 8.00420   3
 -10  -2   5 16.6768 11.2847   1
  10  -2  -5 31.4966 10.5377   2
  10  -2  -5 18.3539 7.34014   3
  10   2  -5 10.6501 6.97902   3
 -10   2   5 30.9187 8.55237   2
 -10   2   5 14.7311 15.1899   1
   9  -2  -5 12.9820 5.57826   3
  -9  -2   5 28.7749 12.9659   1
   9  -2  -5 4.98611 6.53294   2
   9   2  -5 6.28840 7.39569   3
  -9   2   5 10.6188 12.6825   1
  -9   2   5 9.09205 5.57158   2
   8  -2  -5 231.476 15.7765   3
   8  -2  -5 230.794 18.6444   2
  -8  -2   5 211.684 24.8015   1
   8   2  -5 252.663 19.2861   3
  -8   2   5 263.998 17.8272   2
  -8   2   5 218.176 25.6245   1
   7  -2  -5 152.163 17.3845   2
   7  -2  -5 165.431 15.4562   3
  -7  -2   5 130.135 19.2939   1
  -7   2   5 122.302 18.3246   1
   7   2  -5 134.375 16.0029   3
   6  -2  -5 113.646 12.1712   3
  -6  -2   5 89.9939 15.3032   1
   6  -2  -5 95.2936 12.7456   2
   6   2  -5 133.784 14.3510   3
  -6   2   5 116.233 16.2449   1
  -5  -2   5 29.9326 9.49256   1
  -5  -2   5 31.5945 3.01340   2
   5  -2  -5 34.2503 6.55122   3
   5  -2  -5 30.6018 7.40209   2
  -5   2   5 23.5424 7.74718   1
   5   2  -5 23.7679 6.60122   3
   4  -2  -5 628.500 20.4342   3
  -4  -2   5 608.134 9.60931   2
  -4  -2   5 647.450 25.7226   1
  -4  -2   5 642.728 9.69444   2
   4  -2  -5 629.805 23.6680   2
   4   2  -5 647.075 22.5368   3
  -4   2   5 644.732 23.5276   1
  -4   2   5 671.243 22.9070   2
   3  -2  -5 8.42618 4.28864   2
  -3  -2   5 14.3318 5.10158   1
   3  -2  -5 9.67644 3.10268   3
   3   2  -5 11.8983 4.00442   3
  -3   2   5 15.5195 4.45007   2
  -3   2   5 16.3273 4.65694   1
  -2  -2   5 892.525 26.9555   1
   2  -2  -5 949.342 23.2701   3
  -2  -2   5 961.173 14.9119   2
   2  -2  -5 927.493 25.6185   2
   2   2  -5 923.498 23.2519   3
  -2   2   5 952.772 23.4069   1
  -2   2   5 919.745 24.0540   2
   2   2  -5 943.218 14.6710   2
  -1  -2   5 573.953 20.0969   1
   1  -2  -5 549.784 15.8191   1
  -1  -2   5 567.234 12.7104   2
   1  -2  -5 566.712 16.9284   3
   1  -2  -5 571.373 17.8597   2
  -1   2   5 572.742 17.0134   2
   1   2  -5 554.950 15.6653   3
  -1   2   5 593.964 15.9893   1
   0  -2  -5 -0.7307 1.25789   3
   0  -2   5 -0.7389 1.63436   1
   0  -2   5 0.28949 1.72467   2
   0  -2  -5 -0.0408 1.33711   1
   0   2  -5 0.56274 1.46380   3
   0   2   5 0.02363 1.58401   2
   1  -2   5 545.947 19.8832   1
   1  -2   5 604.884 17.2517   2
  -1  -2  -5 568.455 16.4125   1
  -1  -2  -5 571.626 17.2946   3
  -1   2  -5 591.838 12.6245   3
   1   2   5 588.645 15.2934   2
   1   2   5 586.445 16.9727   3
   2  -2   5 978.833 16.6624   3
   2  -2   5 905.064 24.4885   2
   2  -2   5 994.030 28.9415   1
  -2  -2  -5 945.046 24.4312   1
   2   2   5 961.700 23.3571   3
  -2   2  -5 957.586 16.2527   3
  -2   2  -5 998.736 28.3619   1
  -2   2  -5 948.824 16.8055   3
   2   2   5 942.910 20.3048   2
  -3  -2  -5 11.4948 5.28117   1
   3  -2   5 8.58576 1.78919   3
   3  -2   5 21.5299 6.20703   1
   3  -2   5 12.5302 4.11742   2
   3   2   5 9.62765 3.36540   3
  -3   2  -5 14.0084 4.62310   1
   3   2   5 16.7201 3.54376   2
  -3   2  -5 15.7147 2.51008   3
   4  -2   5 672.074 23.6593   2
   4  -2   5 627.599 13.8965   3
  -4  -2  -5 640.312 24.5158   1
   4   2   5 602.421 20.6049   3
  -4   2  -5 633.462 25.2798   1
   4   2   5 639.503 16.6291   2
  -5  -2  -5 38.2649 10.4613   1
   5  -2   5 36.5136 4.47471   3
   5  -2   5 35.7583 7.56489   2
  -5   2  -5 25.3622 7.59675   1
   5   2   5 36.1227 6.94332   3
   5   2   5 40.5493 5.36072   2
   6  -2   5 98.3363 6.91793   3
  -6  -2  -5 113.653 16.8894   1
   6  -2   5 122.046 14.5165   2
   6   2   5 118.178 12.6027   3
   6   2   5 106.187 7.71491   2
  -6   2  -5 135.441 17.7878   1
   7  -2   5 123.055 15.2278   2
  -7  -2  -5 130.637 19.9067   1
   7   2   5 155.524 10.1723   2
  -7   2  -5 113.200 17.8263   1
   7   2   5 144.823 15.2901   3
  -8  -2  -5 270.525 24.5857   1
   8  -2   5 246.037 18.5513   2
  -8   2  -5 252.097 27.9213   1
   8   2   5 269.449 18.4086   3
  -9  -2  -5 17.4715 10.6104   1
   9  -2   5 17.3831 7.15240   2
  -9   2  -5 10.0717 11.9017   1
   9   2   5 3.50409 6.64076   3
 -10  -2  -5 13.9132 12.6645   1
  10  -2   5 16.4637 7.51644   2
  10   2   5 12.7526 8.39766   3
 -10   2  -5 -9.7670 12.3645   1
  11  -2   5 1.10944 6.15643   2
 -11  -2  -5 2.28497 9.12341   1
  11   2   5 3.46230 8.01028   3
 -11   2  -5 2.01113 15.3805   1
  10  -3  -5 19.3065 9.30392   2
 -10  -3   5 51.5301 14.6152   1
 -10   3   5 -7.6567 13.5322   1
  10   3  -5 23.6060 9.47440   3
 -10   3   5 24.4432 8.31213   2
  -9  -3   5 32.8302 12.3224   1
   9  -3  -5 10.7441 7.88900   2
  -9   3   5 13.3367 6.79461   2
  -9   3   5 2.40373 11.8166   1
   9   3  -5 11.7065 8.70774   3
   8  -3  -5 92.6700 12.5668   3
  -8  -3   5 106.535 18.7299   1
   8  -3  -5 63.9046 13.3396   2
  -8   3   5 65.2830 16.1477   1
   8   3  -5 105.330 15.6705   3
  -8   3   5 95.2520 14.2752   2
   7  -3  -5 60.8604 9.99405   3
   7  -3  -5 69.1840 12.7981   2
  -7  -3   5 87.1979 15.8590   1
  -7   3   5 85.2708 12.5222   2
   7   3  -5 82.0511 13.5906   3
  -7   3   5 67.4198 14.7288   1
   6  -3  -5 329.151 20.9161   2
   6  -3  -5 379.382 18.2675   3
  -6  -3   5 335.392 23.3107   1
  -6   3   5 341.045 19.6573   2
  -6   3   5 365.752 23.1135   1
   6   3  -5 370.340 20.7152   3
  -5  -3   5 6.72651 7.05104   1
   5  -3  -5 4.93720 3.30901   3
   5  -3  -5 1.21300 4.28785   2
  -5   3   5 9.36885 4.66352   2
  -5   3   5 5.61359 6.14505   1
   5   3  -5 8.34377 4.51533   3
   4  -3  -5 152.024 10.5986   3
  -4  -3   5 166.389 14.4792   1
   4  -3  -5 168.389 13.4081   2
   4   3  -5 159.982 11.9120   3
  -4   3   5 131.193 11.0597   2
  -4   3   5 177.195 13.5438   1
  -3  -3   5 127.144 14.8610   1
   3  -3  -5 123.815 9.14278   3
   3  -3  -5 115.195 13.0195   2
  -3   3   5 117.035 12.0233   2
  -3   3   5 130.422 10.6006   1
   3   3  -5 108.528 11.3201   3
  -2  -3   5 89.7419 11.8063   1
  -2  -3   5 89.8948 4.36924   2
   2  -3  -5 101.492 9.20409   1
   2  -3  -5 88.1841 10.4371   2
   2  -3  -5 94.3984 9.69291   3
   2   3  -5 103.623 10.2107   3
   2   3  -5 97.9330 4.68216   2
  -2   3   5 106.834 10.7380   2
  -2   3   5 103.315 8.75872   1
   1  -3  -5 31.5241 6.13478   2
  -1  -3   5 27.1353 6.85550   1
   1  -3  -5 37.3828 6.32842   1
   1  -3  -5 32.1269 5.61602   3
  -1  -3   5 34.4334 4.32740   2
  -1   3   5 33.2988 5.69199   2
   1   3  -5 23.7835 4.74931   3
  -1   3   5 32.8938 5.81026   1
   0  -3  -5 228.065 11.7366   2
   0  -3   5 189.384 13.2313   1
   0  -3  -5 192.212 11.1975   3
   0  -3  -5 209.809 11.5502   1
   0  -3   5 215.893 10.2238   2
   0   3  -5 207.351 9.80113   3
   0   3   5 217.353 11.1425   3
   0   3   5 211.524 10.6746   2
  -1  -3  -5 30.7460 5.86596   3
   1  -3   5 31.3059 5.58363   2
   1  -3   5 27.9936 6.84982   1
  -1  -3  -5 35.9724 6.17858   1
   1   3   5 27.4621 5.16353   3
   1   3   5 38.7076 5.39862   2
  -1   3  -5 28.8553 4.14378   3
  -2  -3  -5 92.0248 10.6808   1
   2  -3   5 101.836 12.5763   1
   2  -3   5 82.4477 9.52495   2
   2   3   5 115.092 7.34642   2
  -2   3  -5 96.4126 5.63645   3
   2   3   5 100.086 9.97460   3
  -2   3  -5 97.0881 12.1266   1
   3  -3   5 129.777 10.9073   2
   3  -3   5 109.844 6.04153   3
   3  -3   5 113.047 14.2662   1
  -3  -3  -5 131.117 11.2211   1
   3   3   5 119.365 7.23827   2
  -3   3  -5 128.709 11.8805   1
  -3   3  -5 113.575 5.96075   3
   3   3   5 111.195 11.2443   3
  -4  -3  -5 152.091 13.3101   1
   4  -3   5 157.666 7.23348   3
   4  -3   5 132.492 14.0704   2
  -4   3  -5 147.453 13.4392   1
   4   3   5 164.333 7.81783   2
   4   3   5 130.439 12.8827   3
   5  -3   5 1.59261 3.05481   2
  -5  -3  -5 6.89984 6.64059   1
   5   3   5 2.41713 2.85749   3
  -5   3  -5 2.73225 5.47623   1
   6  -3   5 313.975 20.0119   2
  -6  -3  -5 353.556 23.1429   1
   6   3   5 339.601 19.0058   3
  -6   3  -5 366.188 24.6642   1
  -7  -3  -5 67.8539 14.1492   1
   7  -3   5 78.7283 13.0677   2
   7   3   5 60.4930 11.2618   3
  -7   3  -5 72.3015 15.0052   1
   8  -3   5 94.2166 15.7852   2
  -8  -3  -5 99.7464 17.2250   1
  -8   3  -5 89.5225 18.2151   1
   8   3   5 93.9872 13.9705   3
   9  -3   5 19.2322 8.96542   2
  -9  -3  -5 22.5074 10.5820   1
  -9   3  -5 9.83523 11.7292   1
   9   3   5 18.6102 8.33313   3
  10  -3   5 35.7439 10.8901   2
 -10  -3  -5 43.4633 14.7295   1
  10   3   5 29.6722 10.8937   3
 -10   3  -5 23.8097 13.1555   1
   9  -4  -5 -4.0610 5.20837   2
  -9  -4   5 45.5163 13.3447   1
  -9   4   5 -9.9380 10.8537   1
   9   4  -5 18.0074 10.7321   3
  -9   4   5 12.7466 6.20400   2
  -8  -4   5 51.2337 13.0214   1
   8  -4  -5 54.8388 13.9720   2
   8   4  -5 37.0040 11.5812   3
  -8   4   5 68.5760 12.7447   2
  -8   4   5 49.4082 15.2988   1
   7  -4  -5 42.2292 8.47372   3
   7  -4  -5 25.9696 8.97608   2
  -7  -4   5 34.4142 10.6145   1
  -7   4   5 31.3886 11.7192   1
  -7   4   5 27.3554 8.21993   2
   7   4  -5 33.8978 10.6962   3
   6  -4  -5 40.9478 10.2598   2
  -6  -4   5 62.0618 13.6880   1
   6  -4  -5 33.2009 6.98759   3
  -6   4   5 42.0505 11.6417   1
  -6   4   5 48.0512 9.70400   2
   6   4  -5 58.9690 11.8404   3
  -5  -4   5 174.802 20.7835   1
   5  -4  -5 169.763 19.4712   2
   5  -4  -5 159.694 12.1385   3
   5   4  -5 146.258 16.3349   3
  -5   4   5 157.475 18.3035   1
  -5   4   5 181.060 18.2595   2
   4  -4  -5 128.048 15.6147   2
   4  -4  -5 87.2080 10.5234   3
  -4  -4   5 91.8898 15.1083   1
  -4   4   5 93.7063 12.2410   2
  -4   4   5 96.6614 13.3352   1
   4   4  -5 112.349 13.6106   3
  -3  -4   5 4.85125 5.55778   1
   3  -4  -5 10.1450 4.74163   3
   3  -4  -5 3.75146 4.85842   2
   3  -4  -5 12.1985 6.34541   1
  -3   4   5 8.01326 5.06736   2
  -3   4   5 4.89419 4.69548   1
   3   4  -5 10.7083 4.20588   3
  -2  -4   5 60.0526 11.4957   1
   2  -4  -5 48.7681 9.41212   1
   2  -4  -5 66.5547 9.19736   3
   2  -4  -5 47.2919 9.11070   2
  -2   4   5 56.2026 8.84931   2
   2   4  -5 55.9753 8.83235   3
  -2   4   5 54.2607 9.01034   1
  -1  -4   5 331.490 20.5176   1
   1  -4  -5 346.076 16.7676   3
   1  -4  -5 352.088 18.3207   1
   1  -4  -5 379.975 18.6758   2
  -1  -4   5 366.203 13.5171   2
  -1   4   5 336.501 17.4313   1
  -1   4   5 364.005 16.4974   3
   1   4  -5 351.663 16.1446   3
  -1   4   5 356.593 16.7406   2
   0  -4   5 2.00636 2.51062   2
   0  -4   5 4.83861 4.93052   1
   0  -4  -5 1.71150 3.43033   2
   0  -4  -5 -0.0688 2.83399   3
   0  -4  -5 0.54394 3.44322   1
   0   4  -5 2.68425 2.89989   3
   0   4   5 0.69480 2.70484   3
   0   4   5 3.11344 3.16542   2
   1  -4   5 373.031 21.7407   1
  -1  -4  -5 386.380 18.3824   3
   1  -4   5 339.334 16.2373   2
  -1  -4  -5 353.273 18.2203   1
   1   4   5 358.119 17.1276   3
  -1   4  -5 383.626 14.6789   3
   1   4   5 331.763 14.2614   2
   2  -4   5 66.1276 9.62428   2
   2  -4   5 45.7070 10.3597   1
  -2  -4  -5 55.9461 9.67451   1
  -2   4  -5 49.9161 6.39465   3
  -2   4  -5 45.4184 9.86277   1
   2   4   5 55.0780 6.91784   2
   2   4   5 39.7947 7.78018   3
  -3  -4  -5 7.23874 5.23531   1
   3  -4   5 10.5025 7.04576   1
   3  -4   5 7.05433 4.88213   2
   3   4   5 3.38755 3.80524   3
  -3   4  -5 15.6866 6.69656   1
  -3   4  -5 6.04605 2.75661   3
   4  -4   5 123.785 17.7896   1
  -4  -4  -5 98.4827 13.6621   1
   4  -4   5 104.376 13.9683   2
   4   4   5 91.2813 12.0366   3
  -4   4  -5 114.254 16.3506   1
   5  -4   5 146.249 17.2922   2
  -5  -4  -5 153.210 17.8704   1
   5   4   5 152.380 16.2457   3
  -5   4  -5 154.344 20.1029   1
   6  -4   5 50.4605 11.5496   2
  -6  -4  -5 53.6572 11.9605   1
  -6   4  -5 46.2439 12.6846   1
   6   4   5 44.0847 10.0701   3
  -7  -4  -5 49.9830 11.8666   1
   7  -4   5 51.4626 11.7503   2
   7   4   5 30.8138 9.01299   3
  -7   4  -5 25.7817 11.4601   1
   8  -4   5 55.2300 13.1678   2
  -8  -4  -5 63.5146 13.9629   1
  -8   4  -5 39.5347 13.3664   1
   8   4   5 65.7991 13.1016   3
   9  -4   5 6.95609 7.85799   2
  -9  -4  -5 22.3165 8.13258   1
   9   4   5 12.4531 6.89801   3
  -9   4  -5 -5.1651 10.6597   1
   8  -5  -5 -2.8009 8.43357   2
  -8  -5   5 22.7122 9.03215   1
  -8   5   5 -3.6564 11.0176   1
   8   5  -5 -2.8903 6.62692   3
  -8   5   5 3.90287 6.42535   2
   7  -5  -5 39.8236 12.8369   2
  -7  -5   5 68.8511 14.8631   1
  -7   5   5 50.8794 14.8037   1
   7   5  -5 57.0377 13.5203   3
  -7   5   5 69.4212 13.9195   2
   6  -5  -5 9.67456 8.21155   2
  -6  -5   5 13.5526 7.01886   1
   6   5  -5 10.6501 6.22724   3
  -6   5   5 16.0720 10.8555   1
  -6   5   5 26.9254 8.62157   2
   5  -5  -5 17.4170 6.02966   3
   5  -5  -5 9.62275 7.37924   2
  -5  -5   5 21.0106 8.60553   1
  -5   5   5 1.02750 6.08058   1
  -5   5   5 26.7511 8.47977   2
   5   5  -5 7.30465 6.55836   3
   4  -5  -5 27.8438 8.39477   2
   4  -5  -5 20.4453 6.61108   3
  -4  -5   5 41.4184 11.1265   1
  -4   5   5 18.7760 8.15728   1
   4   5  -5 30.1859 8.40971   3
  -4   5   5 16.3764 6.68088   2
  -3  -5   5 37.9350 10.2632   1
   3  -5  -5 52.2304 9.12201   3
   3  -5  -5 64.8438 12.4346   2
   3  -5  -5 59.5630 12.2430   1
   3   5  -5 45.2072 9.81490   3
  -3   5   5 45.6157 8.43805   3
  -3   5   5 51.7840 10.9636   1
  -3   5   5 59.1708 10.7717   2
  -2  -5   5 34.0521 9.54165   1
   2  -5  -5 24.2840 6.88463   3
   2  -5  -5 19.9764 7.62177   1
   2  -5  -5 19.7801 7.41381   2
  -2   5   5 23.9131 7.38999   1
  -2   5   5 32.7893 7.91333   2
   2   5  -5 35.6201 8.46849   3
  -2   5   5 13.5402 5.17973   3
   1  -5  -5 209.780 14.9950   3
   1  -5  -5 235.470 16.3850   2
  -1  -5   5 210.838 18.1643   1
   1  -5  -5 200.825 16.0331   1
  -1   5   5 235.112 16.8153   1
  -1   5   5 199.422 14.1427   2
   1   5  -5 190.156 13.5941   3
  -1   5   5 227.815 14.7615   3
   0  -5  -5 196.283 15.5754   1
   0  -5   5 191.499 17.9396   1
   0  -5  -5 185.140 17.2728   3
   0   5   5 191.474 13.5614   3
   0   5  -5 185.706 12.9789   3
   0   5   5 184.053 12.6403   2
  -1  -5  -5 209.667 16.4738   1
   1  -5   5 201.246 18.1614   1
   1  -5   5 199.494 13.9565   2
  -1   5  -5 228.599 13.3831   3
   1   5   5 207.392 14.4524   3
  -1   5  -5 206.433 17.5105   1
   2  -5   5 42.5725 11.6747   1
  -2  -5  -5 26.2414 7.65300   1
   2  -5   5 27.0440 7.39902   2
   2   5   5 24.6790 7.42600   3
  -2   5  -5 28.0102 8.86448   1
  -3  -5  -5 44.2020 9.95495   1
   3  -5   5 55.2169 10.6438   2
   3  -5   5 40.3401 12.0040   1
  -3   5  -5 44.2130 11.2145   1
   3   5   5 58.3901 10.7434   3
   4  -5   5 23.8780 10.2761   1
  -4  -5  -5 37.0360 9.22158   1
   4  -5   5 28.5683 8.58439   2
   4   5   5 29.1531 7.98750   3
  -4   5  -5 33.5143 10.5539   1
   5  -5   5 21.6377 8.46432   2
  -5  -5  -5 27.1125 8.42777   1
   5   5   5 24.5370 7.80279   3
  -5   5  -5 15.1924 8.93852   1
  -6  -5  -5 24.3376 7.97253   1
   6  -5   5 21.8834 8.56944   2
  -6   5  -5 9.12338 7.33719   1
   6   5   5 17.5947 7.27467   3
  -7  -5  -5 77.9509 13.9347   1
   7  -5   5 51.5923 13.4282   2
   7   5   5 65.3175 12.9798   3
  -7   5  -5 54.5483 15.8877   1
   8  -5   5 0.38987 6.75484   2
  -8   5  -5 2.18211 11.0100   1
   8   5   5 8.32441 9.12644   3
   6  -6  -5 10.4210 7.78289   2
  -6  -6   5 38.1123 10.9886   1
  -6   6   5 24.6249 9.01967   2
   6   6  -5 16.1103 10.5364   3
   5  -6  -5 54.2796 12.8136   2
  -5  -6   5 84.8166 16.5935   1
  -5   6   5 98.0363 16.1833   2
   5   6  -5 52.9874 12.1709   3
  -4  -6   5 53.9887 13.9577   1
   4  -6  -5 67.8520 14.6601   2
   4   6  -5 59.9215 12.9311   3
  -4   6   5 60.7549 12.0521   2
   3  -6  -5 143.179 18.5860   2
   3  -6  -5 157.714 17.0126   3
  -3  -6   5 122.179 19.2018   1
  -3   6   5 158.589 20.6704   1
  -3   6   5 147.211 17.2100   2
  -3   6   5 180.174 17.3317   3
   3   6  -5 162.857 18.8957   3
   2  -6  -5 1.89421 6.10148   1
   2  -6  -5 1.92385 6.10091   2
  -2  -6   5 10.6997 6.65214   1
   2  -6  -5 -2.4289 4.30329   3
   2   6  -5 8.71485 6.52297   3
  -2   6   5 5.42848 5.40425   2
  -2   6   5 5.93236 5.16173   3
  -2   6   5 12.7750 7.79108   1
  -1  -6   5 33.8810 11.3179   1
   1  -6  -5 48.1427 11.4850   1
   1   6  -5 21.5141 7.56318   3
  -1   6   5 32.2739 8.05382   3
  -1   6   5 35.3830 9.71157   1
   0  -6   5 4.74221 4.93530   1
   0  -6  -5 0.92862 4.39823   1
   0   6   5 -0.8203 4.56831   3
   0   6  -5 -8.4765 4.23004   3
   0   6   5 4.73714 5.53761   1
  -1  -6  -5 36.9240 10.0423   1
   1  -6   5 37.8039 11.1521   1
   1   6   5 33.4170 8.64243   3
  -1   6  -5 44.4093 12.4636   1
  -2  -6  -5 12.3152 5.84758   1
   2  -6   5 5.73661 7.39169   1
  -2   6  -5 4.33988 6.47974   1
   2   6   5 5.17570 5.73329   3
   3  -6   5 190.631 25.0478   1
   3  -6   5 139.423 17.8865   2
  -3  -6  -5 160.285 19.8430   1
  -3   6  -5 151.680 21.8826   1
   3   6   5 162.587 19.1553   3
  -4  -6  -5 62.6567 12.6290   1
   4  -6   5 56.5837 12.0874   2
   4  -6   5 77.0829 17.6382   1
   4   6   5 72.0437 13.8995   3
  -4   6  -5 44.7665 13.4455   1
  -5  -6  -5 109.259 17.5619   1
   5  -6   5 76.8013 15.5222   2
  -5   6  -5 96.9571 19.5312   1
   5   6   5 67.8953 14.1989   3
   6  -6   5 27.5259 10.6547   2
  -6  -6  -5 69.1992 12.7831   1
   6   6   5 6.53486 8.71162   3
  -6   6  -5 16.5529 11.3656   1
  -2  -7   5 34.2978 12.3617   1
  -1  -7   5 31.7499 10.9085   1
  -1   7   5 16.7928 8.54059   3
   0  -7   5 22.4542 11.0163   1
   0   7  -5 26.0722 11.2523   1
   0   7   5 14.8038 8.25045   3
   1  -7   5 23.0344 10.9711   1
  -1   7  -5 36.6359 12.9728   1
   1   7   5 20.2402 7.79389   3
   2  -7   5 23.6148 11.4526   1
   2   7   5 25.1624 10.4876   3
  -2   7  -5 32.3688 12.1539   1
 -11   0   6 471.849 37.0965   1
  11   0  -6 429.949 26.8174   3
  10   0  -6 183.819 18.9462   2
  10   0  -6 229.427 22.7117   3
 -10   0   6 215.916 28.0146   1
  -9   0   6 114.004 20.8248   1
   9   0  -6 96.0149 14.0666   3
   9   0  -6 103.513 13.8677   2
  -9   0   6 112.876 12.7473   2
  -8   0   6 173.701 23.1294   1
  -8   0   6 153.460 11.6304   2
   8   0  -6 161.759 15.9681   2
   8   0  -6 166.247 17.1421   3
  -7   0   6 58.5221 14.7043   1
   7   0  -6 37.5892 8.72553   3
  -7   0   6 39.0033 7.01580   2
   7   0  -6 40.1849 7.80410   2
  -6   0   6 545.125 27.4817   1
  -6   0   6 554.439 19.3813   2
   6   0  -6 562.348 20.9290   2
   6   0  -6 569.920 22.5987   3
  -5   0   6 362.583 20.3048   1
  -5   0   6 358.695 14.1339   2
   5   0  -6 349.273 15.0341   2
   5   0  -6 336.372 15.7030   3
   4   0  -6 362.171 13.9310   2
   4   0  -6 348.687 14.9244   3
  -4   0   6 365.130 13.1126   2
  -4   0   6 341.743 17.4115   1
   3   0  -6 2426.62 41.8120   2
  -3   0   6 2456.46 40.6046   2
  -3   0   6 2402.77 45.7000   1
   3   0  -6 2449.87 43.6550   3
  -2   0   6 5326.47 72.9351   2
  -2   0   6 5189.06 75.3461   1
   2   0  -6 5333.39 75.2599   3
  -1   0   6 4478.30 60.7086   1
   1   0  -6 4470.53 62.5732   3
  -1   0   6 4503.98 62.2344   2
   1   0  -6 4546.12 61.1815   1
   0   0   6 1596.18 27.4445   2
   0   0   6 1641.92 24.4701   1
   0   0  -6 1582.05 25.3328   3
   0   0  -6 1652.40 24.4067   1
  -1   0  -6 4526.75 58.8849   3
  -1   0  -6 4439.71 61.6985   1
   1   0   6 4538.69 58.8500   3
  -1   0  -6 4617.79 62.3351   1
   1   0   6 4481.48 63.8942   2
   1   0   6 4514.67 61.7671   1
   2   0   6 5389.35 76.5161   2
  -2   0  -6 5336.92 77.6172   1
   2   0   6 5428.37 69.7483   3
   3   0   6 2516.80 43.7490   2
  -3   0  -6 2483.85 47.4664   1
   3   0   6 2509.29 38.0176   3
   4   0   6 367.437 14.7041   2
   4   0   6 372.412 12.0568   3
  -4   0  -6 356.277 17.6483   1
   5   0   6 373.171 13.5903   3
  -5   0  -6 395.420 20.4736   1
   5   0   6 345.493 15.4599   2
   6   0   6 545.124 18.4798   3
  -6   0  -6 525.337 27.5707   1
   6   0   6 532.354 20.9804   2
   7   0   6 37.0117 7.78409   2
   7   0   6 45.0874 8.04695   3
  -7   0  -6 24.4009 10.3590   1
   8   0   6 143.869 15.1958   2
  -8   0  -6 123.984 19.6403   1
   8   0   6 140.232 13.8099   3
  -9   0  -6 108.571 19.7131   1
   9   0   6 103.927 12.8531   3
   9   0   6 135.993 15.9040   2
 -10   0  -6 179.287 27.4299   1
  10   0   6 192.645 19.8868   2
 -11   0  -6 459.124 38.5928   1
  11   0   6 432.959 27.7227   2
 -11  -1   6 27.8058 15.2998   1
  11  -1  -6 12.4831 9.15898   2
  11  -1  -6 29.9723 9.76577   3
 -11   1   6 30.9802 8.82279   2
 -11   1   6 5.94798 15.4992   1
  11   1  -6 20.8418 10.1270   3
  10  -1  -6 31.7684 10.8420   2
  10  -1  -6 25.8948 8.99314   3
 -10  -1   6 -2.9361 9.61755   1
  10   1  -6 14.6322 6.98296   3
 -10   1   6 -3.0142 12.8170   1
 -10   1   6 22.9967 6.65896   2
   9  -1  -6 225.136 18.5129   2
  -9  -1   6 275.052 30.3302   1
   9  -1  -6 230.501 17.3574   3
  -9   1   6 245.042 17.0461   2
  -9   1   6 159.905 24.1386   1
   9   1  -6 241.619 22.5722   3
   8  -1  -6 112.449 14.9627   2
  -8  -1   6 98.3712 17.6953   1
   8  -1  -6 89.1295 12.3273   3
  -8  -1   6 126.651 12.8274   2
   8   1  -6 110.803 11.7831   2
   8   1  -6 132.112 16.2677   3
  -8   1   6 94.5524 18.0929   1
  -8   1   6 132.424 14.4320   2
  -7  -1   6 194.264 22.3259   1
   7  -1  -6 150.925 15.1040   3
   7  -1  -6 145.451 15.2548   2
  -7  -1   6 146.722 9.45451   2
  -7   1   6 156.641 20.4631   1
   7   1  -6 155.158 16.2265   3
   7   1  -6 138.095 10.2187   2
  -7   1   6 135.477 13.7830   2
   6  -1  -6 16.6251 5.25586   2
   6  -1  -6 15.4252 5.97129   3
  -6  -1   6 16.6753 8.16966   1
  -6  -1   6 13.4116 3.51134   2
  -6   1   6 11.6662 4.60304   2
   6   1  -6 16.4646 5.55186   3
  -6   1   6 25.5901 10.0861   1
   6   1  -6 3.76271 3.23634   2
  -5  -1   6 370.497 20.1532   1
   5  -1  -6 424.805 17.6681   3
   5  -1  -6 370.264 17.6707   2
  -5  -1   6 415.003 13.2398   2
  -5   1   6 426.630 17.5030   2
   5   1  -6 414.679 14.1136   2
   5   1  -6 425.367 18.3138   3
  -5   1   6 415.498 21.2784   1
   4  -1  -6 1317.19 30.8290   3
   4  -1  -6 1256.03 31.9555   2
  -4  -1   6 1297.48 24.1359   2
  -4  -1   6 1255.39 34.9858   1
  -4   1   6 1295.44 30.6377   2
   4   1  -6 1226.84 24.7861   2
   4   1  -6 1294.29 31.5045   3
  -4   1   6 1213.19 33.1822   1
   3  -1  -6 878.777 22.4767   3
  -3  -1   6 862.720 17.0985   2
  -3  -1   6 846.012 25.5597   1
   3  -1  -6 893.692 24.1273   2
  -3   1   6 893.491 22.8856   2
  -3   1   6 869.435 23.5317   1
   3   1  -6 880.063 22.9785   3
  -2  -1   6 619.481 19.0924   1
  -2  -1   6 633.473 13.2809   2
   2  -1  -6 662.212 17.6324   3
   2  -1  -6 610.467 18.1114   2
  -2   1   6 631.644 16.3801   1
  -2   1   6 624.378 17.3902   2
   2   1  -6 613.288 16.9500   3
   1  -1  -6 1248.18 19.8691   1
  -1  -1   6 1241.87 21.7323   2
   1  -1  -6 1225.45 24.7441   3
  -1  -1   6 1237.78 26.8869   1
  -1   1   6 1244.93 25.1205   2
   1   1  -6 1200.72 23.2921   3
  -1   1   6 1251.14 20.0440   1
  -1   1   6 1303.91 20.5237   1
   0  -1   6 4.56238 2.59142   2
   0  -1   6 -1.5295 2.02524   1
   0  -1  -6 -2.9979 1.56076   3
   0  -1   6 2.99732 1.44527   3
   0  -1  -6 -1.4092 0.69126   1
   0   1   6 1.43155 2.34435   2
   0   1  -6 1.05657 1.58179   3
   0   1   6 -0.7213 1.49736   1
   1  -1   6 1238.32 16.8393   3
   1  -1   6 1219.98 27.0923   1
   1  -1   6 1228.34 25.0184   2
  -1  -1  -6 1277.53 22.1847   1
  -1  -1  -6 1248.17 24.1642   3
   1   1   6 1250.87 23.9306   2
   1   1   6 1248.10 22.3926   1
  -1   1  -6 1274.46 17.1503   3
  -1   1  -6 1228.36 26.5574   1
   1   1   6 1255.53 23.5543   3
  -2  -1  -6 636.561 16.2250   3
   2  -1   6 638.884 18.1395   2
  -2  -1  -6 621.189 17.7571   1
   2  -1   6 617.151 19.5546   1
   2   1   6 644.396 16.2672   2
  -2   1  -6 625.351 19.1841   1
   2   1   6 623.463 15.6493   3
   3  -1   6 861.290 23.7151   2
   3  -1   6 857.543 14.1527   3
  -3  -1  -6 861.579 24.8728   1
  -3   1  -6 867.114 25.6909   1
  -3   1  -6 883.290 13.8213   3
   3   1   6 883.484 20.8238   2
   3   1   6 871.325 20.6916   3
   4  -1   6 1223.42 31.4033   2
  -4  -1  -6 1191.28 34.2904   1
   4  -1   6 1293.98 22.4315   3
   4   1   6 1276.74 27.6743   2
   4   1   6 1278.36 28.3621   3
  -4   1  -6 1317.13 35.5816   1
  -5  -1  -6 447.033 23.0238   1
   5  -1   6 406.528 18.3662   2
   5  -1   6 399.805 12.5969   3
   5   1   6 413.587 16.1316   3
  -5   1  -6 419.201 21.0850   1
   5   1   6 411.573 15.5789   2
  -6  -1  -6 4.86171 9.15536   1
   6  -1   6 10.8158 3.65163   3
   6  -1   6 10.9161 5.00588   2
   6   1   6 9.05582 4.20346   3
  -6   1  -6 6.45693 7.88401   1
   6   1   6 11.3019 4.39384   2
   7  -1   6 147.584 9.99155   3
   7  -1   6 180.799 14.2095   2
  -7  -1  -6 145.762 20.4519   1
   7   1   6 148.371 11.0441   2
   7   1   6 140.438 11.1696   3
  -7   1  -6 139.603 19.8676   1
  -8  -1  -6 122.794 21.1932   1
   8  -1   6 115.095 14.9209   2
   8  -1   6 109.647 11.2799   3
   8   1   6 121.975 13.8910   3
  -8   1  -6 114.388 19.2908   1
   8   1   6 127.991 13.3419   2
   9  -1   6 247.837 19.0187   2
  -9  -1  -6 266.310 29.4638   1
  -9   1  -6 236.204 28.1899   1
   9   1   6 245.312 16.6459   2
   9   1   6 234.590 17.0144   3
 -10  -1  -6 14.2368 14.4237   1
  10  -1   6 17.9636 8.39185   2
  10   1   6 11.1333 7.41541   3
 -10   1  -6 15.8179 14.4773   1
  11  -1   6 12.5976 8.57822   2
 -11  -1  -6 18.6734 15.3073   1
 -11   1  -6 23.9743 17.7857   1
 -11  -2   6 2.43201 10.3127   1
  11  -2  -6 2.72394 8.69477   2
 -11   2   6 -13.390 14.1683   1
  11   2  -6 -6.1396 7.98916   3
 -11   2   6 6.06159 5.28499   2
  10  -2  -6 31.3028 9.20774   3
 -10  -2   6 18.6458 12.0678   1
  10  -2  -6 31.0615 11.0126   2
  10   2  -6 17.9154 9.59362   3
 -10   2   6 32.7647 8.90328   2
 -10   2   6 13.6048 14.5183   1
   9  -2  -6 127.743 15.1303   3
  -9  -2   6 145.028 21.9349   1
   9  -2  -6 126.795 18.1039   2
  -9   2   6 115.019 20.5541   1
   9   2  -6 128.659 17.2505   3
  -9   2   6 146.340 17.1917   2
   8  -2  -6 45.3445 8.95935   3
   8  -2  -6 48.9578 11.5169   2
  -8  -2   6 44.3894 12.0014   1
  -8   2   6 66.7474 11.4270   2
   8   2  -6 58.4818 11.4080   3
  -8   2   6 52.3178 14.7853   1
   7  -2  -6 138.290 16.4386   2
   7  -2  -6 150.297 14.8268   3
  -7  -2   6 171.238 21.1422   1
  -7   2   6 104.246 17.3730   1
  -7   2   6 157.061 13.2098   2
   7   2  -6 117.098 14.5576   3
  -6  -2   6 86.7583 13.9801   1
   6  -2  -6 116.075 12.2455   3
   6  -2  -6 101.060 13.4170   2
   6   2  -6 97.3454 12.7471   3
  -6   2   6 99.8217 14.9595   1
  -6   2   6 112.678 12.9016   2
  -5  -2   6 494.824 24.1631   1
   5  -2  -6 490.070 19.4112   3
   5  -2  -6 485.350 22.4026   2
  -5  -2   6 496.442 10.9659   2
  -5   2   6 506.510 23.8164   1
   5   2  -6 484.989 21.2024   3
  -5   2   6 490.025 20.9133   2
  -4  -2   6 415.537 8.38524   2
   4  -2  -6 423.831 19.2781   2
  -4  -2   6 427.335 8.43586   2
  -4  -2   6 405.001 20.6329   1
   4  -2  -6 439.519 17.0571   3
  -4   2   6 396.983 18.2359   1
   4   2  -6 431.126 18.5327   3
  -4   2   6 411.788 17.7936   2
  -3  -2   6 4607.72 57.9694   2
  -3  -2   6 4603.19 81.6459   1
  -3  -2   6 4591.79 58.0417   2
   3  -2  -6 4549.28 78.0214   2
   3  -2  -6 4690.92 73.6120   3
  -3   2   6 4573.18 75.4017   2
   3   2  -6 4711.95 75.2133   3
  -3   2   6 4610.64 74.6303   1
   2  -2  -6 989.096 24.3001   3
  -2  -2   6 924.769 15.9773   2
   2  -2  -6 928.042 25.8027   2
  -2  -2   6 910.546 27.6885   1
  -2   2   6 903.684 22.4124   1
   2   2  -6 931.042 15.8152   2
  -2   2   6 942.825 24.7734   2
   2   2  -6 886.464 22.9608   3
  -1  -2   6 105.452 5.37098   2
   1  -2  -6 97.4225 6.94836   3
   1  -2  -6 100.650 8.04846   2
   1  -2  -6 113.188 6.69974   1
  -1  -2   6 113.939 9.23962   1
  -1   2   6 105.277 7.39609   2
   1   2  -6 120.168 7.08124   3
  -1   2   6 102.756 6.28229   1
   0  -2  -6 1505.00 31.5488   3
   0  -2  -6 1560.67 28.6615   1
   0  -2   6 1574.53 29.1637   2
   0  -2   6 1581.91 36.2893   1
   0   2  -6 1557.55 27.4533   3
   0   2   6 1556.78 30.6694   2
  -1  -2  -6 109.753 6.89429   1
  -1  -2  -6 100.399 7.07984   3
   1  -2   6 105.776 9.03192   1
   1  -2   6 106.709 7.28237   2
   1   2   6 110.255 7.09672   3
   1   2   6 104.501 6.62913   2
  -1   2  -6 114.466 4.98718   3
   2  -2   6 970.670 25.5325   2
   2  -2   6 975.234 29.0366   1
  -2  -2  -6 970.682 24.2760   1
  -2  -2  -6 944.642 24.4816   3
  -2   2  -6 956.768 15.6454   3
  -2   2  -6 978.562 16.1153   3
  -2   2  -6 957.034 28.2267   1
   2   2   6 940.428 21.2690   2
   2   2   6 930.344 23.6189   3
   3  -2   6 4572.10 76.7943   2
  -3  -2  -6 4712.14 76.7017   1
   3  -2   6 4589.35 59.0770   3
   3  -2   6 4618.31 82.7886   1
  -3   2  -6 4646.61 58.6808   3
   3   2   6 4713.63 73.8393   3
   3   2   6 4605.84 67.4515   2
  -3   2  -6 4504.22 59.2986   3
  -3   2  -6 4642.90 81.7620   1
   4  -2   6 405.715 9.62355   3
  -4  -2  -6 404.167 19.5536   1
   4  -2   6 395.031 18.2482   2
   4   2   6 403.295 16.5370   3
  -4   2  -6 426.252 20.6369   1
  -4   2  -6 379.630 13.8419   3
   4   2   6 411.991 13.6833   2
   5  -2   6 491.225 12.8263   3
  -5  -2  -6 479.969 23.9834   1
   5  -2   6 500.444 21.8544   2
   5   2   6 509.797 19.9699   3
  -5   2  -6 564.137 26.0525   1
   5   2   6 530.012 16.4785   2
  -6  -2  -6 126.116 17.6700   1
   6  -2   6 88.6883 6.21715   3
   6  -2   6 73.7954 11.2241   2
   6   2   6 105.195 8.11790   2
   6   2   6 108.244 11.9523   3
  -6   2  -6 84.3863 14.0253   1
  -7  -2  -6 146.441 20.3893   1
   7  -2   6 102.308 14.1977   2
   7   2   6 147.407 10.0956   2
   7   2   6 152.871 15.4701   3
  -7   2  -6 167.695 21.5052   1
  -8  -2  -6 51.5364 14.8288   1
   8  -2   6 33.8524 8.48375   2
  -8   2  -6 42.5663 12.5646   1
   8   2   6 37.5440 9.04896   3
  -9  -2  -6 132.500 22.5820   1
   9  -2   6 130.660 17.9851   2
   9   2   6 126.700 16.2096   3
  -9   2  -6 152.534 24.5385   1
  10  -2   6 24.6641 10.0256   2
 -10  -2  -6 21.5329 13.7745   1
 -10   2  -6 14.6939 12.4027   1
  10   2   6 23.6848 9.46533   3
  11  -2   6 -0.8992 6.97093   2
 -11  -2  -6 9.76290 13.4998   1
  11   2   6 0.13193 7.26330   3
 -11   2  -6 -3.0696 11.8725   1
  10  -3  -6 12.1979 9.44209   2
 -10  -3   6 24.8868 9.99069   1
 -10   3   6 30.6652 9.51367   2
 -10   3   6 4.11379 13.8244   1
  10   3  -6 24.3011 11.1757   3
  -9  -3   6 480.472 32.3352   1
   9  -3  -6 492.754 30.6556   2
  -9   3   6 455.068 26.5756   2
  -9   3   6 398.035 31.6935   1
   9   3  -6 390.920 25.8691   3
   8  -3  -6 23.8803 7.34306   3
  -8  -3   6 19.7377 10.4287   1
   8  -3  -6 18.2426 9.01884   2
  -8   3   6 13.9090 6.72369   2
  -8   3   6 2.16762 10.1299   1
   8   3  -6 7.07112 7.44058   3
   7  -3  -6 121.880 17.1863   2
   7  -3  -6 152.757 15.4057   3
  -7  -3   6 147.901 19.6625   1
  -7   3   6 132.541 15.7083   2
  -7   3   6 160.871 20.8810   1
   7   3  -6 151.227 18.0855   3
   6  -3  -6 19.7725 5.49241   3
  -6  -3   6 17.8150 8.84873   1
   6  -3  -6 20.3899 7.57173   2
  -6   3   6 14.0045 8.32269   1
   6   3  -6 22.5149 7.11775   3
  -6   3   6 33.0693 8.28010   2
   5  -3  -6 144.443 16.2021   2
  -5  -3   6 142.939 17.9148   1
   5  -3  -6 165.515 11.9797   3
   5   3  -6 160.684 16.0415   3
  -5   3   6 161.744 12.9156   2
  -5   3   6 169.832 14.9661   1
   4  -3  -6 539.560 24.3000   2
  -4  -3   6 487.603 24.5816   1
   4  -3  -6 518.526 19.9361   3
  -4   3   6 515.997 22.5740   1
   4   3  -6 523.399 21.9891   3
  -4   3   6 481.795 21.3464   2
   3  -3  -6 130.047 9.57725   3
   3  -3  -6 122.331 13.5144   2
  -3  -3   6 133.100 15.5674   1
  -3   3   6 114.095 9.76095   1
  -3   3   6 93.6235 10.8065   2
   3   3  -6 132.335 12.5940   3
   2  -3  -6 602.919 21.1730   1
   2  -3  -6 557.880 19.8103   3
  -2  -3   6 559.261 24.1580   1
  -2  -3   6 558.961 12.4781   2
   2  -3  -6 626.367 23.0071   2
  -2   3   6 539.061 20.3894   2
  -2   3   6 588.566 20.5090   1
   2   3  -6 571.247 19.8933   3
   1  -3  -6 9.21111 3.80058   1
  -1  -3   6 9.78415 2.66596   2
  -1  -3   6 13.6692 5.63656   1
   1  -3  -6 12.6730 4.23936   3
   1  -3  -6 19.0372 5.25386   2
  -1   3   6 16.7718 4.12408   1
  -1   3   6 15.8130 4.35966   2
   1   3  -6 16.7463 4.22878   3
   0  -3   6 -0.6996 1.50512   2
   0  -3   6 -3.7663 2.74353   1
   0  -3  -6 -0.2019 1.55580   3
   0  -3  -6 -0.1507 1.96712   1
   0   3   6 0.52623 1.82871   3
   0   3  -6 -0.6914 1.83259   3
   0   3   6 -1.2322 1.95291   2
   1  -3   6 12.7686 5.55583   1
  -1  -3  -6 16.1358 4.59974   1
   1  -3   6 14.3863 4.09737   2
  -1  -3  -6 21.1836 5.13570   3
   1   3   6 19.3382 4.67031   3
  -1   3  -6 11.9779 2.97841   3
   1   3   6 20.0981 4.42291   2
   2  -3   6 561.247 20.6002   2
   2  -3   6 595.013 25.2858   1
  -2  -3  -6 580.630 21.0280   1
   2   3   6 596.922 17.2765   2
   2   3   6 572.309 20.0857   3
  -2   3  -6 571.030 14.3541   3
  -2   3  -6 548.637 23.7308   1
  -3  -3  -6 115.130 10.5823   1
   3  -3   6 110.271 5.78072   3
   3  -3   6 134.099 13.4660   2
   3  -3   6 144.702 16.5803   1
  -3   3  -6 117.575 5.63830   3
   3   3   6 129.418 8.12433   2
   3   3   6 104.712 11.1724   3
  -3   3  -6 121.981 14.5693   1
   4  -3   6 541.940 13.0728   3
   4  -3   6 487.049 22.1866   2
  -4  -3  -6 505.742 22.8789   1
   4   3   6 513.772 21.0285   3
   4   3   6 525.116 15.3713   2
  -4   3  -6 530.122 25.9441   1
  -4   3  -6 507.069 12.3423   3
  -5  -3  -6 138.306 16.3898   1
   5  -3   6 141.663 15.9148   2
   5   3   6 132.166 13.9719   3
  -5   3  -6 157.446 18.5073   1
  -6  -3  -6 13.1763 8.64056   1
   6  -3   6 24.9819 7.64179   2
  -6   3  -6 16.7621 7.89232   1
   6   3   6 33.2096 7.81512   3
   7  -3   6 120.058 16.0569   2
  -7  -3  -6 168.365 20.7341   1
   7   3   6 129.757 15.3430   3
  -7   3  -6 134.407 19.8525   1
  -8  -3  -6 37.7656 11.9383   1
   8  -3   6 19.7273 7.66589   2
  -8   3  -6 24.8953 11.7455   1
   8   3   6 29.6503 9.09730   3
  -9  -3  -6 464.406 30.7954   1
   9  -3   6 498.523 29.6880   2
  -9   3  -6 339.959 30.7401   1
   9   3   6 447.011 26.5311   3
 -10  -3  -6 29.1988 10.7214   1
  10  -3   6 26.1097 11.0118   2
 -10   3  -6 7.10460 14.2285   1
  10   3   6 8.98835 7.96387   3
  -9  -4   6 26.4029 10.4920   1
   9  -4  -6 43.5081 13.8786   2
   9   4  -6 32.6353 11.4605   3
  -9   4   6 18.6186 14.3125   1
  -9   4   6 36.5722 9.93703   2
   8  -4  -6 68.6104 14.3728   2
  -8  -4   6 76.0805 16.6515   1
   8   4  -6 41.0693 12.5628   3
  -8   4   6 60.9672 17.4737   1
  -8   4   6 57.7723 11.7874   2
  -7  -4   6 182.200 23.1506   1
   7  -4  -6 173.793 21.5052   2
   7  -4  -6 201.066 15.2450   3
  -7   4   6 182.330 22.8949   1
  -7   4   6 175.406 20.1132   2
   7   4  -6 158.467 19.4738   3
  -6  -4   6 26.4709 9.44279   1
   6  -4  -6 10.3512 4.99270   3
   6  -4  -6 6.99590 5.69520   2
   6   4  -6 -1.3093 5.56812   3
  -6   4   6 21.3442 6.57920   2
  -6   4   6 16.8181 10.1041   1
  -5  -4   6 208.216 18.9664   1
   5  -4  -6 227.893 18.1654   2
   5  -4  -6 224.096 14.6740   3
  -5   4   6 218.960 17.8594   1
   5   4  -6 200.660 15.7448   3
  -5   4   6 212.697 15.9739   2
   4  -4  -6 67.9733 11.9872   2
  -4  -4   6 57.5566 12.6507   1
   4  -4  -6 46.0503 8.20052   3
  -4   4   6 57.6685 10.0177   2
   4   4  -6 72.3173 11.5542   3
  -4   4   6 75.3507 12.1782   1
   3  -4  -6 14.5673 5.79889   2
   3  -4  -6 27.9972 6.41570   3
   3  -4  -6 19.5042 7.18388   1
  -3  -4   6 14.3998 6.37147   1
  -3   4   6 15.6410 6.36024   1
  -3   4   6 10.4562 4.54312   2
   3   4  -6 26.2048 7.01757   3
   2  -4  -6 112.335 11.8311   3
  -2  -4   6 134.572 16.9122   1
   2  -4  -6 138.047 15.0021   2
   2  -4  -6 128.526 11.8859   1
  -2   4   6 106.879 12.4353   1
   2   4  -6 115.992 12.2212   3
  -2   4   6 141.670 11.5873   2
   1  -4  -6 25.6286 6.18797   3
  -1  -4   6 27.4589 7.88827   1
  -1  -4   6 25.5288 4.70399   2
   1  -4  -6 27.7381 6.72777   1
   1  -4  -6 22.2160 6.77353   2
  -1   4   6 29.1269 6.18866   3
  -1   4   6 21.6970 5.50266   2
   1   4  -6 31.7967 6.27497   3
  -1   4   6 24.4162 6.33195   1
   0  -4   6 74.4996 8.57346   2
   0  -4  -6 62.2985 9.75728   1
   0  -4   6 88.4847 13.6515   1
   0  -4  -6 85.5438 10.5834   3
   0   4  -6 79.0937 8.62238   3
   0   4   6 75.4468 8.94197   2
   0   4   6 83.1214 9.99767   3
  -1  -4  -6 27.9622 6.63446   1
   1  -4   6 27.2537 8.34097   1
   1  -4   6 30.5557 6.49253   2
  -1  -4  -6 21.7285 6.16399   3
   1   4   6 22.8635 5.85993   3
   1   4   6 25.9567 5.53991   2
  -1   4  -6 30.7794 5.33609   3
   2  -4   6 133.362 13.6119   2
  -2  -4  -6 131.685 11.7520   1
   2  -4   6 113.189 15.4391   1
  -2   4  -6 120.439 7.86435   3
   2   4   6 137.334 9.29717   2
  -2   4  -6 123.152 15.5653   1
   2   4   6 155.584 11.5706   3
   3  -4   6 27.8079 9.04924   1
   3  -4   6 37.6200 8.34817   2
  -3  -4  -6 15.9730 6.63841   1
  -3   4  -6 28.4869 8.58453   1
   3   4   6 22.6551 6.06304   3
  -3   4  -6 28.4297 4.57363   3
   4  -4   6 56.8503 10.7688   2
   4  -4   6 34.0674 9.45738   1
  -4  -4  -6 50.1344 10.3318   1
   4   4   6 53.1647 9.43103   3
  -4   4  -6 73.6592 13.3121   1
  -5  -4  -6 195.173 17.2035   1
   5  -4   6 194.076 20.1312   2
   5   4   6 196.151 15.4681   3
  -5   4  -6 215.952 18.9529   1
   6  -4   6 20.6979 7.64918   2
  -6  -4  -6 27.7418 8.50016   1
   6   4   6 15.0449 6.17081   3
  -6   4  -6 14.3163 8.73296   1
  -7  -4  -6 230.354 20.1858   1
   7  -4   6 215.064 23.4702   2
  -7   4  -6 225.593 27.2055   1
   7   4   6 209.205 21.6741   3
   8  -4   6 51.0261 12.3164   2
  -8  -4  -6 73.4928 14.6942   1
   8   4   6 28.2459 9.02665   3
  -8   4  -6 43.5321 15.3550   1
   9  -4   6 51.9713 14.1697   2
  -9  -4  -6 62.6744 13.2970   1
  -9   4  -6 32.7063 15.6983   1
   9   4   6 57.2701 13.0650   3
  -8  -5   6 78.5018 16.3385   1
   8  -5  -6 45.8336 13.9110   2
  -8   5   6 77.9071 15.2300   2
   8   5  -6 49.6322 14.3310   3
  -8   5   6 52.9859 17.5347   1
   7  -5  -6 36.5763 11.6674   2
  -7  -5   6 62.4355 14.2765   1
   7   5  -6 26.5163 9.67544   3
  -7   5   6 18.9586 7.55826   2
  -7   5   6 22.5142 12.2527   1
   6  -5  -6 72.4788 15.1996   2
  -6  -5   6 72.8782 15.2467   1
  -6   5   6 66.5670 12.6910   2
   6   5  -6 39.1294 11.5497   3
  -6   5   6 66.7385 14.9405   1
  -5  -5   6 131.938 19.3907   1
   5  -5  -6 120.693 18.3275   2
   5  -5  -6 92.7687 12.4032   3
  -5   5   6 119.024 18.0496   1
  -5   5   6 129.563 16.9227   2
   5   5  -6 104.074 15.1732   3
  -4  -5   6 22.2823 8.87307   1
   4  -5  -6 9.75622 5.20971   3
   4  -5  -6 26.3358 9.11863   2
   4   5  -6 24.7210 7.37973   3
  -4   5   6 33.0900 8.95070   2
  -4   5   6 26.7661 9.06205   1
  -3  -5   6 105.204 16.9543   1
   3  -5  -6 109.687 15.9321   1
   3  -5  -6 139.603 17.2694   2
   3  -5  -6 97.8697 12.7810   3
   3   5  -6 113.925 14.1584   3
  -3   5   6 105.836 14.9595   1
  -3   5   6 105.638 12.4241   3
  -3   5   6 98.1357 13.4124   2
   2  -5  -6 85.6080 11.9596   3
  -2  -5   6 102.271 15.8217   1
   2  -5  -6 82.4990 13.0148   2
   2  -5  -6 85.2289 13.5271   1
   2   5  -6 68.0446 10.6446   3
  -2   5   6 74.7683 12.0939   1
  -2   5   6 58.2714 9.70976   3
  -2   5   6 87.2462 12.3465   2
   1  -5  -6 275.710 18.1920   2
   1  -5  -6 283.270 17.5201   3
  -1  -5   6 258.850 20.6589   1
   1  -5  -6 299.578 18.9930   1
   1   5  -6 281.613 16.2539   3
  -1   5   6 237.936 16.7286   1
  -1   5   6 252.644 15.9261   2
  -1   5   6 276.722 16.5645   3
   0  -5  -6 4.16469 4.36622   1
   0  -5  -6 -2.3859 3.59246   3
   0  -5   6 2.57022 4.09879   1
   0   5  -6 -5.3392 3.04888   3
   0   5   6 -2.2005 3.94059   2
   0   5   6 -3.5122 3.17873   3
   1  -5   6 231.955 20.2610   1
   1  -5   6 259.823 15.9342   2
  -1  -5  -6 287.517 18.6188   1
  -1   5  -6 276.768 20.4353   1
  -1   5  -6 269.000 14.5720   3
   1   5   6 282.719 17.2374   3
   2  -5   6 97.2818 15.9864   1
  -2  -5  -6 91.7047 13.1677   1
   2  -5   6 87.6781 12.2364   2
   2   5   6 78.7945 11.8949   3
  -2   5  -6 66.2866 13.2374   1
   3  -5   6 123.132 18.7326   1
   3  -5   6 120.437 15.2103   2
  -3  -5  -6 129.118 16.0228   1
   3   5   6 76.0847 11.8803   3
  -3   5  -6 102.117 16.3364   1
  -4  -5  -6 29.1470 7.90264   1
   4  -5   6 16.5411 7.37022   2
   4  -5   6 5.98074 8.18963   1
  -4   5  -6 17.9614 9.03182   1
   4   5   6 13.0872 7.12974   3
   5  -5   6 83.8848 14.8366   2
  -5  -5  -6 98.5504 15.5982   1
   5   5   6 109.094 15.6802   3
  -5   5  -6 130.485 20.0354   1
   6  -5   6 89.3476 15.6829   2
  -6  -5  -6 77.7397 14.1555   1
  -6   5  -6 68.7590 16.7145   1
   6   5   6 62.0578 12.1786   3
   7  -5   6 38.7257 11.0895   2
  -7  -5  -6 46.2655 10.4197   1
  -7   5  -6 23.1778 12.6042   1
   7   5   6 31.5305 9.57709   3
  -8  -5  -6 84.3252 15.0626   1
   8  -5   6 102.228 18.6052   2
  -8   5  -6 38.0062 16.0189   1
   8   5   6 54.6794 14.3235   3
  -6  -6   6 109.091 19.2689   1
   6  -6  -6 90.2133 17.8016   2
  -6   6   6 92.6126 15.8506   2
   6   6  -6 98.1249 17.9738   3
   5  -6  -6 5.99275 8.89380   2
  -5  -6   6 17.2737 8.49652   1
   5   6  -6 13.1316 8.47787   3
  -5   6   6 0.12212 6.11444   2
   4  -6  -6 31.2900 11.3035   2
  -4  -6   6 54.8997 13.9325   1
  -4   6   6 25.9810 8.54090   2
  -4   6   6 43.0018 10.8596   3
   4   6  -6 51.5658 12.0459   3
   3  -6  -6 97.1796 13.7838   3
   3  -6  -6 95.9719 16.2061   2
  -3  -6   6 91.9340 17.0900   1
  -3   6   6 89.9614 12.7494   3
  -3   6   6 87.4919 13.3574   2
   3   6  -6 90.6045 14.6669   3
   2  -6  -6 21.3305 8.51011   2
   2  -6  -6 27.9372 8.28598   3
  -2  -6   6 51.5627 12.5117   1
   2   6  -6 38.8937 10.1028   3
  -2   6   6 60.9898 10.9950   3
  -2   6   6 43.8980 9.86498   2
  -1  -6   6 42.5512 12.0860   1
   1  -6  -6 29.5898 8.36419   3
  -1   6   6 22.1890 8.90105   1
  -1   6   6 24.9918 7.93323   3
   1   6  -6 23.8191 8.27088   3
   0  -6   6 8.40553 6.25158   1
   0   6   6 24.3429 7.93440   3
   0   6   6 22.3113 8.60674   1
   1  -6   6 14.1453 7.14001   1
  -1  -6  -6 25.0842 7.89183   1
   1   6   6 17.9841 7.70006   3
  -1   6  -6 28.1351 9.91025   1
   2  -6   6 53.5091 14.3209   1
  -2  -6  -6 43.9087 10.4507   1
   2   6   6 21.0882 8.06178   3
  -2   6  -6 34.3674 11.0780   1
  -3  -6  -6 131.877 17.9890   1
   3  -6   6 80.4662 17.5408   1
   3  -6   6 96.8817 15.0829   2
   3   6   6 102.991 15.2857   3
  -3   6  -6 106.143 19.0659   1
   4  -6   6 56.8191 12.2427   2
  -4  -6  -6 52.2488 12.2026   1
   4  -6   6 37.2554 14.1041   1
  -4   6  -6 37.8678 13.2021   1
   4   6   6 66.5423 13.1871   3
   5  -6   6 0.51614 5.68774   2
  -5  -6  -6 17.9855 6.90965   1
  -5   6  -6 -3.9871 8.22160   1
   5   6   6 3.56876 7.11296   3
   6  -6   6 108.043 18.7915   2
  -6  -6  -6 128.373 18.8088   1
  -6   6  -6 117.742 22.0120   1
   6   6   6 74.6366 15.7492   3
  -1  -7   6 21.0343 10.4536   1
  -1   7   6 29.4112 9.60785   3
   0  -7   6 -8.3130 5.84667   1
   0   7   6 -2.4356 5.75822   3
   0   7  -6 7.63088 9.19997   1
   1  -7   6 51.1234 15.0311   1
   1   7   6 16.6638 8.37343   3
  -1   7  -6 40.9323 13.5515   1
  11   0  -7 139.508 19.0285   3
 -11   0   7 189.501 27.4740   1
  10   0  -7 119.257 17.7073   2
 -10   0   7 126.557 23.0683   1
  10   0  -7 103.063 15.6465   3
   9   0  -7 22.8016 8.30287   2
  -9   0   7 16.2090 5.51302   2
  -9   0   7 28.5068 13.8123   1
   9   0  -7 41.7391 10.3767   3
   8   0  -7 21.1560 7.89483   3
  -8   0   7 -0.1902 10.6848   1
  -8   0   7 9.22901 4.49065   2
   8   0  -7 16.0289 6.39505   2
  -7   0   7 9.07153 10.9401   1
   7   0  -7 8.48522 5.34301   3
  -7   0   7 7.12260 3.71301   2
   7   0  -7 7.40273 4.99896   2
  -6   0   7 54.9599 12.3723   1
   6   0  -7 59.4683 8.60202   2
   6   0  -7 62.1691 10.0443   3
  -6   0   7 66.1257 8.24161   2
   5   0  -7 378.835 17.0865   3
  -5   0   7 395.980 15.1346   2
  -5   0   7 385.534 19.9881   1
   5   0  -7 406.299 16.3908   2
   4   0  -7 606.782 20.1833   3
   4   0  -7 612.571 18.9963   2
  -4   0   7 610.898 18.0353   2
  -4   0   7 667.732 23.7415   1
   3   0  -7 760.663 19.9649   2
  -3   0   7 745.060 22.1561   1
   3   0  -7 767.423 21.0073   3
  -3   0   7 768.020 18.8002   2
  -2   0   7 1518.80 28.0896   2
  -2   0   7 1538.28 29.5399   1
   2   0  -7 1519.27 29.7028   3
   1   0  -7 -0.8954 1.53832   3
  -1   0   7 4.46045 2.62657   2
   1   0  -7 1.18210 2.84104   1
  -1   0   7 -4.4788 1.94916   1
   0   0  -7 -1.9030 1.16073   1
   0   0   7 -0.4024 1.13768   1
   0   0  -7 -0.5407 1.51515   3
   0   0   7 1.57822 3.02926   2
  -1   0  -7 -1.5186 1.04404   3
   1   0   7 1.46261 2.43395   2
  -1   0  -7 0.74722 1.69048   1
   2   0   7 1517.01 23.8180   3
  -2   0  -7 1516.62 24.1861   3
   2   0   7 1483.85 29.8016   2
  -2   0  -7 1514.24 30.1225   1
   3   0   7 752.198 20.7541   2
  -3   0  -7 765.496 22.9764   1
   3   0   7 786.537 16.2735   3
   4   0   7 628.632 16.0184   3
  -4   0  -7 604.018 23.0198   1
   4   0   7 595.656 19.3838   2
   5   0   7 437.958 14.5373   3
   5   0   7 356.673 16.2684   2
  -5   0  -7 414.416 21.5656   1
  -6   0  -7 54.9746 12.8855   1
   6   0   7 50.5658 6.87472   3
   6   0   7 41.6137 7.38992   2
   7   0   7 4.77930 4.24241   2
  -7   0  -7 10.1938 8.01770   1
   7   0   7 9.90819 4.46392   3
   8   0   7 4.00938 4.17168   3
  -8   0  -7 -3.6614 10.1095   1
   8   0   7 3.19015 4.62484   2
   9   0   7 27.3324 7.87503   2
  -9   0  -7 27.9756 14.8836   1
   9   0   7 21.1125 7.26923   3
 -10   0  -7 141.215 24.9330   1
  10   0   7 132.347 16.8427   2
  11   0   7 164.124 19.7881   2
 -11   0  -7 192.967 28.5865   1
 -11  -1   7 33.4673 15.0773   1
  11  -1  -7 17.5448 9.35244   2
  11  -1  -7 17.3573 8.40278   3
 -11   1   7 24.1438 7.96492   2
 -11   1   7 14.4772 15.7456   1
  11   1  -7 36.2764 12.0366   3
 -10  -1   7 22.6562 12.9791   1
  10  -1  -7 25.6382 9.98164   2
  10  -1  -7 33.8738 9.70217   3
 -10   1   7 21.8119 6.99298   2
 -10   1   7 10.1437 13.9493   1
  10   1  -7 26.1529 10.5019   3
  -9  -1   7 47.8514 15.0937   1
   9  -1  -7 44.0908 11.1157   2
   9  -1  -7 56.0178 11.0710   3
  -9   1   7 84.2140 12.0565   2
  -9   1   7 78.3087 18.5889   1
   9   1  -7 53.7128 11.6993   3
  -8  -1   7 74.6264 16.1319   1
   8  -1  -7 113.098 14.2594   3
   8  -1  -7 105.812 14.3916   2
  -8   1   7 95.3057 12.0945   2
  -8   1   7 93.9889 18.2011   1
   8   1  -7 91.9649 13.9590   3
   8   1  -7 75.7565 10.3314   2
   7  -1  -7 324.477 18.6915   2
  -7  -1   7 283.738 13.2481   2
  -7  -1   7 326.298 24.5176   1
   7  -1  -7 298.720 17.6056   3
   7   1  -7 312.733 14.8503   2
  -7   1   7 296.529 16.7560   2
  -7   1   7 351.694 24.9506   1
   7   1  -7 292.766 18.1105   3
   6  -1  -7 728.404 26.9315   2
   6  -1  -7 762.464 26.2289   3
  -6  -1   7 705.961 19.9233   2
  -6  -1   7 750.326 32.1033   1
  -6   1   7 755.288 25.3990   2
   6   1  -7 693.734 26.1686   3
  -6   1   7 705.285 30.7009   1
   6   1  -7 725.776 21.4899   2
  -5  -1   7 404.244 21.6237   1
   5  -1  -7 392.150 17.5588   3
  -5  -1   7 426.310 13.5207   2
   5  -1  -7 413.055 18.7049   2
   5   1  -7 425.456 14.5900   2
   5   1  -7 434.354 18.7539   3
  -5   1   7 365.663 20.2213   1
  -5   1   7 436.891 17.7979   2
   4  -1  -7 575.404 20.5999   2
  -4  -1   7 556.599 14.5633   2
   4  -1  -7 527.763 18.8742   3
  -4  -1   7 527.476 22.1951   1
  -4   1   7 591.725 22.0010   1
  -4   1   7 562.092 19.1692   2
   4   1  -7 542.077 19.7932   3
  -3  -1   7 244.840 8.58797   2
   3  -1  -7 254.457 12.3848   2
  -3  -1   7 256.801 13.8223   1
   3  -1  -7 247.856 11.4810   3
  -3   1   7 248.359 11.5952   2
   3   1  -7 259.841 12.2646   3
  -3   1   7 247.982 12.5970   1
   2  -1  -7 8690.31 121.468   2
  -2  -1   7 8776.13 112.432   2
  -2  -1   7 8801.25 123.149   1
   2  -1  -7 8856.28 119.440   3
   2   1  -7 8713.05 118.625   3
  -2   1   7 8950.22 116.053   1
  -2   1   7 8674.84 119.232   2
   1  -1  -7 1989.41 27.9095   1
  -1  -1   7 1975.05 31.8257   2
  -1  -1   7 1916.46 36.7776   1
   1  -1  -7 1886.02 34.5465   3
  -1   1   7 1948.61 27.9614   1
  -1   1   7 1937.32 35.0223   2
   1   1  -7 1954.53 33.0927   3
  -1   1   7 1971.98 28.3965   1
   0  -1  -7 4048.84 50.1898   1
   0  -1   7 4102.89 59.0796   2
   0  -1  -7 4116.38 60.0124   3
   0  -1   7 4103.84 62.7848   1
   0   1   7 4007.81 50.3690   1
   0   1   7 4094.76 60.5376   2
   0   1  -7 4135.31 55.5243   3
   1  -1   7 2027.59 35.7715   2
   1  -1   7 1925.29 26.1595   3
  -1  -1  -7 1952.57 30.6834   1
   1  -1   7 2036.50 37.9969   1
  -1  -1  -7 1958.58 33.9530   3
   1   1   7 1979.02 34.4401   2
  -1   1  -7 1998.35 26.4147   3
  -1   1  -7 1954.30 36.8914   1
   1   1   7 1920.89 30.7818   1
  -2  -1  -7 8643.33 118.465   1
   2  -1   7 8894.80 121.117   2
  -2  -1  -7 8821.19 117.188   3
   2  -1   7 8808.20 124.665   1
   2   1   7 8775.40 116.321   3
   2   1   7 8911.01 117.958   2
  -2   1  -7 8829.89 123.674   1
   3  -1   7 249.547 12.2584   2
   3  -1   7 263.146 5.64998   3
  -3  -1  -7 276.336 13.9623   1
   3  -1   7 260.184 5.81862   3
  -3   1  -7 268.973 5.50195   3
   3   1   7 284.678 11.3794   2
  -3   1  -7 233.008 13.1005   1
   3   1   7 255.379 10.5607   3
  -4  -1  -7 535.574 22.2593   1
   4  -1   7 579.253 20.6363   2
   4  -1   7 541.850 12.2373   3
   4   1   7 547.739 17.1491   3
   4   1   7 609.342 18.2816   2
  -4   1  -7 504.500 21.7914   1
   5  -1   7 416.818 18.6987   2
   5  -1   7 411.473 12.2795   3
  -5  -1  -7 360.715 21.1667   1
  -5   1  -7 415.615 21.2263   1
   5   1   7 421.870 16.1399   2
   5   1   7 421.365 16.2011   3
   6  -1   7 774.439 27.8011   2
   6  -1   7 664.486 18.6651   3
  -6  -1  -7 681.559 31.5968   1
   6   1   7 701.813 23.3583   3
  -6   1  -7 749.951 31.7535   1
   6   1   7 760.692 23.7682   2
  -7  -1  -7 314.994 25.0221   1
   7  -1   7 301.144 18.0437   2
   7  -1   7 306.715 13.6639   3
   7   1   7 323.961 16.9435   3
   7   1   7 315.042 16.1766   2
  -7   1  -7 339.169 23.4367   1
   8  -1   7 88.7342 13.2249   2
  -8  -1  -7 105.494 19.5007   1
   8   1   7 95.3753 11.8574   2
   8   1   7 93.0717 12.2121   3
  -8   1  -7 116.718 19.7194   1
   9  -1   7 48.4105 10.3423   2
  -9  -1  -7 42.6619 15.9793   1
   9   1   7 64.8911 11.1546   3
   9   1   7 49.8519 9.32061   2
  -9   1  -7 46.1120 16.2625   1
  10  -1   7 15.0121 6.76944   2
 -10  -1  -7 27.1360 15.3797   1
  10   1   7 14.4993 7.46239   3
 -10   1  -7 31.8757 14.1114   1
  11  -1   7 17.7942 9.07776   2
 -11  -1  -7 16.6827 15.2874   1
 -11   1  -7 40.1435 19.5208   1
 -11  -2   7 35.4340 12.8795   1
  11  -2  -7 26.9225 12.4250   2
  11   2  -7 23.2221 11.6746   3
 -11   2   7 33.4271 9.94943   2
 -11   2   7 12.7360 16.7308   1
 -10  -2   7 47.7399 15.0795   1
  10  -2  -7 61.6871 11.4821   3
  10  -2  -7 48.7235 12.6149   2
 -10   2   7 64.3307 12.3641   2
 -10   2   7 22.8602 15.5376   1
  10   2  -7 38.3078 12.2264   3
   9  -2  -7 51.5130 12.2809   2
  -9  -2   7 67.5963 15.7342   1
   9  -2  -7 55.0775 10.4359   3
  -9   2   7 46.8277 10.2513   2
  -9   2   7 22.0309 14.4069   1
   9   2  -7 55.1465 13.1222   3
   8  -2  -7 157.558 16.7348   3
   8  -2  -7 105.892 15.8165   2
  -8  -2   7 159.370 21.6821   1
  -8   2   7 137.335 16.2439   2
  -8   2   7 157.663 21.8551   1
   8   2  -7 160.571 18.6231   3
   7  -2  -7 7.80149 5.19937   3
   7  -2  -7 5.49742 5.57872   2
  -7  -2   7 0.11037 7.50749   1
  -7   2   7 -6.7414 8.46282   1
   7   2  -7 3.82374 6.30897   3
  -7   2   7 4.43854 4.59633   2
   6  -2  -7 18.0660 6.02437   3
   6  -2  -7 20.5819 7.16971   2
  -6  -2   7 14.2679 9.45482   1
  -6   2   7 19.0516 9.12114   1
   6   2  -7 35.1351 8.21953   3
  -6   2   7 17.9893 6.16132   2
   5  -2  -7 398.641 20.4516   2
   5  -2  -7 399.199 17.8342   3
  -5  -2   7 375.957 22.0009   1
  -5  -2   7 390.448 10.0953   2
   5   2  -7 386.968 18.7803   3
  -5   2   7 375.329 18.3344   2
  -5   2   7 409.621 21.0111   1
   4  -2  -7 458.993 20.6269   2
   4  -2  -7 465.972 18.2645   3
  -4  -2   7 449.557 10.0010   2
  -4  -2   7 491.573 22.8525   1
  -4  -2   7 455.774 10.0431   2
  -4   2   7 481.040 19.4999   2
  -4   2   7 436.812 19.1666   1
   4   2  -7 454.768 19.1769   3
   3  -2  -7 728.035 24.6831   2
  -3  -2   7 774.417 14.0630   2
  -3  -2   7 798.478 27.2937   1
   3  -2  -7 757.436 22.6981   3
  -3  -2   7 754.546 13.8308   2
  -3   2   7 760.228 22.5584   1
   3   2  -7 718.175 22.8202   3
  -3   2   7 795.067 24.1854   2
   3   2  -7 781.704 13.5887   2
   2  -2  -7 937.291 26.7604   2
  -2  -2   7 971.166 17.7150   2
   2  -2  -7 948.967 24.6975   3
  -2  -2   7 934.936 28.5467   1
   2   2  -7 936.776 24.1477   3
   2   2  -7 996.501 19.2631   2
  -2   2   7 941.151 22.5897   1
  -2   2   7 939.031 25.3765   2
   1  -2  -7 949.545 25.2174   2
   1  -2  -7 964.782 24.1404   3
   1  -2  -7 943.802 20.6950   1
  -1  -2   7 937.871 19.2113   2
  -1  -2   7 962.171 27.5245   1
   1   2  -7 920.563 21.6826   3
  -1   2   7 933.795 20.2583   1
  -1   2   7 878.215 23.3344   2
   0  -2   7 -0.0573 2.51720   1
   0  -2  -7 -0.9040 1.29417   1
   0  -2   7 -0.9497 1.54410   2
   0  -2  -7 0.60566 1.57062   3
   0   2  -7 -1.3653 1.16898   3
   0   2   7 7.32951 2.97183   2
  -1  -2  -7 925.362 20.8726   1
  -1  -2  -7 903.761 23.3945   3
   1  -2   7 892.543 27.0164   1
   1  -2   7 894.946 22.8627   2
  -1   2  -7 927.961 16.9335   3
   1   2   7 907.906 21.7689   2
   1   2   7 936.559 22.9674   3
  -2  -2  -7 923.024 24.4904   3
   2  -2   7 958.414 25.5675   2
  -2  -2  -7 950.386 23.6701   1
   2  -2   7 926.803 28.9227   1
  -2   2  -7 942.428 14.9563   3
   2   2   7 936.969 23.8662   3
  -2   2  -7 941.454 28.4793   1
  -2   2  -7 958.426 14.8049   3
   2   2   7 940.564 22.1611   2
   3  -2   7 771.578 24.5663   2
  -3  -2  -7 755.413 23.7127   1
   3  -2   7 765.339 27.4919   1
  -3   2  -7 765.557 26.7570   1
  -3   2  -7 740.055 11.4346   3
   3   2   7 767.682 19.7113   2
  -3   2  -7 767.323 11.2109   3
   3   2   7 773.645 22.2762   3
   4  -2   7 476.443 9.34287   3
   4  -2   7 466.762 20.0221   2
  -4  -2  -7 421.913 19.9935   1
   4   2   7 481.075 15.6309   2
  -4   2  -7 442.753 21.6648   1
   4   2   7 465.962 17.8846   3
  -4   2  -7 444.024 9.12136   3
   5  -2   7 379.453 19.4687   2
  -5  -2  -7 382.496 21.6914   1
   5  -2   7 399.645 10.3854   3
   5   2   7 372.344 17.1470   3
  -5   2  -7 403.512 22.5738   1
   5   2   7 408.736 14.8754   2
  -6  -2  -7 15.8547 9.98066   1
   6  -2   7 32.3318 8.19091   2
   6   2   7 28.3430 6.89130   3
  -6   2  -7 28.5868 8.69536   1
   6   2   7 18.9464 4.80246   2
   7  -2   7 7.15775 4.58683   2
  -7  -2  -7 9.31347 10.0182   1
   7   2   7 0.67924 4.30264   3
   7   2   7 7.66657 4.01500   2
  -7   2  -7 2.64608 6.20268   1
  -8  -2  -7 148.418 21.6849   1
   8  -2   7 149.309 18.4754   2
  -8   2  -7 138.829 21.4006   1
   8   2   7 140.526 15.6457   3
   9  -2   7 55.7775 12.2487   2
  -9  -2  -7 44.0875 15.2295   1
   9   2   7 70.4313 12.2393   3
  -9   2  -7 64.4060 15.7436   1
  10  -2   7 51.9608 12.5163   2
 -10  -2  -7 53.3952 17.0233   1
 -10   2  -7 30.9165 16.3115   1
  10   2   7 74.3429 13.8051   3
  11  -2   7 21.8969 9.25711   2
 -11  -2  -7 18.8630 11.7314   1
  11   2   7 5.65130 7.87213   3
 -11   2  -7 7.05780 16.9386   1
  10  -3  -7 11.5946 10.1082   2
 -10  -3   7 18.1316 10.7183   1
 -10   3   7 26.1097 9.26063   2
 -10   3   7 3.17917 13.7325   1
  10   3  -7 29.5671 11.4974   3
  -9  -3   7 26.4009 10.1590   1
   9  -3  -7 8.15849 6.07037   3
   9  -3  -7 0.32788 6.95733   2
  -9   3   7 -1.7569 12.1435   1
  -9   3   7 6.93622 5.04680   2
   9   3  -7 10.6776 9.01410   3
   8  -3  -7 130.447 18.9131   2
  -8  -3   7 105.167 17.9903   1
   8  -3  -7 104.152 13.7911   3
  -8   3   7 128.489 16.5800   2
   8   3  -7 91.6155 15.4652   3
  -8   3   7 97.4283 19.0931   1
   7  -3  -7 8.83751 6.70952   2
  -7  -3   7 16.6748 8.81435   1
   7  -3  -7 0.95235 3.55712   3
  -7   3   7 0.62945 8.02772   1
   7   3  -7 19.2242 7.20151   3
  -7   3   7 13.5326 6.01449   2
   6  -3  -7 486.834 26.2224   2
  -6  -3   7 485.045 27.5621   1
   6  -3  -7 560.911 23.1977   3
  -6   3   7 535.665 28.1357   1
  -6   3   7 530.500 25.0235   2
   6   3  -7 517.170 24.8913   3
   5  -3  -7 287.987 15.9139   3
  -5  -3   7 260.195 20.1580   1
   5  -3  -7 257.097 18.2200   2
  -5   3   7 215.123 16.9751   1
   5   3  -7 257.943 17.1555   3
  -5   3   7 264.843 16.7607   2
   4  -3  -7 46.0657 7.39885   3
  -4  -3   7 27.3289 8.77343   1
   4  -3  -7 48.7661 9.53826   2
  -4   3   7 48.3375 9.03512   1
   4   3  -7 38.3153 7.75372   3
  -4   3   7 36.4786 7.76249   2
   3  -3  -7 44.3382 8.44823   2
  -3  -3   7 45.4374 9.47004   1
   3  -3  -7 64.3079 8.56493   3
   3   3  -7 66.9875 9.12206   3
  -3   3   7 58.9024 8.76616   2
  -3   3   7 58.1115 8.54526   1
   2  -3  -7 360.881 16.0068   1
   2  -3  -7 346.046 17.4187   2
  -2  -3   7 330.465 9.52632   2
   2  -3  -7 324.325 15.0266   3
  -2  -3   7 308.071 17.9348   1
  -2   3   7 347.899 15.2019   1
  -2   3   7 345.602 16.3029   2
   2   3  -7 295.682 14.3143   3
   1  -3  -7 64.3397 8.40507   3
   1  -3  -7 68.1236 8.05293   1
  -1  -3   7 65.2180 5.14307   2
  -1  -3   7 97.1346 12.4401   1
   1  -3  -7 74.9843 9.72014   2
  -1   3   7 73.3034 6.76595   1
   1   3  -7 78.3766 8.11529   3
  -1   3   7 61.5606 7.88349   2
   0  -3  -7 1031.22 26.2881   1
   0  -3  -7 1010.70 28.0619   3
   0  -3   7 1015.92 24.6872   2
   0  -3   7 1034.08 32.9115   1
   0   3   7 1027.77 27.2521   3
   0   3   7 986.619 25.9992   2
   0   3  -7 1034.06 23.9360   3
   1  -3   7 67.9389 10.5573   1
  -1  -3  -7 67.7202 7.98180   1
  -1  -3  -7 72.6979 8.78444   3
   1  -3   7 74.4946 8.53159   2
   1   3   7 69.0999 8.52714   3
  -1   3  -7 69.6905 5.40825   3
   1   3   7 79.9651 8.36248   2
   2  -3   7 345.060 19.4351   1
  -2  -3  -7 330.519 15.3879   1
  -2  -3  -7 308.882 15.2717   3
   2  -3   7 332.654 15.6865   2
   2   3   7 310.006 12.8716   2
   2   3   7 342.655 15.4332   3
  -2   3  -7 327.900 10.0866   3
  -2   3  -7 315.753 18.0996   1
   3  -3   7 72.4012 12.1984   1
   3  -3   7 50.2879 8.33804   2
  -3  -3  -7 69.8966 10.0313   1
   3   3   7 52.1565 7.96214   3
   3   3   7 58.5166 7.06206   2
  -3   3  -7 66.2705 4.11740   3
  -3   3  -7 57.0653 10.2189   1
   4  -3   7 46.2051 10.5743   1
  -4  -3  -7 39.6297 8.73712   1
   4  -3   7 34.7789 7.78117   2
   4   3   7 49.6215 7.91495   3
  -4   3  -7 38.9350 3.80938   3
  -4   3  -7 52.8537 10.6238   1
   4   3   7 44.0983 5.99280   2
  -5  -3  -7 261.572 18.4665   1
   5  -3   7 232.378 16.7584   2
  -5   3  -7 248.462 19.2985   1
   5   3   7 268.170 16.1783   3
   5   3   7 253.804 11.5466   2
   6  -3   7 445.553 24.2429   2
  -6  -3  -7 521.550 27.3777   1
  -6   3  -7 459.357 28.0205   1
   6   3   7 535.037 23.7115   3
  -7  -3  -7 13.1056 8.48126   1
   7  -3   7 7.73892 6.43403   2
  -7   3  -7 3.31947 7.48158   1
   7   3   7 8.02594 5.94096   3
  -8  -3  -7 120.705 18.2633   1
   8  -3   7 93.5294 15.6378   2
  -8   3  -7 122.499 20.5600   1
   8   3   7 117.148 15.7975   3
  -9  -3  -7 8.37593 8.70330   1
   9  -3   7 5.92350 6.19069   2
  -9   3  -7 0.14231 10.1729   1
   9   3   7 8.15646 7.30181   3
 -10  -3  -7 22.7944 11.1543   1
  10  -3   7 21.6795 9.52021   2
 -10   3  -7 10.1187 14.0520   1
  10   3   7 2.22409 7.62773   3
   9  -4  -7 0.01089 9.18281   2
  -9  -4   7 17.8773 8.67872   1
  -9   4   7 -21.230 9.18781   1
  -9   4   7 -2.6006 5.63238   2
   9   4  -7 -4.9131 5.44728   3
  -8  -4   7 56.8254 13.3954   1
   8  -4  -7 35.8097 11.4182   2
  -8   4   7 37.2743 9.74883   2
   8   4  -7 29.4914 10.8638   3
  -8   4   7 29.8909 13.9932   1
   7  -4  -7 137.904 19.1040   2
   7  -4  -7 148.687 15.8362   3
  -7  -4   7 165.372 22.5563   1
  -7   4   7 108.946 18.6142   1
   7   4  -7 130.697 18.4355   3
  -7   4   7 123.914 16.9232   2
   6  -4  -7 21.7328 8.13879   2
   6  -4  -7 17.5265 5.86971   3
  -6  -4   7 15.6575 7.65632   1
  -6   4   7 19.1072 7.26474   2
  -6   4   7 16.5070 9.01652   1
   6   4  -7 3.91629 6.64491   3
   5  -4  -7 81.3249 13.3772   2
  -5  -4   7 49.3978 12.0327   1
   5  -4  -7 72.4987 10.1779   3
   5   4  -7 90.7931 13.6195   3
  -5   4   7 64.5176 11.4995   2
  -5   4   7 77.0234 13.5857   1
   4  -4  -7 308.150 16.9525   3
   4  -4  -7 301.907 20.2778   2
  -4  -4   7 277.952 21.0920   1
  -4   4   7 294.968 18.6187   1
   4   4  -7 309.354 18.5825   3
  -4   4   7 289.183 17.9567   2
   3  -4  -7 209.796 13.8365   3
  -3  -4   7 230.484 18.4884   1
   3  -4  -7 222.520 16.7710   2
  -3   4   7 196.813 14.7032   2
   3   4  -7 237.323 15.0545   3
  -3   4   7 241.154 15.8475   1
   2  -4  -7 192.814 12.7001   3
   2  -4  -7 150.146 15.8642   2
  -2  -4   7 192.736 16.1490   1
   2  -4  -7 156.999 12.7979   1
   2   4  -7 155.285 11.8352   3
  -2   4   7 169.490 12.6241   1
  -2   4   7 168.449 12.7697   2
  -1  -4   7 72.8643 7.52946   2
  -1  -4   7 49.6038 10.4008   1
   1  -4  -7 63.3037 9.91932   2
   1  -4  -7 70.8110 9.81369   3
   1  -4  -7 60.3774 9.55127   1
  -1   4   7 79.9496 10.1514   2
   1   4  -7 50.6280 7.88410   3
  -1   4   7 66.3853 9.06442   3
  -1   4   7 76.2207 9.93329   1
   0  -4  -7 1.70698 3.39029   1
   0  -4  -7 0.19285 3.03567   3
   0  -4   7 1.90442 2.60232   2
   0  -4   7 4.41642 5.35447   1
   0   4  -7 0.39371 2.35604   3
   0   4   7 -2.3228 3.16059   2
   0   4   7 4.18334 3.52048   3
  -1  -4  -7 57.8563 8.99200   3
   1  -4   7 61.8436 12.1396   1
  -1  -4  -7 58.8913 9.03485   1
   1  -4   7 69.6903 9.41463   2
  -1   4  -7 64.1805 7.42828   3
   1   4   7 66.8194 8.63980   2
   1   4   7 62.4650 8.77594   3
   2  -4   7 169.561 15.5074   1
  -2  -4  -7 185.323 13.3821   1
   2  -4   7 154.109 12.3378   2
  -2   4  -7 163.761 8.89413   3
   2   4   7 158.504 10.3416   2
  -2   4  -7 212.123 16.5207   1
   2   4   7 186.323 13.0342   3
   3  -4   7 228.639 15.4218   2
   3  -4   7 218.332 18.4749   1
  -3  -4  -7 206.358 15.4846   1
  -3   4  -7 208.449 17.1895   1
   3   4   7 263.639 14.6396   2
   3   4   7 229.134 15.3252   3
   4  -4   7 295.234 18.9860   2
   4  -4   7 298.030 22.9249   1
  -4  -4  -7 328.259 19.8865   1
   4   4   7 265.650 17.0854   3
  -4   4  -7 293.824 21.4881   1
  -5  -4  -7 92.4731 13.9638   1
   5  -4   7 72.6030 12.4807   2
   5   4   7 83.8528 12.3116   3
  -5   4  -7 67.9822 13.8342   1
   6  -4   7 10.2568 5.67432   2
  -6  -4  -7 17.2501 7.30796   1
  -6   4  -7 17.9152 9.72400   1
   6   4   7 6.28943 5.17097   3
   7  -4   7 130.184 18.6310   2
  -7  -4  -7 157.054 19.8026   1
  -7   4  -7 149.198 22.7561   1
   7   4   7 140.711 17.5835   3
  -8  -4  -7 73.8444 14.0167   1
   8  -4   7 39.1621 11.1918   2
  -8   4  -7 21.2066 13.0177   1
   8   4   7 31.7803 9.17561   3
  -9  -4  -7 30.0738 9.50379   1
   9  -4   7 3.78893 7.15703   2
   9   4   7 3.48213 6.77943   3
  -9   4  -7 -4.2969 7.74486   1
  -8  -5   7 50.8010 12.0320   1
   8  -5  -7 38.6822 13.8649   2
  -8   5   7 14.7607 8.86826   2
   8   5  -7 38.9424 13.3949   3
  -7  -5   7 93.0322 16.8371   1
   7  -5  -7 50.3350 13.6912   2
  -7   5   7 52.9922 11.7545   2
   7   5  -7 47.3175 13.0433   3
   6  -5  -7 20.1252 9.55042   2
  -6  -5   7 40.5992 12.0051   1
   6   5  -7 20.3016 9.08543   3
  -6   5   7 33.8419 10.2303   2
  -6   5   7 28.8999 11.3224   1
   5  -5  -7 63.3356 13.7177   2
  -5  -5   7 61.7252 13.9029   1
   5  -5  -7 47.6532 9.10175   3
  -5   5   7 40.5148 11.7734   1
  -5   5   7 61.4162 12.0548   2
   5   5  -7 60.2456 12.6777   3
   4  -5  -7 192.402 14.7073   3
   4  -5  -7 221.457 23.0195   2
  -4  -5   7 195.129 23.3848   1
  -4   5   7 231.156 18.5822   1
   4   5  -7 219.481 17.4013   3
  -4   5   7 234.513 18.0979   2
   3  -5  -7 92.7851 14.5071   1
   3  -5  -7 64.3437 10.5678   3
   3  -5  -7 92.3155 14.5002   2
  -3  -5   7 97.1852 16.3405   1
   3   5  -7 87.2304 13.0103   3
  -3   5   7 94.5218 13.2989   2
  -3   5   7 98.3350 12.3262   3
  -3   5   7 95.1989 13.8102   1
   2  -5  -7 231.448 15.8414   3
   2  -5  -7 238.915 17.6620   1
  -2  -5   7 214.441 19.2990   1
   2  -5  -7 194.397 19.5657   2
  -2   5   7 187.029 14.7796   2
  -2   5   7 229.725 17.2131   1
  -2   5   7 236.982 15.3816   3
   2   5  -7 201.945 15.0575   3
  -1  -5   7 40.3274 10.8677   1
   1  -5  -7 30.7301 7.36627   3
   1  -5  -7 60.5469 10.5248   1
  -1   5   7 36.6168 7.93777   3
  -1   5   7 26.8298 7.23696   2
   1   5  -7 34.2727 7.51573   3
  -1   5   7 42.0478 9.01789   1
   0  -5  -7 85.2166 12.1444   1
   0  -5   7 71.5500 13.7760   1
   0  -5  -7 69.1928 10.7647   3
   0   5   7 71.5488 10.1807   2
   0   5   7 82.9498 11.4903   3
   0   5  -7 92.6995 10.8702   3
   1  -5   7 41.4881 8.55548   2
   1  -5   7 43.0788 11.0092   1
  -1  -5  -7 51.2873 10.2138   1
  -1   5  -7 43.6002 7.28519   3
   1   5   7 50.1507 9.03494   3
   1   5   7 47.0411 9.04367   2
  -1   5  -7 55.1903 11.6963   1
   2  -5   7 188.863 22.1443   1
   2  -5   7 218.442 15.7045   2
  -2  -5  -7 242.437 17.3598   1
   2   5   7 194.308 15.3196   3
  -2   5  -7 210.879 18.4446   1
   3  -5   7 74.1313 11.9295   2
   3  -5   7 115.611 18.9616   1
  -3  -5  -7 84.5754 12.9136   1
   3   5   7 108.673 14.4060   3
  -3   5  -7 97.6775 16.8135   1
   4  -5   7 190.966 24.8402   1
   4  -5   7 178.102 19.4953   2
  -4  -5  -7 211.482 17.2345   1
   4   5   7 216.006 20.8988   3
  -4   5  -7 195.857 23.3522   1
  -5  -5  -7 75.7263 13.0117   1
   5  -5   7 57.0836 12.5982   2
  -5   5  -7 79.1008 15.7406   1
   5   5   7 30.9449 9.10487   3
  -6  -5  -7 45.4052 10.1318   1
   6  -5   7 25.0135 8.96341   2
   6   5   7 34.4164 9.48118   3
  -6   5  -7 26.1794 10.6336   1
  -7  -5  -7 95.8865 16.0029   1
   7  -5   7 84.7981 16.7606   2
   7   5   7 82.6303 15.1729   3
  -7   5  -7 56.9463 16.8960   1
   8  -5   7 55.2398 13.6871   2
  -8  -5  -7 44.4078 10.4987   1
   8   5   7 26.4757 11.2351   3
  -8   5  -7 25.5927 13.9800   1
   6  -6  -7 7.41261 9.47778   2
  -6  -6   7 21.1749 9.19955   1
  -6   6   7 6.66453 7.46806   2
   6   6  -7 13.5246 9.76534   3
  -5  -6   7 23.1041 9.62418   1
   5  -6  -7 12.1310 9.74870   2
  -5   6   7 20.3948 9.34968   2
   5   6  -7 3.29710 8.18138   3
  -4  -6   7 7.65282 5.53198   1
   4  -6  -7 -10.454 5.66205   2
   4  -6  -7 0.83901 5.54110   3
  -4   6   7 8.29697 5.94109   3
  -4   6   7 2.67718 5.78472   2
   4   6  -7 0.06163 5.79928   3
   3  -6  -7 32.4238 10.5631   2
   3  -6  -7 40.4514 9.19362   3
  -3  -6   7 82.0894 16.4202   1
  -3   6   7 63.0412 12.2592   2
   3   6  -7 48.9176 11.8467   3
  -3   6   7 48.0955 10.0139   3
   2  -6  -7 76.3098 12.5860   3
   2  -6  -7 77.4196 14.5357   2
  -2  -6   7 98.9369 17.5980   1
  -2   6   7 91.0128 13.3958   2
   2   6  -7 105.816 14.5833   3
  -2   6   7 73.6222 11.5227   3
  -1  -6   7 7.89026 7.71745   1
   1  -6  -7 4.91684 4.46058   3
  -1   6   7 6.56052 5.65723   3
   1   6  -7 3.28766 6.06615   3
   0  -6   7 -3.1640 3.35484   1
   0   6   7 -0.7049 4.31810   3
   1  -6   7 13.9863 7.65629   1
  -1   6  -7 10.0772 7.09567   1
   1   6   7 9.94773 6.31539   3
   2  -6   7 67.3504 15.1119   1
   2   6   7 57.4995 11.5749   3
  -2   6  -7 77.4669 15.1718   1
   3  -6   7 39.9904 12.6331   1
   3  -6   7 56.5547 11.8613   2
   3   6   7 60.9217 12.0985   3
  -3   6  -7 26.0122 9.73437   1
   4  -6   7 5.68678 6.36182   2
   4  -6   7 -1.0039 5.84774   1
   4   6   7 4.64412 6.62484   3
  -4   6  -7 -3.9760 5.05059   1
   5  -6   7 19.4314 8.69345   2
  -5   6  -7 13.4475 9.99241   1
   5   6   7 8.51882 8.24966   3
   6  -6   7 26.1665 10.5946   2
   6   6   7 2.66987 9.45226   3
  -6   6  -7 2.89537 10.7175   1
  -1  -7   7 6.26585 7.66804   1
  -1   7   7 3.10458 6.07621   3
   0  -7   7 54.8572 16.0676   1
   0   7  -7 39.3499 14.6669   1
   0   7   7 50.6958 12.2591   3
   1  -7   7 -0.3244 8.18895   1
   1   7   7 -2.6903 6.52357   3
  -1   7  -7 1.34446 8.53591   1
  11   0  -8 2.87615 7.44527   3
 -11   0   8 3.38685 14.0067   1
  10   0  -8 15.0436 8.18779   3
 -10   0   8 28.5929 14.8729   1
   9   0  -8 57.7831 10.9840   3
  -9   0   8 65.8266 17.1462   1
  -9   0   8 58.4313 9.56774   2
   9   0  -8 58.1944 10.9339   2
  -8   0   8 42.8249 12.4953   1
  -8   0   8 38.1239 7.63116   2
   8   0  -8 25.6011 8.58717   3
   8   0  -8 38.2942 8.45936   2
  -7   0   8 11.0618 4.30657   2
   7   0  -8 8.01264 4.80881   2
  -7   0   8 3.82276 9.86299   1
   7   0  -8 17.3511 6.88595   3
   6   0  -8 1455.40 36.4121   2
  -6   0   8 1407.98 34.2091   2
   6   0  -8 1471.09 38.8824   3
  -6   0   8 1439.05 43.7674   1
  -5   0   8 105.843 8.10027   2
   5   0  -8 100.475 11.0413   3
   5   0  -8 93.7026 9.85795   2
  -5   0   8 94.5705 13.1074   1
   4   0  -8 1883.04 38.2498   2
   4   0  -8 1858.68 39.8295   3
  -4   0   8 1864.68 36.2089   2
  -4   0   8 1802.43 42.1629   1
  -3   0   8 38.8993 6.79277   1
   3   0  -8 26.7873 5.26050   3
  -3   0   8 33.3524 4.92712   2
  -2   0   8 143.285 7.35350   2
  -2   0   8 156.710 8.73697   1
   2   0  -8 141.290 8.32437   3
  -1   0   8 38.5576 4.13438   1
   1   0  -8 43.8221 5.22124   3
   1   0  -8 38.7837 4.97225   1
  -1   0   8 42.3488 5.15724   2
   0   0  -8 1357.15 24.0455   3
   0   0   8 1355.47 22.7054   1
   0   0   8 1352.85 26.6213   2
   0   0  -8 1379.36 22.6379   1
   1   0   8 48.4308 5.80560   2
  -1   0  -8 34.9406 4.18322   1
  -1   0  -8 38.6696 3.71452   3
  -2   0  -8 137.064 5.59890   3
   2   0   8 128.628 7.82361   2
  -2   0  -8 123.698 7.75188   1
   2   0   8 138.073 5.42192   3
   3   0   8 42.5020 6.32393   2
  -3   0  -8 37.3032 6.53510   1
   3   0   8 41.2039 4.24174   3
   4   0   8 1779.11 38.6794   2
  -4   0  -8 1893.30 43.9779   1
   4   0   8 1929.28 33.0482   3
   5   0   8 90.1056 10.3360   2
  -5   0  -8 107.379 13.8007   1
   5   0   8 108.284 7.11969   3
   6   0   8 1483.16 38.1001   2
   6   0   8 1445.85 32.5334   3
  -6   0  -8 1474.39 46.1596   1
   7   0   8 7.25982 3.83801   3
   7   0   8 2.53730 4.26183   2
  -7   0  -8 36.5379 12.7427   1
   8   0   8 32.1683 7.80789   2
  -8   0  -8 46.7297 14.9813   1
   8   0   8 41.2759 7.83797   3
  -9   0  -8 64.7442 17.8387   1
   9   0   8 46.1754 9.78040   2
 -10   0  -8 -14.056 11.8968   1
  10   0   8 22.2872 8.68003   2
 -11   0  -8 14.4159 16.9002   1
  11   0   8 8.57366 6.97094   2
  11  -1  -8 13.0174 9.33060   2
  11  -1  -8 1.59768 5.74851   3
 -11  -1   8 30.3419 15.4948   1
  11   1  -8 2.89664 7.33889   3
 -11   1   8 -5.1132 13.0494   1
 -11   1   8 3.48466 5.21530   2
 -10  -1   8 35.3167 13.8849   1
  10  -1  -8 24.0840 9.44915   2
  10  -1  -8 33.2196 10.3511   3
 -10   1   8 11.7241 10.5538   1
  10   1  -8 31.6481 11.0337   3
 -10   1   8 25.1242 7.90914   2
   9  -1  -8 13.0620 7.47081   2
   9  -1  -8 4.11185 5.95100   3
  -9  -1   8 22.8759 10.6405   1
  -9   1   8 11.9012 5.84088   2
  -9   1   8 -3.9026 11.4330   1
   9   1  -8 6.08682 6.08161   3
   8  -1  -8 52.3912 10.2786   3
  -8  -1   8 66.2598 15.1611   1
   8  -1  -8 50.0072 10.2297   2
  -8   1   8 44.4197 14.5444   1
   8   1  -8 66.2839 10.7475   2
   8   1  -8 56.1289 11.7880   3
  -8   1   8 63.6542 10.2935   2
  -7  -1   8 77.1966 8.55177   2
  -7  -1   8 105.391 17.7619   1
   7  -1  -8 73.0093 11.0868   3
   7  -1  -8 62.5917 11.1374   2
  -7   1   8 84.2373 10.8549   2
   7   1  -8 86.7355 12.8752   3
   7   1  -8 70.0241 8.88601   2
  -7   1   8 87.2411 16.1396   1
   6  -1  -8 127.024 13.2689   3
   6  -1  -8 143.457 14.8096   2
  -6  -1   8 149.322 8.82349   2
  -6  -1   8 97.6908 14.9992   1
  -6   1   8 171.391 18.4076   1
  -6   1   8 133.310 10.8249   2
   6   1  -8 115.089 13.2978   3
   6   1  -8 146.472 9.87534   2
  -5  -1   8 226.230 15.9671   1
  -5  -1   8 255.795 10.6854   2
   5  -1  -8 236.432 14.3684   2
   5  -1  -8 234.653 13.9416   3
  -5   1   8 243.114 13.5460   2
   5   1  -8 276.594 15.4978   3
  -5   1   8 220.168 16.3072   1
  -4  -1   8 721.106 17.6167   2
  -4  -1   8 645.350 24.4049   1
   4  -1  -8 675.666 23.0962   2
   4  -1  -8 766.097 23.1733   3
   4   1  -8 763.343 23.9301   3
  -4   1   8 717.142 24.4273   1
  -4   1   8 725.864 22.6058   2
  -3  -1   8 1977.09 32.6333   2
  -3  -1   8 1927.22 41.7122   1
   3  -1  -8 1831.46 39.6163   2
   3  -1  -8 1937.82 38.7231   3
  -3   1   8 1919.85 38.4387   1
   3   1  -8 1855.30 38.4115   3
  -3   1   8 1919.55 38.5722   2
  -2  -1   8 4326.53 60.7749   2
   2  -1  -8 4240.07 68.3693   2
   2  -1  -8 4353.14 66.8708   3
  -2  -1   8 4273.03 69.5096   1
   2   1  -8 4234.02 65.6741   3
  -2   1   8 4357.81 67.0267   2
  -2   1   8 4310.64 62.4579   1
  -1  -1   8 3232.90 53.9064   1
  -1  -1   8 3246.13 48.8002   2
   1  -1  -8 3286.30 42.6419   1
   1  -1  -8 3270.16 52.1145   3
  -1   1   8 3303.03 52.5245   2
   1   1  -8 3220.25 49.5967   3
  -1   1   8 3228.73 43.1573   1
  -1   1   8 3170.93 42.6275   1
   0  -1  -8 -2.4188 1.63902   3
   0  -1   8 -3.4479 1.55829   1
   0  -1   8 -0.6367 1.66380   2
   0   1   8 0.63089 1.95580   2
   0   1  -8 2.83150 1.98873   3
   1  -1   8 3286.47 52.4924   2
   1  -1   8 3272.76 54.7784   1
   1  -1   8 3206.80 42.2565   3
  -1  -1  -8 3286.18 50.6976   3
  -1  -1  -8 3222.99 45.8480   1
   1   1   8 3234.93 45.8597   1
  -1   1  -8 3210.32 42.2581   3
   1   1   8 3299.09 51.8068   2
  -1   1  -8 3217.64 53.7472   1
   2  -1   8 4357.70 71.5284   1
  -2  -1  -8 4420.75 65.8100   1
  -2  -1  -8 4320.41 64.4940   3
   2  -1   8 4275.27 68.0410   2
  -2   1  -8 4317.12 70.4248   1
   2   1   8 4419.63 64.0730   3
   2   1   8 4363.34 66.0899   2
   3  -1   8 1893.86 25.1743   3
   3  -1   8 1900.96 39.7195   2
   3  -1   8 1908.26 25.0189   3
  -3  -1  -8 1911.81 40.0025   1
   3   1   8 1871.59 36.2855   2
   3   1   8 1917.43 35.1387   3
  -3   1  -8 1891.60 41.9071   1
   4  -1   8 725.311 23.8254   2
   4  -1   8 713.594 14.0790   3
  -4  -1  -8 764.354 26.3409   1
  -4   1  -8 749.838 14.7842   3
   4   1   8 688.698 19.7248   3
  -4   1  -8 716.122 26.0462   1
   4   1   8 688.706 20.6955   2
   5  -1   8 254.810 9.10808   3
  -5  -1  -8 257.245 18.3333   1
   5  -1   8 205.357 13.5494   2
   5   1   8 267.166 13.1288   2
  -5   1  -8 243.354 16.5380   1
   5   1   8 236.643 12.0587   3
   6  -1   8 180.645 13.7054   2
  -6  -1  -8 144.668 18.8093   1
   6  -1   8 150.295 8.46301   3
  -6   1  -8 170.249 15.7247   1
   6   1   8 144.952 10.9870   2
   6   1   8 131.492 10.1076   3
   7  -1   8 81.6984 11.9912   2
  -7  -1  -8 81.5345 15.4902   1
   7  -1   8 91.6436 9.19897   3
  -7   1  -8 74.6926 14.3026   1
   7   1   8 64.2650 9.58729   3
   7   1   8 65.7332 9.35373   2
  -8  -1  -8 44.0370 15.0215   1
   8  -1   8 37.6762 9.00928   2
  -8   1  -8 76.5199 16.7167   1
   8   1   8 60.5083 10.2934   3
   8   1   8 49.0945 8.75030   2
  -9  -1  -8 7.41434 12.9347   1
   9  -1   8 5.93928 6.19417   2
   9   1   8 5.67997 5.57696   3
   9   1   8 11.6812 6.07727   2
  -9   1  -8 10.8220 12.2192   1
  10  -1   8 44.7016 11.2314   2
 -10  -1  -8 8.36464 13.9742   1
  10   1   8 26.7516 9.01327   3
 -10   1  -8 31.4047 16.9890   1
  11  -1   8 11.1215 7.28463   2
 -11  -1  -8 -7.0808 13.3383   1
 -11   1  -8 -4.5997 11.5143   1
 -11  -2   8 30.0073 13.4480   1
  11  -2  -8 9.08230 9.77452   2
  11   2  -8 32.4819 11.6777   3
 -11   2   8 23.9425 8.85066   2
 -11   2   8 -20.620 12.9150   1
  10  -2  -8 32.8950 9.16404   3
 -10  -2   8 44.0927 15.3154   1
  10  -2  -8 22.1474 8.92502   2
  10   2  -8 58.9139 14.4045   3
 -10   2   8 48.7735 11.0318   2
 -10   2   8 24.2855 16.1600   1
   9  -2  -8 21.2187 7.20828   3
   9  -2  -8 13.4983 8.05885   2
  -9  -2   8 16.2990 10.7578   1
  -9   2   8 4.19179 9.28887   1
   9   2  -8 15.4469 7.51624   3
  -9   2   8 24.3997 7.89466   2
   8  -2  -8 166.423 19.7169   2
  -8  -2   8 157.391 22.1650   1
   8  -2  -8 157.081 16.4075   3
  -8   2   8 153.531 21.5889   1
  -8   2   8 161.838 17.2794   2
   8   2  -8 196.653 20.7796   3
   7  -2  -8 203.213 14.8670   3
   7  -2  -8 158.969 17.8216   2
  -7  -2   8 186.033 22.4808   1
   7   2  -8 167.391 18.0732   3
  -7   2   8 179.343 21.5021   1
  -7   2   8 203.569 15.0256   2
   6  -2  -8 95.2776 11.7572   3
  -6  -2   8 76.1004 13.5600   1
   6  -2  -8 59.1199 10.8853   2
  -6   2   8 64.3700 10.4259   2
   6   2  -8 77.9242 11.4738   3
  -6   2   8 62.9505 12.9629   1
   5  -2  -8 165.331 11.6523   3
  -5  -2   8 178.321 7.17547   2
   5  -2  -8 168.453 13.8295   2
  -5  -2   8 201.192 16.7315   1
  -5   2   8 179.638 13.0614   2
   5   2  -8 191.933 14.1232   3
  -5   2   8 180.090 15.4330   1
  -4  -2   8 565.895 24.5586   1
   4  -2  -8 572.244 21.0104   3
  -4  -2   8 583.780 12.7833   2
   4  -2  -8 576.365 23.3919   2
  -4   2   8 590.227 22.1229   2
   4   2  -8 633.571 22.5531   3
  -4   2   8 529.817 21.2838   1
   3  -2  -8 12.7884 4.30447   3
   3  -2  -8 9.86656 4.29860   2
  -3  -2   8 12.9339 5.48937   1
  -3  -2   8 12.7708 2.55597   2
  -3   2   8 13.9484 4.14468   2
  -3   2   8 19.8157 5.12598   1
   3   2  -8 12.4912 4.65156   3
  -2  -2   8 797.888 16.5576   2
   2  -2  -8 810.808 24.9366   2
  -2  -2   8 733.787 25.4580   1
   2  -2  -8 761.557 22.2677   3
  -2   2   8 786.403 19.8122   1
   2   2  -8 762.693 21.6906   3
  -2   2   8 777.930 23.0057   2
  -1  -2   8 672.460 16.2469   2
   1  -2  -8 671.453 16.0928   1
  -1  -2   8 656.336 22.7526   1
   1  -2  -8 667.121 19.9551   3
   1   2  -8 669.706 17.9746   3
  -1   2   8 638.432 15.4965   1
  -1   2   8 634.700 19.6099   2
   0  -2  -8 966.975 19.6062   1
   0  -2   8 1000.72 28.4887   1
   0  -2   8 977.502 22.5664   2
   0  -2  -8 994.135 25.0452   3
   0   2  -8 983.230 20.3770   3
   0   2   8 992.091 24.3013   2
  -1  -2  -8 664.471 16.6530   1
   1  -2   8 628.328 22.6477   1
  -1  -2  -8 630.209 19.5781   3
   1  -2   8 658.275 19.4371   2
   1   2   8 659.885 19.1653   3
   1   2   8 656.155 18.6149   2
  -1   2  -8 673.135 13.6660   3
   2  -2   8 816.175 27.2617   1
  -2  -2  -8 798.031 22.7736   3
   2  -2   8 844.392 24.0966   2
  -2  -2  -8 779.346 21.0345   1
   2   2   8 788.174 22.0264   3
  -2   2  -8 799.209 26.4057   1
   2   2   8 836.147 21.3445   2
  -2   2  -8 796.364 12.3675   3
  -2   2  -8 802.636 12.3198   3
   3  -2   8 12.8223 4.54083   2
  -3  -2  -8 7.01835 4.46968   1
   3  -2   8 24.1439 6.94480   1
   3   2   8 12.4401 3.54850   3
   3   2   8 8.22985 3.46324   2
  -3   2  -8 7.34158 4.22432   1
   4  -2   8 552.383 8.22763   3
   4  -2   8 571.640 22.6907   2
  -4  -2  -8 538.092 22.3944   1
  -4   2  -8 555.399 7.83802   3
  -4   2  -8 579.865 25.0930   1
   4   2   8 567.248 19.9125   3
  -4   2  -8 565.582 7.91293   3
   4   2   8 576.291 18.0267   2
   5  -2   8 166.939 5.80848   3
  -5  -2  -8 191.826 16.4471   1
   5  -2   8 201.880 14.0933   2
  -5   2  -8 194.577 16.1475   1
   5   2   8 143.200 9.64086   2
   5   2   8 176.359 11.8603   3
  -6  -2  -8 89.6352 15.2977   1
   6  -2   8 65.6885 11.3529   2
   6   2   8 57.3803 9.23094   3
  -6   2  -8 79.1687 14.3440   1
   6   2   8 70.0447 8.45285   2
  -7  -2  -8 196.678 23.0677   1
   7  -2   8 209.979 16.3205   2
   7   2   8 207.586 14.8994   3
   7   2   8 202.968 12.4312   2
  -7   2  -8 210.060 24.3085   1
  -8  -2  -8 183.837 23.8552   1
   8  -2   8 163.564 19.3910   2
  -8   2  -8 188.774 25.0322   1
   8   2   8 158.052 16.4464   3
  -9  -2  -8 16.2526 12.5042   1
   9  -2   8 12.1079 7.23497   2
  -9   2  -8 12.6953 11.4013   1
   9   2   8 8.72158 6.36607   3
  10  -2   8 23.9247 8.68023   2
 -10  -2  -8 40.7032 16.0980   1
  10   2   8 30.8024 10.5712   3
 -10   2  -8 31.1345 16.0927   1
  11  -2   8 19.7518 11.0142   2
 -11  -2  -8 0.45805 12.7686   1
  11   2   8 -2.7055 7.77149   3
 -11   2  -8 19.3033 18.4926   1
  10  -3  -8 -7.9691 7.56054   2
 -10  -3   8 14.8478 9.27937   1
 -10   3   8 5.82660 6.89736   2
 -10   3   8 -16.231 12.5841   1
  10   3  -8 -4.0674 7.58816   3
   9  -3  -8 52.3727 10.6579   3
  -9  -3   8 53.9518 13.7504   1
   9  -3  -8 54.1304 13.9128   2
   9   3  -8 68.5123 14.9569   3
  -9   3   8 28.4772 14.7905   1
  -9   3   8 36.6567 10.0992   2
  -8  -3   8 109.791 18.1917   1
   8  -3  -8 93.4324 15.8648   2
   8  -3  -8 109.337 14.1184   3
   8   3  -8 103.620 16.0080   3
  -8   3   8 122.233 16.0796   2
  -8   3   8 79.5232 17.4587   1
   7  -3  -8 132.150 17.7306   2
  -7  -3   8 143.496 19.7398   1
   7  -3  -8 123.705 14.2028   3
   7   3  -8 124.431 16.8680   3
  -7   3   8 102.901 17.4366   1
  -7   3   8 118.995 15.3585   2
   6  -3  -8 280.188 19.8013   2
  -6  -3   8 265.372 20.7139   1
   6  -3  -8 289.245 16.9333   3
   6   3  -8 235.269 17.0950   3
  -6   3   8 264.141 20.7307   1
  -6   3   8 281.351 18.1835   2
   5  -3  -8 144.951 11.4971   3
  -5  -3   8 158.247 18.9085   1
   5  -3  -8 129.475 15.7063   2
   5   3  -8 178.083 14.0375   3
  -5   3   8 161.659 17.0131   1
  -5   3   8 146.178 15.3723   2
  -4  -3   8 71.2925 12.5935   1
   4  -3  -8 86.5779 10.6321   3
   4  -3  -8 80.5180 11.8238   2
  -4   3   8 89.8929 11.8378   1
  -4   3   8 66.1139 9.86495   2
   4   3  -8 109.839 12.6502   3
   3  -3  -8 150.873 12.3483   2
   3  -3  -8 134.662 10.3557   3
  -3  -3   8 128.341 4.55367   2
  -3  -3   8 117.264 14.8614   1
  -3   3   8 152.602 11.0566   1
   3   3  -8 142.014 13.4552   3
  -3   3   8 131.686 11.1235   2
   2  -3  -8 15.5783 5.67685   2
   2  -3  -8 10.8519 4.45674   1
  -2  -3   8 14.3456 5.54324   1
  -2  -3   8 19.0039 3.09948   2
   2  -3  -8 17.3830 4.50252   3
  -2   3   8 17.3131 4.73383   1
   2   3  -8 15.9563 4.57779   3
  -2   3   8 16.4027 4.90862   2
   1  -3  -8 80.4671 7.05081   1
  -1  -3   8 82.1275 11.7954   1
   1  -3  -8 81.3591 9.98908   2
   1  -3  -8 83.2623 9.53303   3
  -1  -3   8 72.8187 5.71177   2
   1   3  -8 84.9406 8.75294   3
  -1   3   8 84.0193 9.53677   2
  -1   3   8 68.8953 7.61810   1
   0  -3   8 -3.3119 1.54333   2
   0  -3  -8 0.37749 2.56226   3
   0  -3  -8 0.47485 2.05742   1
   0  -3   8 0.72694 3.47298   1
   0   3  -8 1.80883 2.37265   3
   0   3   8 2.64850 2.55905   3
   0   3   8 2.07906 2.82802   2
   1  -3   8 87.6027 9.32724   2
  -1  -3  -8 85.9053 7.40607   1
   1  -3   8 66.5191 10.7105   1
  -1  -3  -8 73.7381 9.07920   3
   1   3   8 74.9215 8.84042   3
   1   3   8 82.3535 8.74389   2
  -1   3  -8 76.8287 5.52667   3
  -2  -3  -8 14.7020 4.48726   3
  -2  -3  -8 20.6217 5.07111   1
   2  -3   8 9.10028 4.37493   2
   2  -3   8 13.9014 5.81293   1
  -2   3  -8 17.4245 2.92207   3
  -2   3  -8 12.4117 5.28063   1
   2   3   8 10.6439 3.76234   3
   2   3   8 16.6864 4.80894   2
   3  -3   8 115.849 15.1843   1
  -3  -3  -8 124.545 13.1103   1
   3  -3   8 117.779 12.7397   2
   3   3   8 128.273 9.10955   2
  -3   3  -8 131.293 12.4722   1
  -3   3  -8 131.333 5.25608   3
   3   3   8 122.319 11.9839   3
  -4  -3  -8 98.7694 12.7650   1
   4  -3   8 90.5472 14.4559   1
   4  -3   8 95.1508 12.0215   2
   4   3   8 102.124 11.6431   3
   4   3   8 94.7591 8.94628   2
  -4   3  -8 80.3225 13.1683   1
   5  -3   8 153.277 16.3559   2
  -5  -3  -8 159.464 15.0292   1
  -5   3  -8 135.913 17.2797   1
   5   3   8 154.674 12.1449   3
   5   3   8 160.401 9.74976   2
   6  -3   8 265.238 18.7667   2
  -6  -3  -8 266.336 20.3344   1
  -6   3  -8 274.565 21.5487   1
   6   3   8 280.408 17.5982   3
  -7  -3  -8 146.835 19.3889   1
   7  -3   8 119.018 16.8802   2
   7   3   8 136.192 16.1272   3
  -7   3  -8 158.137 21.0840   1
   8  -3   8 101.396 16.1112   2
  -8  -3  -8 105.573 18.2329   1
  -8   3  -8 101.370 19.2124   1
   8   3   8 95.7511 14.2437   3
   9  -3   8 70.3784 14.0584   2
  -9  -3  -8 64.2835 15.4743   1
  -9   3  -8 16.3542 12.0944   1
   9   3   8 30.3322 9.40495   3
  10  -3   8 2.23489 7.42603   2
 -10  -3  -8 6.60364 9.36546   1
  10   3   8 3.69140 7.28785   3
 -10   3  -8 -10.193 11.3992   1
  -9  -4   8 31.7121 10.0242   1
   9  -4  -8 17.8803 10.9408   2
   9   4  -8 8.33405 9.30154   3
  -9   4   8 -6.7096 11.8561   1
  -9   4   8 -3.8027 5.80374   2
   8  -4  -8 59.9366 14.9540   2
  -8  -4   8 64.9481 14.3027   1
  -8   4   8 82.1107 14.6974   2
   8   4  -8 61.6567 14.2868   3
  -8   4   8 55.3300 16.9837   1
   7  -4  -8 108.074 13.8588   3
   7  -4  -8 160.836 20.8048   2
  -7  -4   8 146.099 20.8344   1
  -7   4   8 151.458 21.6144   1
  -7   4   8 139.365 18.1748   2
   7   4  -8 148.568 19.5557   3
   6  -4  -8 101.008 12.6949   3
   6  -4  -8 96.3511 16.0254   2
  -6  -4   8 92.1315 15.8390   1
  -6   4   8 98.7345 15.6799   1
   6   4  -8 104.691 15.4794   3
  -6   4   8 91.9253 14.0658   2
   5  -4  -8 121.462 16.8391   2
  -5  -4   8 136.303 18.6202   1
   5  -4  -8 153.374 15.4333   3
  -5   4   8 151.676 17.2607   2
  -5   4   8 156.035 18.0000   1
   5   4  -8 126.527 15.3879   3
   4  -4  -8 250.715 18.9041   2
  -4  -4   8 257.586 19.9244   1
   4  -4  -8 223.557 14.8843   3
  -4   4   8 230.717 16.4851   1
   4   4  -8 235.418 16.6243   3
  -4   4   8 237.014 17.0389   2
  -3  -4   8 148.328 18.4521   1
   3  -4  -8 162.029 12.4920   3
   3  -4  -8 144.563 16.2130   2
   3   4  -8 168.011 15.6957   3
  -3   4   8 155.394 12.8721   2
  -3   4   8 170.470 13.4354   1
   2  -4  -8 2.46934 4.26256   1
  -2  -4   8 3.49386 5.36426   1
   2  -4  -8 -0.1200 4.49770   2
   2  -4  -8 2.73560 3.16926   3
   2   4  -8 -2.4859 3.30763   3
  -2   4   8 0.73639 3.12602   1
  -2   4   8 0.89034 2.72995   2
  -1  -4   8 74.5608 12.6856   1
   1  -4  -8 74.8200 9.97168   1
   1  -4  -8 53.3509 8.99339   3
  -1  -4   8 81.6424 8.07963   2
  -1   4   8 98.2838 11.4113   2
  -1   4   8 65.9073 9.12308   3
   1   4  -8 77.8386 9.34227   3
  -1   4   8 91.2367 10.8582   1
   0  -4  -8 751.917 25.5751   1
   0  -4   8 809.933 33.2867   1
   0  -4  -8 798.598 27.4746   3
   0  -4   8 782.580 23.5820   2
   0   4  -8 750.216 22.6980   3
   0   4   8 715.867 25.3510   3
   0   4   8 749.475 24.8192   2
   1  -4   8 78.5159 13.0288   1
  -1  -4  -8 52.8077 8.59772   1
   1  -4   8 66.0064 9.01142   2
  -1  -4  -8 88.4082 11.5695   3
   1   4   8 72.0120 9.18907   2
   1   4   8 74.8704 10.0045   3
  -1   4  -8 68.9665 7.51550   3
   2  -4   8 1.62717 3.40887   2
   2  -4   8 -1.2035 3.39447   1
  -2  -4  -8 5.66344 4.21632   1
   2   4   8 3.93743 4.07492   2
   2   4   8 4.06476 3.27556   3
  -2   4  -8 3.29181 3.85265   1
  -2   4  -8 1.67408 2.30056   3
   3  -4   8 158.747 16.2640   2
   3  -4   8 169.002 20.7178   1
  -3  -4  -8 138.516 12.7940   1
   3   4   8 180.676 11.2787   2
   3   4   8 152.516 15.1156   3
  -3   4  -8 145.003 18.3088   1
   4  -4   8 220.504 20.3061   1
  -4  -4  -8 261.262 17.7189   1
   4  -4   8 226.743 16.9931   2
   4   4   8 230.569 15.6617   3
  -4   4  -8 234.159 19.5804   1
  -5  -4  -8 145.934 17.6400   1
   5  -4   8 166.836 18.7375   2
   5   4   8 141.327 15.5113   3
  -5   4  -8 132.587 18.9744   1
   6  -4   8 92.3448 14.5901   2
  -6  -4  -8 104.115 15.2509   1
   6   4   8 99.3677 14.2537   3
  -6   4  -8 70.8091 15.4694   1
  -7  -4  -8 152.665 19.9048   1
   7  -4   8 119.747 17.7437   2
  -7   4  -8 140.886 22.1575   1
   7   4   8 136.394 17.3524   3
   8  -4   8 63.4928 14.1703   2
  -8  -4  -8 73.9804 14.0142   1
   8   4   8 78.2143 14.0390   3
  -8   4  -8 68.5506 18.4800   1
   9  -4   8 7.28597 7.56852   2
  -9  -4  -8 30.4169 9.25431   1
   9   4   8 -2.4175 6.01322   3
  -9   4  -8 -2.4594 11.7502   1
  -8  -5   8 28.4825 9.79914   1
   8  -5  -8 0.33717 9.19906   2
  -8   5   8 9.14887 8.09570   2
   8   5  -8 -2.2204 8.73437   3
   7  -5  -8 22.4205 11.0483   2
  -7  -5   8 27.4892 9.02552   1
  -7   5   8 8.22590 7.92496   2
   7   5  -8 11.6366 9.45280   3
   6  -5  -8 8.95568 8.65335   2
  -6  -5   8 10.3398 5.72968   1
   6  -5  -8 17.3457 6.65470   3
  -6   5   8 13.3813 7.32800   2
   6   5  -8 9.63749 8.16428   3
   5  -5  -8 11.7063 8.41292   2
  -5  -5   8 17.1614 7.95752   1
   5  -5  -8 24.5300 7.11167   3
   5   5  -8 16.5084 8.52022   3
  -5   5   8 14.9148 7.38622   2
   4  -5  -8 3.66928 6.28242   2
  -4  -5   8 11.2849 7.46643   1
   4  -5  -8 9.59438 4.88666   3
   4   5  -8 -4.3490 4.70288   3
  -4   5   8 -2.6924 5.79521   1
  -4   5   8 1.06447 5.09469   2
   3  -5  -8 35.9589 9.83903   2
   3  -5  -8 47.1566 9.22707   3
  -3  -5   8 68.3131 14.1410   1
  -3   5   8 56.4240 9.60280   3
   3   5  -8 56.9243 11.0137   3
  -3   5   8 49.2930 9.59873   2
  -3   5   8 63.6756 12.0804   1
   2  -5  -8 132.336 16.1264   1
   2  -5  -8 144.796 15.8412   3
  -2  -5   8 137.061 19.0408   1
   2  -5  -8 89.9515 14.1127   2
   2   5  -8 111.998 13.6240   3
  -2   5   8 130.106 15.1660   1
  -2   5   8 120.415 13.3769   3
  -2   5   8 137.703 15.2088   2
   1  -5  -8 119.545 14.6554   1
  -1  -5   8 128.495 18.0256   1
   1  -5  -8 126.386 14.5322   3
  -1   5   8 115.725 14.3485   1
   1   5  -8 103.750 12.1792   3
  -1   5   8 129.221 14.2733   3
  -1   5   8 111.698 13.3911   2
   0  -5   8 4.55023 5.83300   1
   0  -5  -8 0.86031 3.61900   1
   0  -5  -8 0.22509 4.17883   3
   0   5  -8 -5.0394 3.41425   3
   0   5   8 -1.0580 4.04538   2
   0   5   8 9.54425 4.59057   3
  -1  -5  -8 120.272 14.5664   1
   1  -5   8 122.710 13.3488   2
  -1  -5  -8 127.269 14.7241   3
   1  -5   8 91.6241 15.7707   1
   1   5   8 107.766 13.3212   3
  -1   5  -8 90.2615 14.7349   1
   1   5   8 114.411 12.5278   2
   2  -5   8 129.550 14.8367   2
   2  -5   8 156.726 20.5578   1
  -2  -5  -8 120.036 14.8549   1
  -2   5  -8 130.467 18.6407   1
   2   5   8 128.620 15.2816   3
   3  -5   8 70.8378 11.5803   2
   3  -5   8 57.1395 13.9191   1
  -3  -5  -8 72.6754 11.7695   1
  -3   5  -8 69.2001 14.0439   1
   3   5   8 61.1922 11.1854   3
  -4  -5  -8 8.76967 4.59748   1
   4  -5   8 2.00210 7.96055   1
   4  -5   8 1.78520 5.01574   2
   4   5   8 -0.9655 4.51301   3
  -4   5  -8 14.5189 8.72134   1
  -5  -5  -8 34.6974 9.09351   1
   5  -5   8 26.9013 8.67225   2
  -5   5  -8 18.0601 9.55625   1
   5   5   8 17.5520 7.55130   3
   6  -5   8 13.1085 6.75754   2
  -6  -5  -8 29.0977 7.71345   1
   6   5   8 15.4718 7.02489   3
  -6   5  -8 9.36610 8.85823   1
  -7  -5  -8 31.6535 8.32673   1
   7  -5   8 22.4306 9.66454   2
   7   5   8 4.53048 6.88912   3
  -7   5  -8 15.9411 11.7698   1
  -8  -5  -8 43.2874 9.95533   1
   8  -5   8 -1.5227 6.96917   2
  -8   5  -8 5.34099 11.1098   1
   8   5   8 -5.6685 5.85265   3
   6  -6  -8 4.81344 9.39402   2
  -6  -6   8 19.9988 10.2527   1
   6   6  -8 10.3662 9.48714   3
  -6   6   8 15.2459 7.43588   2
  -5  -6   8 23.1880 9.58928   1
   5  -6  -8 18.1776 10.3403   2
   5   6  -8 8.54379 8.80369   3
  -5   6   8 17.0268 8.97136   2
  -4  -6   8 35.4444 10.7211   1
   4  -6  -8 29.9302 11.7113   2
   4  -6  -8 31.3118 8.92035   3
  -4   6   8 37.7763 9.84533   2
   4   6  -8 38.6992 10.7117   3
  -4   6   8 14.6254 6.80400   3
   3  -6  -8 54.4587 10.6013   3
   3  -6  -8 49.8962 12.5021   2
  -3  -6   8 60.4442 14.3583   1
  -3   6   8 54.5473 11.6637   2
   3   6  -8 47.1319 10.7853   3
  -3   6   8 37.6151 8.98458   3
   2  -6  -8 33.8550 8.83774   3
  -2  -6   8 48.9648 12.8888   1
   2   6  -8 42.2455 10.5383   3
  -2   6   8 46.2181 10.0011   2
  -2   6   8 37.4017 8.80399   3
  -1  -6   8 9.94293 7.80808   1
   1  -6  -8 9.70643 5.91266   3
  -1   6   8 5.21050 4.99612   3
   0  -6   8 46.7659 13.0568   1
   0   6   8 74.8904 11.8426   3
   1  -6   8 8.41749 6.08431   1
  -1   6  -8 16.1996 7.57612   1
   1   6   8 -3.0365 4.58776   3
   2  -6   8 25.7004 10.0494   1
  -2   6  -8 42.8519 12.2256   1
   2   6   8 17.5749 7.93681   3
   3  -6   8 31.5651 12.6590   1
   3  -6   8 47.0892 16.2540   2
   3   6   8 33.4658 9.80348   3
  -3   6  -8 35.1663 12.1152   1
   4  -6   8 10.1483 7.13193   2
   4  -6   8 36.8037 14.3017   1
   4   6   8 22.0478 8.31512   3
  -4   6  -8 36.7382 12.7257   1
   5  -6   8 14.5772 8.04516   2
   5   6   8 5.69903 7.88116   3
  -5   6  -8 11.9590 10.5236   1
   6  -6   8 17.8137 9.26433   2
  -6   6  -8 19.1981 12.3758   1
   0  -7   8 15.1729 11.1130   1
   0   7   8 0.74801 5.10005   3
   0   7  -8 11.4129 10.2235   1
  11   0  -9 145.189 19.1536   3
 -11   0   9 97.2861 23.0928   1
  10   0  -9 23.6841 9.21191   3
 -10   0   9 22.8686 14.0313   1
  -9   0   9 2.66333 11.0176   1
   9   0  -9 5.22282 6.37382   2
   9   0  -9 37.2720 9.82725   3
  -9   0   9 15.2625 5.93920   2
  -8   0   9 139.918 21.0152   1
   8   0  -9 129.915 14.6393   2
   8   0  -9 106.280 14.1035   3
  -8   0   9 111.546 12.7417   2
   7   0  -9 0.37537 3.98839   2
   7   0  -9 2.24123 3.76910   3
  -7   0   9 -1.6480 2.63610   2
  -7   0   9 3.26311 7.50283   1
   6   0  -9 306.158 16.1894   2
   6   0  -9 281.891 16.8989   3
  -6   0   9 280.873 20.5518   1
  -6   0   9 258.829 13.7046   2
   5   0  -9 145.079 11.0000   3
  -5   0   9 146.444 13.9058   1
   5   0  -9 118.135 9.62912   2
  -5   0   9 152.639 9.66695   2
  -4   0   9 180.751 13.1505   1
   4   0  -9 194.337 11.0972   2
   4   0  -9 177.634 11.1458   3
  -4   0   9 183.628 9.93719   2
  -3   0   9 85.8904 8.14278   1
   3   0  -9 79.5223 8.37087   3
  -3   0   9 75.3891 7.43283   2
  -2   0   9 -3.6163 2.51728   1
   2   0  -9 -2.1670 1.46093   3
  -2   0   9 -0.7330 1.40354   2
  -1   0   9 574.270 16.0512   2
  -1   0   9 588.602 14.0183   1
   1   0  -9 612.576 16.1008   3
   0   0   9 0.57930 2.34347   2
   0   0  -9 -0.3794 1.32671   1
   0   0  -9 0.78173 1.66980   3
   0   0   9 0.32104 1.36059   1
   1   0   9 579.922 16.9941   2
  -1   0  -9 583.509 13.3093   3
  -1   0  -9 584.607 14.5903   1
   2   0   9 -0.5660 2.01976   2
  -2   0  -9 -0.1748 1.19928   3
   2   0   9 0.08202 1.00782   3
  -2   0  -9 0.73688 2.18885   1
   3   0   9 81.0751 8.79619   2
   3   0   9 78.9265 4.67364   3
  -3   0  -9 88.8160 8.19056   1
   4   0   9 205.378 11.8575   2
  -4   0  -9 180.675 13.2384   1
   4   0   9 189.627 8.25990   3
   5   0   9 125.594 10.1696   2
   5   0   9 136.687 8.08025   3
  -5   0  -9 165.621 14.6005   1
  -6   0  -9 252.686 19.0115   1
   6   0   9 281.887 12.9477   3
   6   0   9 282.644 15.6551   2
  -7   0  -9 -3.1552 9.16972   1
   7   0   9 0.53100 3.61176   3
   7   0   9 3.92295 3.66553   2
   8   0   9 115.255 14.0988   2
   8   0   9 128.909 12.5881   3
  -8   0  -9 155.372 21.5784   1
  -9   0  -9 26.6680 12.3392   1
   9   0   9 19.6804 6.86410   2
 -10   0  -9 19.0445 12.8336   1
  10   0   9 14.5818 7.02093   2
  11   0   9 187.724 21.5417   2
 -11   0  -9 125.930 24.7152   1
  11  -1  -9 -3.3094 6.02099   3
  11  -1  -9 -2.0613 7.86980   2
 -11  -1   9 13.5835 12.8205   1
 -11   1   9 -7.5511 13.6686   1
 -11   1   9 5.24528 5.70405   2
  11   1  -9 1.06860 5.78001   3
  10  -1  -9 1.78209 6.80290   2
  10  -1  -9 -2.7435 5.66029   3
 -10  -1   9 -1.7211 9.57238   1
 -10   1   9 8.96299 5.89461   2
  10   1  -9 11.4039 8.53916   3
 -10   1   9 -13.398 10.5806   1
   9  -1  -9 91.8787 14.4658   3
  -9  -1   9 90.0335 17.9202   1
   9  -1  -9 112.515 15.9012   2
  -9   1   9 83.9906 19.5043   1
   9   1  -9 104.292 16.4311   3
  -9   1   9 96.3670 13.3069   2
  -8  -1   9 124.480 18.8461   1
   8  -1  -9 98.9763 14.0871   2
   8  -1  -9 126.994 15.3714   3
  -8   1   9 134.948 20.8658   1
   8   1  -9 122.663 15.9621   3
  -8   1   9 101.462 12.9680   2
  -7  -1   9 435.797 16.9131   2
   7  -1  -9 441.070 22.1717   3
  -7  -1   9 443.597 27.4369   1
   7  -1  -9 459.219 22.9822   2
   7   1  -9 483.473 23.9266   3
   7   1  -9 420.816 17.9562   2
  -7   1   9 499.035 28.8654   1
  -7   1   9 425.129 20.5163   2
  -6  -1   9 14.5419 3.77480   2
  -6  -1   9 14.1989 9.35344   1
   6  -1  -9 11.7307 5.88435   2
   6  -1  -9 20.4761 6.78678   3
  -6   1   9 2.09321 3.59440   2
  -6   1   9 12.9178 9.54769   1
   6   1  -9 10.0554 5.24631   3
   5  -1  -9 194.000 12.5765   3
   5  -1  -9 219.235 14.0552   2
  -5  -1   9 175.122 14.2954   1
  -5  -1   9 188.799 9.47691   2
  -5   1   9 174.313 15.7229   1
   5   1  -9 206.659 13.8638   3
  -5   1   9 171.084 11.4906   2
   4  -1  -9 2569.61 52.3188   2
   4  -1  -9 2650.04 51.0197   3
  -4  -1   9 2668.00 43.4734   2
  -4  -1   9 2519.06 54.5515   1
   4   1  -9 2561.27 51.2464   3
  -4   1   9 2610.07 52.0475   1
  -4   1   9 2609.51 50.5102   2
   3  -1  -9 1480.10 35.0831   2
  -3  -1   9 1545.23 36.5013   1
  -3  -1   9 1583.51 28.7646   2
   3  -1  -9 1566.11 34.3716   3
  -3   1   9 1513.41 33.4471   2
  -3   1   9 1503.57 32.5570   1
   3   1  -9 1465.16 33.5351   3
   2  -1  -9 163.506 9.53399   3
  -2  -1   9 173.984 7.97174   2
  -2  -1   9 167.816 10.0860   1
  -2   1   9 159.057 9.16455   2
   2   1  -9 175.270 9.57667   3
  -2   1   9 177.485 8.41524   1
   1  -1  -9 332.658 12.6768   3
  -1  -1   9 318.616 13.0432   1
  -1  -1   9 318.048 11.2267   2
   1  -1  -9 336.489 6.81796   1
  -1   1   9 310.070 12.3555   2
  -1   1   9 315.867 6.77307   1
  -1   1   9 321.347 7.14025   1
   1   1  -9 319.205 11.2658   3
   0  -1  -9 2882.39 47.0465   3
   0  -1   9 2898.65 46.9874   2
   0  -1   9 2873.87 49.1834   1
   0   1   9 2832.88 47.9638   2
   0   1  -9 2837.73 42.3309   3
  -1  -1  -9 312.467 11.5482   3
  -1  -1  -9 318.514 9.24890   1
   1  -1   9 331.226 12.9558   2
   1  -1   9 328.474 7.62859   3
   1  -1   9 294.988 12.9757   1
   1   1   9 324.778 8.87099   1
  -1   1  -9 332.235 13.2492   1
  -1   1  -9 319.188 7.55965   3
   1   1   9 314.546 12.3226   2
   2  -1   9 169.367 10.5980   1
   2  -1   9 175.307 3.12342   3
   2  -1   9 164.455 9.96384   2
  -2  -1  -9 155.303 8.18282   3
  -2  -1  -9 179.071 9.59747   1
   2  -1   9 170.293 3.23127   3
   2   1   9 169.428 8.22612   3
   2   1   9 185.620 9.92498   2
  -2   1  -9 163.065 10.0067   1
   3  -1   9 1464.77 34.4683   2
  -3  -1  -9 1534.57 34.7543   1
   3  -1   9 1535.52 20.2391   3
   3  -1   9 1490.30 20.2491   3
   3   1   9 1471.28 32.0317   2
  -3   1  -9 1576.21 37.2423   1
   3   1   9 1515.49 30.0784   3
  -4  -1  -9 2596.34 54.3677   1
   4  -1   9 2677.77 53.3754   2
   4  -1   9 2589.30 37.0048   3
   4  -1   9 2620.33 36.6525   3
   4   1   9 2655.00 46.5582   3
   4   1   9 2566.52 48.4826   2
  -4   1  -9 2687.83 36.2415   3
  -4   1  -9 2652.69 56.7149   1
  -5  -1  -9 167.454 15.7512   1
   5  -1   9 201.125 13.2016   2
   5  -1   9 174.008 7.43599   3
  -5   1  -9 201.737 15.8778   1
   5   1   9 203.861 11.0515   3
   5   1   9 182.303 11.3237   2
   6  -1   9 3.66943 3.49437   2
  -6  -1  -9 8.01133 9.52063   1
   6  -1   9 17.6478 3.87325   3
   6   1   9 9.94974 4.48169   2
   6   1   9 13.7085 4.91807   3
  -6   1  -9 2.57990 7.36542   1
   7  -1   9 502.557 24.2439   2
  -7  -1  -9 398.630 27.9122   1
   7   1   9 465.593 20.4527   2
  -7   1  -9 447.114 28.0733   1
   7   1   9 546.739 21.5105   3
  -8  -1  -9 156.378 23.0899   1
   8  -1   9 145.121 16.5239   2
   8   1   9 139.205 14.3793   2
  -8   1  -9 117.044 19.2975   1
   8   1   9 128.245 13.9734   3
  -9  -1  -9 139.119 22.3078   1
   9  -1   9 85.3743 13.5650   2
  -9   1  -9 88.4473 19.4964   1
   9   1   9 98.2746 13.3008   3
   9   1   9 109.602 13.7603   2
 -10  -1  -9 4.87567 12.0969   1
  10  -1   9 4.89603 5.94551   2
  10   1   9 -4.1982 7.77506   3
 -10   1  -9 3.07740 9.98442   1
 -11  -1  -9 -4.4937 12.9963   1
  11  -1   9 -2.4667 6.38515   2
 -11   1  -9 -24.009 12.7097   1
 -11  -2   9 16.7251 11.5374   1
  11  -2  -9 11.7218 8.20350   3
  11  -2  -9 11.7404 10.8263   2
 -11   2   9 13.0574 7.33757   2
 -11   2   9 -17.732 13.9693   1
  11   2  -9 9.36247 9.73960   3
  10  -2  -9 4.70204 5.96440   3
 -10  -2   9 18.2368 12.0002   1
  10  -2  -9 -0.3818 5.37065   2
 -10   2   9 -9.8303 12.0916   1
  10   2  -9 5.03934 6.45011   3
 -10   2   9 7.97395 6.66455   2
  -9  -2   9 56.9877 14.3851   1
   9  -2  -9 57.7142 12.4413   2
   9  -2  -9 48.5951 10.3090   3
   9   2  -9 85.7039 15.6461   3
  -9   2   9 96.0770 20.2525   1
  -9   2   9 65.3510 11.8925   2
   8  -2  -9 118.515 14.9099   3
   8  -2  -9 92.9772 15.0327   2
  -8  -2   9 116.953 19.2092   1
  -8   2   9 106.799 14.3483   2
   8   2  -9 95.9616 14.6961   3
  -8   2   9 105.339 19.0128   1
   7  -2  -9 76.4345 11.4347   3
   7  -2  -9 64.5432 11.8874   2
  -7  -2   9 54.3652 12.2365   1
   7   2  -9 52.4837 11.2772   3
  -7   2   9 73.3314 14.8184   1
  -7   2   9 68.9338 11.1808   2
   6  -2  -9 127.354 15.1467   2
  -6  -2   9 113.761 16.6558   1
   6  -2  -9 103.520 12.4513   3
   6   2  -9 112.581 14.0867   3
  -6   2   9 116.641 15.9035   1
  -6   2   9 93.5640 12.1311   2
  -5  -2   9 78.3188 5.52948   2
   5  -2  -9 58.5475 8.89769   3
  -5  -2   9 96.9290 14.0090   1
   5  -2  -9 86.5907 12.2297   2
   5   2  -9 77.6055 11.4482   3
  -5   2   9 63.0956 10.8069   1
  -5   2   9 79.6046 10.6984   2
  -4  -2   9 116.086 14.3513   1
   4  -2  -9 115.932 13.1532   2
   4  -2  -9 94.2792 10.7615   3
  -4  -2   9 99.6681 5.70553   2
  -4   2   9 83.7082 10.3805   2
  -4   2   9 107.550 12.0207   1
   4   2  -9 117.165 12.0295   3
   3  -2  -9 2938.40 59.0579   2
  -3  -2   9 2923.98 61.1524   1
  -3  -2   9 2948.10 44.0025   2
   3  -2  -9 2991.47 55.7805   3
   3   2  -9 2996.87 55.5621   3
  -3   2   9 3018.73 57.1143   2
  -3   2   9 3021.78 53.0291   1
  -2  -2   9 1219.17 23.2148   2
   2  -2  -9 1282.30 32.5955   2
  -2  -2   9 1193.30 33.6624   1
   2  -2  -9 1174.68 29.5820   3
  -2   2   9 1164.06 29.9176   2
  -2   2   9 1177.42 25.1685   1
   2   2  -9 1187.24 28.3703   3
  -1  -2   9 1165.15 32.5752   1
   1  -2  -9 1273.81 29.7437   3
  -1  -2   9 1252.28 25.3152   2
  -1   2   9 1236.58 22.8088   1
   1   2  -9 1294.61 27.0105   3
  -1   2   9 1210.45 29.4581   2
   0  -2   9 2.00113 2.14305   2
   0  -2   9 -0.5273 1.93548   1
   0  -2  -9 0.92666 1.84103   3
   0  -2  -9 0.15562 1.22530   1
   0   2   9 -1.5266 2.04348   1
   0   2   9 2.03827 2.69739   2
   0   2  -9 0.81750 1.93203   3
   1  -2   9 1213.70 33.3155   1
   1  -2   9 1284.50 29.3421   2
  -1  -2  -9 1185.68 29.0077   3
  -1  -2  -9 1259.55 24.3738   1
   1   2   9 1248.76 28.5441   3
  -1   2  -9 1246.10 21.2512   3
   1   2   9 1289.67 28.8349   2
   2  -2   9 1234.28 34.7911   1
  -2  -2  -9 1219.11 26.9731   1
  -2  -2  -9 1204.33 29.4211   3
   2  -2   9 1195.35 30.5658   2
  -2   2  -9 1204.31 15.9554   3
  -2   2  -9 1190.68 16.0433   3
  -2   2  -9 1207.31 33.8222   1
   2   2   9 1202.68 28.6886   3
   2   2   9 1178.32 27.7427   2
   3  -2   9 2909.33 62.5478   1
  -3  -2  -9 3058.11 54.9911   1
   3  -2   9 2894.09 56.8649   2
   3   2   9 2910.03 51.3710   2
  -3   2  -9 2975.65 61.7260   1
   3   2   9 2998.84 53.2325   3
  -4  -2  -9 109.551 12.7795   1
   4  -2   9 117.032 12.7403   2
   4   2   9 95.9255 10.1410   3
   4   2   9 114.425 8.78715   2
  -4   2  -9 108.138 13.7496   1
   5  -2   9 90.5962 12.2457   2
  -5  -2  -9 112.879 14.9104   1
   5   2   9 75.8575 9.53381   3
   5   2   9 92.5434 9.60957   2
  -5   2  -9 73.3590 12.4194   1
   6  -2   9 91.2854 12.9628   2
  -6  -2  -9 109.493 16.4833   1
  -6   2  -9 129.793 17.2115   1
   6   2   9 102.265 11.5473   3
   6   2   9 113.842 9.12852   2
   7  -2   9 76.8459 12.1126   2
  -7  -2  -9 46.1734 13.1608   1
   7   2   9 78.3401 10.0783   2
   7   2   9 54.2524 9.71826   3
  -7   2  -9 56.2202 13.4388   1
  -8  -2  -9 125.140 19.7950   1
   8  -2   9 105.334 15.7127   2
   8   2   9 111.784 13.7151   3
  -8   2  -9 114.948 19.4719   1
  -9  -2  -9 63.4751 17.0383   1
   9  -2   9 114.071 16.9526   2
  -9   2  -9 89.9056 19.7211   1
   9   2   9 87.4697 13.8773   3
 -10  -2  -9 11.3969 12.7396   1
  10  -2   9 9.79057 7.56223   2
 -10   2  -9 -23.123 9.65232   1
  10   2   9 0.65668 5.74574   3
 -11  -2  -9 0.34890 12.5129   1
  11  -2   9 7.23125 6.65743   2
 -11   2  -9 -6.3552 14.6806   1
  11   2   9 12.4570 8.92675   3
  10  -3  -9 39.5952 13.4773   2
 -10  -3   9 94.0421 18.9598   1
  10   3  -9 74.3532 15.6228   3
 -10   3   9 65.1114 13.8263   2
 -10   3   9 47.2083 18.9045   1
  -9  -3   9 100.650 18.3309   1
   9  -3  -9 96.1129 13.8987   3
   9  -3  -9 89.3471 17.0024   2
   9   3  -9 123.129 18.9574   3
  -9   3   9 87.0742 19.6322   1
  -9   3   9 93.7916 15.5032   2
   8  -3  -9 14.0097 7.45643   2
  -8  -3   9 11.2987 8.27241   1
   8  -3  -9 13.9748 6.18082   3
  -8   3   9 6.77474 11.0320   1
   8   3  -9 25.9206 9.76479   3
  -8   3   9 31.9187 9.02240   2
   7  -3  -9 16.4616 7.10562   2
   7  -3  -9 21.6359 7.21441   3
  -7  -3   9 15.4168 8.58818   1
  -7   3   9 6.99225 5.03960   2
   7   3  -9 8.21276 7.38286   3
  -7   3   9 5.31924 9.86982   1
   6  -3  -9 145.787 15.3124   3
  -6  -3   9 138.618 18.5760   1
   6  -3  -9 155.095 18.7152   2
  -6   3   9 174.362 19.4358   1
   6   3  -9 141.838 16.6539   3
  -6   3   9 149.790 16.6830   2
   5  -3  -9 295.263 19.8556   2
  -5  -3   9 277.374 20.8529   1
   5  -3  -9 292.231 16.9122   3
  -5   3   9 327.709 19.2440   2
   5   3  -9 299.005 18.0840   3
  -5   3   9 333.618 19.7904   1
   4  -3  -9 12.4793 5.73749   2
  -4  -3   9 10.2246 6.72413   1
   4  -3  -9 11.8256 4.55506   3
  -4   3   9 19.0913 5.81611   2
   4   3  -9 19.7168 6.70652   3
  -4   3   9 18.0783 6.42168   1
  -3  -3   9 32.7679 9.33095   1
  -3  -3   9 50.7281 3.61297   2
   3  -3  -9 49.4390 8.23875   3
   3  -3  -9 48.1618 9.00715   2
   3   3  -9 42.5460 7.91001   3
  -3   3   9 57.2113 8.38763   1
  -3   3   9 47.2223 8.17863   2
  -2  -3   9 206.108 15.1107   1
  -2  -3   9 215.403 8.50390   2
   2  -3  -9 222.813 14.7433   2
   2  -3  -9 205.005 12.4884   3
  -2   3   9 213.494 11.4176   1
  -2   3   9 238.860 13.9206   2
   2   3  -9 223.805 12.6678   3
   1  -3  -9 225.673 11.1215   1
  -1  -3   9 221.159 15.5111   1
  -1  -3   9 225.312 10.0710   2
   1  -3  -9 197.249 12.3942   3
  -1   3   9 221.422 10.7894   1
   1   3  -9 237.016 11.6855   3
  -1   3   9 209.573 12.5652   2
   0  -3  -9 312.329 12.9137   1
   0  -3  -9 308.231 15.2758   3
   0  -3   9 326.060 18.3577   1
   0  -3   9 307.381 13.1553   2
   0   3  -9 333.032 12.5304   3
   0   3   9 304.875 14.1447   2
  -1  -3  -9 224.486 13.1597   3
   1  -3   9 207.657 11.8685   2
  -1  -3  -9 215.822 11.0458   1
   1  -3   9 227.587 15.5841   1
  -1   3  -9 210.708 8.87946   3
   1   3   9 205.538 12.1687   3
   1   3   9 222.226 11.9663   2
   2  -3   9 205.136 12.9551   2
  -2  -3  -9 227.347 13.7056   3
   2  -3   9 192.267 15.3205   1
  -2  -3  -9 214.262 12.1153   1
  -2   3  -9 217.598 7.74366   3
   2   3   9 225.789 11.9292   2
   2   3   9 216.208 12.7948   3
  -2   3  -9 223.417 15.6524   1
   3  -3   9 44.5522 10.1319   1
   3  -3   9 44.9090 8.18472   2
  -3  -3  -9 42.3543 7.98927   1
   3   3   9 49.0040 7.42069   2
  -3   3  -9 41.4081 9.31554   1
   3   3   9 51.8190 8.07470   3
  -3   3  -9 47.9796 3.05713   3
   4  -3   9 18.2154 7.23169   1
  -4  -3  -9 18.3554 6.37969   1
   4  -3   9 6.90235 4.19543   2
  -4   3  -9 16.8843 6.69030   1
   4   3   9 22.1157 5.37239   2
   4   3   9 7.64250 4.42304   3
   5  -3   9 299.819 19.0638   2
  -5  -3  -9 301.813 19.4099   1
  -5   3  -9 316.380 22.0394   1
   5   3   9 312.013 14.0430   2
   5   3   9 329.735 17.9292   3
  -6  -3  -9 143.451 17.7447   1
   6  -3   9 159.434 18.1674   2
  -6   3  -9 136.439 19.3008   1
   6   3   9 158.662 16.0336   3
  -7  -3  -9 5.58646 7.13716   1
   7  -3   9 16.7149 7.43084   2
  -7   3  -9 16.6826 9.62104   1
   7   3   9 8.17345 6.04616   3
  -8  -3  -9 21.8557 10.2717   1
   8  -3   9 28.0003 9.47849   2
   8   3   9 18.6328 7.87871   3
  -8   3  -9 23.7059 10.5583   1
  -9  -3  -9 99.4124 18.4249   1
   9  -3   9 74.0609 15.0595   2
  -9   3  -9 74.5090 18.9885   1
   9   3   9 103.699 15.4504   3
  10  -3   9 74.6872 15.8250   2
 -10  -3  -9 48.3803 15.5084   1
 -10   3  -9 97.5670 22.3462   1
  10   3   9 43.2432 12.2626   3
  -9  -4   9 57.3687 13.6324   1
   9  -4  -9 17.9014 9.51106   2
  -9   4   9 22.7965 8.93798   2
   9   4  -9 21.2328 11.5729   3
  -8  -4   9 12.8705 7.59741   1
   8  -4  -9 18.8954 10.0379   2
   8  -4  -9 6.14302 5.50567   3
  -8   4   9 -1.0726 10.3062   1
  -8   4   9 8.99730 6.92329   2
   8   4  -9 13.1608 9.40786   3
  -7  -4   9 22.2446 8.95805   1
   7  -4  -9 31.8269 10.8152   2
   7  -4  -9 26.1984 7.62874   3
  -7   4   9 17.3743 8.23446   2
   7   4  -9 24.3851 8.59043   3
  -7   4   9 22.1649 11.2945   1
   6  -4  -9 13.8796 5.95002   3
  -6  -4   9 8.81674 6.36052   1
   6  -4  -9 6.54064 7.10197   2
  -6   4   9 3.82902 5.80990   2
  -6   4   9 1.60930 6.85983   1
   6   4  -9 4.54964 5.15820   3
   5  -4  -9 478.268 22.6528   3
   5  -4  -9 500.225 27.7645   2
  -5  -4   9 529.881 30.1386   1
   5   4  -9 476.769 24.6830   3
  -5   4   9 537.451 26.8416   1
  -5   4   9 509.011 25.9947   2
   4  -4  -9 451.372 25.3707   2
  -4  -4   9 442.451 26.4164   1
   4  -4  -9 545.092 23.4943   3
  -4   4   9 503.269 24.6857   2
   4   4  -9 458.304 23.1207   3
  -4   4   9 442.001 22.7995   1
  -3  -4   9 195.135 17.6591   1
   3  -4  -9 176.824 18.3991   2
   3  -4  -9 196.159 14.0197   3
  -3   4   9 178.050 13.4932   1
   3   4  -9 179.239 13.9485   3
  -3   4   9 201.495 15.0815   2
  -2  -4   9 0.72378 4.80307   1
   2  -4  -9 2.98625 5.60060   2
   2  -4  -9 3.40406 3.98274   1
   2  -4  -9 -2.7089 2.89988   3
   2   4  -9 6.60063 4.40740   3
  -2   4   9 0.50673 3.97587   2
  -2   4   9 5.55678 4.23065   1
  -1  -4   9 131.734 8.62718   2
   1  -4  -9 155.534 15.0309   3
   1  -4  -9 140.043 10.8265   1
  -1  -4   9 161.626 18.3751   1
  -1   4   9 152.089 11.5377   3
  -1   4   9 113.756 9.79204   1
   1   4  -9 141.165 10.5045   3
  -1   4   9 134.934 13.6442   2
   0  -4  -9 3.11393 4.00218   3
   0  -4   9 -0.9390 2.39613   2
   0  -4  -9 0.72883 2.73149   1
   0  -4   9 -0.6866 3.17464   1
   0   4  -9 0.10002 2.58815   3
   0   4   9 -2.3883 1.74437   3
   0   4   9 -0.8349 3.69906   2
  -1  -4  -9 134.217 14.3280   3
   1  -4   9 147.302 17.7918   1
   1  -4   9 147.375 11.2912   2
  -1  -4  -9 135.445 10.7619   1
  -1   4  -9 140.829 8.90535   3
   1   4   9 137.724 13.6932   3
   1   4   9 129.565 10.6810   2
   2  -4   9 3.26310 4.63362   1
  -2  -4  -9 2.63556 4.57857   3
  -2  -4  -9 2.12034 3.44779   1
   2  -4   9 10.7950 5.04674   2
  -2   4  -9 2.44972 3.43860   1
   2   4   9 11.0938 4.59285   2
   2   4   9 8.66382 4.40982   3
   3  -4   9 171.850 20.8944   1
   3  -4   9 228.640 15.8936   2
  -3  -4  -9 171.710 13.5372   1
  -3   4  -9 221.896 18.4111   1
   3   4   9 180.720 11.9040   2
   3   4   9 169.287 13.4858   3
   4  -4   9 479.621 28.6195   1
  -4  -4  -9 455.842 22.8903   1
   4  -4   9 537.392 25.7689   2
   4   4   9 432.995 21.7316   3
  -4   4  -9 421.888 25.9546   1
   5  -4   9 426.947 24.5170   2
  -5  -4  -9 518.641 25.9047   1
   5   4   9 527.997 25.1940   3
  -5   4  -9 506.802 29.6525   1
   6  -4   9 3.63737 5.77362   2
  -6  -4  -9 14.8273 6.10829   1
   6   4   9 0.21459 4.77127   3
  -6   4  -9 4.51174 7.54590   1
  -7  -4  -9 38.9715 9.46600   1
   7  -4   9 35.8844 9.90226   2
   7   4   9 21.3025 8.01166   3
  -7   4  -9 13.3787 9.71341   1
  -8  -4  -9 31.2772 8.84023   1
   8  -4   9 19.8801 9.17308   2
  -8   4  -9 15.1457 9.90572   1
   8   4   9 1.55470 6.53897   3
  -9  -4  -9 53.9538 12.6215   1
   9  -4   9 21.1208 8.73023   2
  -9   4  -9 3.41544 12.4402   1
   9   4   9 22.5884 10.1640   3
  -8  -5   9 24.8338 10.9797   1
   8  -5  -9 19.2165 18.9364   2
   8   5  -9 9.77007 9.97871   3
  -7  -5   9 52.1288 13.6385   1
   7  -5  -9 50.9387 14.9890   2
  -7   5   9 33.5382 11.0958   2
   7   5  -9 37.8485 12.3599   3
   6  -5  -9 -0.2250 4.25082   3
  -6  -5   9 25.5815 9.47364   1
   6  -5  -9 -0.0167 5.38126   2
   6   5  -9 4.51391 5.99667   3
  -6   5   9 0.65092 4.29169   2
   5  -5  -9 4.45428 4.37253   3
   5  -5  -9 -6.9977 5.50067   2
  -5  -5   9 6.37448 5.63840   1
  -5   5   9 3.17034 5.46845   2
   5   5  -9 -7.4863 4.90303   3
  -4  -5   9 14.3887 8.10592   1
   4  -5  -9 9.75859 7.94771   2
   4  -5  -9 17.5803 6.39101   3
   4   5  -9 7.32062 6.56825   3
  -4   5   9 17.6787 7.52181   2
   3  -5  -9 224.581 18.3794   2
   3  -5  -9 287.548 18.3205   3
  -3  -5   9 321.515 23.9605   1
   3   5  -9 301.075 18.9812   3
  -3   5   9 248.039 17.9085   2
   2  -5  -9 95.8154 13.1004   3
   2  -5  -9 98.3278 14.4603   2
  -2  -5   9 89.3555 15.4921   1
  -2   5   9 93.9763 13.2119   2
   2   5  -9 90.1232 12.3531   3
  -2   5   9 72.6875 10.9165   3
   1  -5  -9 171.001 16.9923   3
  -1  -5   9 181.410 21.7909   1
  -1   5   9 186.585 14.7857   1
  -1   5   9 169.202 13.9243   2
  -1   5   9 173.063 16.6768   3
   1   5  -9 176.640 13.6867   3
   0  -5   9 0.66961 6.06348   1
   0  -5  -9 14.3361 6.22397   3
   0  -5  -9 17.8668 6.21788   1
   0   5  -9 13.8844 5.35090   3
   0   5   9 18.0145 6.41000   3
   0   5   9 8.18166 5.25283   2
   1  -5   9 192.773 22.9785   1
   1  -5   9 183.968 13.7020   2
  -1  -5  -9 172.354 14.1821   1
  -1  -5  -9 194.436 18.7839   3
   1   5   9 162.309 12.4813   2
  -1   5  -9 173.716 21.2908   1
   1   5   9 181.106 17.4275   3
  -2  -5  -9 95.8338 13.0487   1
   2  -5   9 76.2318 11.4200   2
   2  -5   9 90.4686 16.6486   1
  -2   5  -9 86.8780 15.0585   1
   2   5   9 103.823 13.5728   3
   3  -5   9 235.838 26.6319   1
  -3  -5  -9 276.465 18.5232   1
   3  -5   9 298.451 19.4845   2
  -3   5  -9 303.655 23.7569   1
   3   5   9 292.633 19.1678   3
   4  -5   9 8.36988 7.52611   1
   4  -5   9 8.26829 5.79698   2
  -4  -5  -9 28.4374 7.83099   1
  -4   5  -9 9.40627 6.66718   1
   4   5   9 11.9076 5.56639   3
  -5  -5  -9 11.5323 4.99135   1
   5  -5   9 2.36908 5.00812   2
  -5   5  -9 4.45978 7.30420   1
   5   5   9 1.66965 4.05398   3
   6  -5   9 6.55132 6.10152   2
  -6  -5  -9 22.8050 6.93218   1
  -6   5  -9 6.79871 9.13296   1
   6   5   9 0.20161 4.09557   3
  -7  -5  -9 44.1671 10.0104   1
   7  -5   9 23.9742 10.0112   2
   7   5   9 9.63908 8.67264   3
  -7   5  -9 42.1516 13.9736   1
   8  -5   9 7.39011 8.52444   2
  -8   5  -9 -6.8343 10.8728   1
   8   5   9 13.2048 10.3565   3
  -5  -6   9 37.9482 12.3738   1
   5  -6  -9 29.7474 11.7124   2
   5   6  -9 43.4453 13.0531   3
  -5   6   9 55.3650 12.4910   2
   4  -6  -9 11.2437 9.40677   2
  -4  -6   9 18.9972 7.43552   1
   4  -6  -9 21.8225 7.65195   3
   4   6  -9 21.2274 10.2208   3
  -4   6   9 16.7033 7.34001   2
  -4   6   9 15.2742 6.81525   3
   3  -6  -9 6.39181 5.91684   3
  -3  -6   9 11.4497 7.04219   1
   3  -6  -9 1.83292 7.91756   2
   3   6  -9 8.46088 6.96296   3
  -3   6   9 8.19170 6.33989   3
  -3   6   9 0.16304 5.49117   2
  -2  -6   9 15.5763 7.89510   1
   2  -6  -9 26.4615 8.18698   3
   2   6  -9 11.5035 6.94280   3
  -2   6   9 7.09437 6.47848   2
  -2   6   9 17.9067 6.49786   3
   1  -6  -9 46.7752 10.8417   3
  -1  -6   9 13.1870 6.88704   1
  -1   6   9 20.0655 6.98348   3
   0  -6  -9 0.50588 4.83900   3
   0  -6   9 4.13660 5.93540   1
   0   6   9 -2.6366 4.77688   3
   1  -6   9 39.5404 11.9505   1
  -1   6  -9 9.60365 6.85346   1
   1   6   9 16.7684 6.46172   3
   2  -6   9 8.23988 7.68532   1
  -2   6  -9 9.62047 7.04168   1
   2   6   9 1.48220 6.04229   3
   3  -6   9 6.11535 8.58067   1
  -3   6  -9 2.58596 6.95472   1
   3   6   9 0.12913 6.22195   3
   4  -6   9 27.7701 9.58716   2
   4  -6   9 31.5231 13.3806   1
   4   6   9 14.9823 7.24697   3
  -4   6  -9 23.3144 11.2414   1
   5  -6   9 22.8722 9.10688   2
   5   6   9 38.2107 11.3513   3
  -5   6  -9 44.5061 15.0447   1
  11   0 -10 6.57546 8.30634   3
 -11   0  10 15.0044 15.1560   1
 -10   0  10 7.02449 12.1189   1
  10   0 -10 23.9560 9.51805   3
  -9   0  10 13.1512 5.99321   2
   9   0 -10 6.70400 6.68893   2
   9   0 -10 18.4830 8.75431   3
  -9   0  10 13.4180 12.0463   1
   8   0 -10 54.9106 11.2111   3
  -8   0  10 50.0737 8.77071   2
  -8   0  10 51.6857 14.4971   1
   8   0 -10 44.4053 9.19377   2
   7   0 -10 426.759 20.4796   2
  -7   0  10 424.038 25.5792   1
   7   0 -10 431.941 22.4749   3
  -7   0  10 417.667 18.6149   2
   6   0 -10 297.990 17.4262   3
  -6   0  10 251.591 13.6246   2
   6   0 -10 276.759 15.5667   2
  -6   0  10 314.136 21.3353   1
   5   0 -10 -1.5607 3.72217   3
   5   0 -10 2.43822 3.70514   2
  -5   0  10 3.41690 6.44063   1
  -5   0  10 4.52873 3.24327   2
   4   0 -10 105.452 10.6726   3
  -4   0  10 113.277 8.17843   2
  -4   0  10 115.649 12.2582   1
  -3   0  10 1425.02 30.2638   2
   3   0 -10 1373.19 32.0385   3
  -3   0  10 1408.01 31.9707   1
  -2   0  10 -1.3198 2.02348   2
  -2   0  10 -3.2091 1.84593   1
   2   0 -10 -0.2621 1.90273   3
   1   0 -10 7.81874 2.99316   3
  -1   0  10 10.9713 2.75819   1
  -1   0  10 10.7754 3.71495   2
   0   0  10 847.313 17.3989   1
   0   0  10 838.820 21.5016   2
   0   0 -10 853.351 18.8816   3
   1   0  10 8.80361 3.31565   2
  -1   0 -10 9.11455 2.32753   3
  -1   0 -10 9.19245 2.59511   1
   2   0  10 0.97816 2.97242   2
  -2   0 -10 0.22921 2.30177   1
  -2   0 -10 0.38987 1.28279   3
   2   0  10 0.08811 1.07251   3
   3   0  10 1345.77 32.0401   2
  -3   0 -10 1440.65 33.6187   1
   4   0  10 106.895 6.27614   3
   4   0  10 119.100 9.14016   2
  -4   0 -10 116.788 12.9824   1
   5   0  10 3.01284 2.37772   3
  -5   0 -10 3.86511 4.96398   1
   5   0  10 2.78912 3.04712   2
   6   0  10 280.967 12.8583   3
  -6   0 -10 299.880 21.5128   1
   6   0  10 285.213 16.4902   2
  -7   0 -10 374.214 25.3750   1
   7   0  10 464.300 21.9703   2
   7   0  10 400.747 16.8470   3
   8   0  10 35.1271 7.41875   3
  -8   0 -10 56.0790 15.4657   1
   8   0  10 33.7988 8.17348   2
   9   0  10 12.6817 6.53966   2
  -9   0 -10 7.88281 12.9152   1
  10   0  10 29.9945 9.00091   2
 -10   0 -10 -7.4620 11.9115   1
  11   0  10 9.62927 7.24416   2
 -11   0 -10 -3.1331 15.2754   1
 -11  -1  10 92.1831 21.4767   1
  11  -1 -10 137.516 19.2648   3
  11  -1 -10 74.9236 15.9980   2
 -11   1  10 74.5632 13.2400   2
  11   1 -10 85.5122 16.8175   3
 -11   1  10 71.5910 20.2773   1
 -10  -1  10 59.6656 15.1176   1
  10  -1 -10 84.2392 14.3605   3
  10  -1 -10 71.4621 14.2250   2
 -10   1  10 78.6257 19.8834   1
  10   1 -10 66.5149 14.3639   3
 -10   1  10 97.1387 13.8405   2
  -9  -1  10 14.7086 11.0251   1
   9  -1 -10 4.79506 6.53043   2
   9  -1 -10 14.7700 7.45970   3
  -9   1  10 10.3235 12.6821   1
  -9   1  10 7.82003 5.39303   2
   9   1 -10 6.78318 7.18954   3
   8  -1 -10 39.7461 9.78478   2
  -8  -1  10 26.1804 11.5375   1
   8  -1 -10 34.5527 9.24934   3
   8   1 -10 21.0021 7.68848   3
  -8   1  10 37.9192 8.46626   2
  -8   1  10 36.6607 11.9936   1
   7  -1 -10 26.3674 8.00733   3
  -7  -1  10 27.8314 11.9028   1
  -7  -1  10 17.6729 4.83488   2
   7  -1 -10 13.2072 6.73262   2
   7   1 -10 22.1488 8.05881   3
  -7   1  10 22.3203 12.1789   1
  -7   1  10 25.8916 6.82072   2
  -6  -1  10 196.772 10.7029   2
   6  -1 -10 214.323 15.2314   2
  -6  -1  10 203.470 21.0491   1
   6  -1 -10 175.127 13.7510   3
  -6   1  10 196.692 20.2173   1
   6   1 -10 180.493 13.7679   3
  -6   1  10 195.068 13.3529   2
  -5  -1  10 41.9990 9.04183   1
   5  -1 -10 44.3478 8.42583   2
  -5  -1  10 45.6884 6.11065   2
   5  -1 -10 44.3273 8.02280   3
  -5   1  10 35.3465 6.87929   2
  -5   1  10 54.4067 10.5994   1
   5   1 -10 45.8635 8.25055   3
  -4  -1  10 546.936 22.6882   1
   4  -1 -10 591.947 22.2471   2
  -4  -1  10 583.193 16.8018   2
   4  -1 -10 581.236 21.1252   3
  -4   1  10 599.249 20.8054   2
  -4   1  10 579.220 21.7096   1
   4   1 -10 594.420 21.6924   3
   3  -1 -10 669.147 21.3399   3
  -3  -1  10 673.442 17.5257   2
   3  -1 -10 682.276 22.6183   2
  -3  -1  10 654.913 22.7443   1
  -3   1  10 655.051 19.9979   1
  -3   1  10 616.541 20.4897   2
   3   1 -10 682.939 21.2389   3
  -2  -1  10 126.700 9.15420   1
  -2  -1  10 134.304 7.55767   2
   2  -1 -10 131.338 8.55489   3
  -2   1  10 142.023 9.20566   2
  -2   1  10 127.205 7.17089   1
   2   1 -10 128.227 8.45288   3
   1  -1 -10 1316.27 28.9011   3
  -1  -1  10 1265.59 26.6549   2
  -1  -1  10 1249.94 29.2331   1
   1  -1 -10 1348.70 18.5776   1
  -1   1  10 1319.31 29.3552   2
  -1   1  10 1353.28 18.6342   1
   1   1 -10 1346.01 26.9970   3
  -1   1  10 1318.01 18.5532   1
   0  -1  10 -1.0595 1.82187   1
   0  -1  10 -0.7783 2.56135   2
   0  -1 -10 -2.2581 1.89663   3
   0   1  10 3.63132 3.09124   2
   0   1 -10 0.37688 1.88234   3
   1  -1  10 1275.78 29.0253   2
  -1  -1 -10 1340.56 27.6555   3
   1  -1  10 1308.69 30.3878   1
   1  -1  10 1306.74 21.0935   3
  -1  -1 -10 1335.66 22.5462   1
  -1   1 -10 1310.39 21.0416   3
   1   1  10 1304.65 21.7286   1
   1   1  10 1321.59 29.2008   2
  -1   1 -10 1297.91 29.6728   1
   2  -1  10 127.999 8.82740   2
   2  -1  10 138.034 3.66753   3
   2  -1  10 139.281 10.1858   1
  -2  -1 -10 148.419 8.72098   1
  -2  -1 -10 136.832 7.84460   3
   2  -1  10 136.090 3.39458   3
   2   1  10 125.167 8.94536   2
  -2   1 -10 129.952 9.27706   1
   2   1  10 116.027 7.02887   3
  -2   1 -10 132.187 3.42617   3
   3  -1  10 666.518 10.1702   3
   3  -1  10 668.418 22.1351   2
  -3  -1 -10 653.152 21.4484   1
   3  -1  10 661.508 10.1364   3
   3   1  10 634.977 20.1848   2
   3   1  10 650.650 17.8977   3
  -3   1 -10 661.229 23.1592   1
  -4  -1 -10 632.759 24.0344   1
   4  -1  10 612.217 11.9399   3
   4  -1  10 567.086 21.6608   2
   4  -1  10 601.928 11.5348   3
  -4   1 -10 612.816 24.5795   1
   4   1  10 588.065 18.1131   3
   4   1  10 608.352 20.4460   2
  -5  -1 -10 38.3725 10.3297   1
   5  -1  10 40.9469 4.40598   3
   5  -1  10 37.1817 7.47132   2
   5   1  10 49.4587 7.11181   3
  -5   1 -10 43.5317 10.1031   1
   5   1  10 40.5564 6.95983   2
   6  -1  10 202.285 14.4463   2
  -6  -1 -10 176.546 16.5920   1
   6  -1  10 164.515 8.34751   3
   6   1  10 169.665 11.2054   3
  -6   1 -10 203.957 17.9968   1
   6   1  10 202.429 13.0126   2
  -7  -1 -10 38.5813 13.6723   1
   7  -1  10 30.8271 7.89753   2
   7   1  10 9.01593 5.01294   2
   7   1  10 22.8237 5.98267   3
  -7   1 -10 29.7660 10.7159   1
  -8  -1 -10 12.0711 12.2899   1
   8  -1  10 42.3379 9.46857   2
   8   1  10 25.0427 7.01898   2
   8   1  10 34.5741 8.14882   3
  -8   1 -10 33.4412 13.2076   1
  -9  -1 -10 1.66214 12.5498   1
   9  -1  10 -0.7798 4.92366   2
   9   1  10 14.6151 6.21831   2
  -9   1 -10 9.46581 12.2484   1
   9   1  10 4.20790 5.79555   3
 -10  -1 -10 79.0661 20.2948   1
  10  -1  10 100.490 15.9076   2
 -10   1 -10 76.6026 21.2948   1
 -11  -1 -10 68.7676 20.2815   1
  11  -1  10 62.7634 14.0770   2
 -11   1 -10 65.5996 22.3209   1
 -11  -2  10 17.2697 11.6837   1
  11  -2 -10 12.4447 7.59799   3
  11  -2 -10 -2.6734 8.59039   2
 -11   2  10 -12.732 12.9482   1
  11   2 -10 -6.5618 7.41887   3
 -11   2  10 5.83517 6.39437   2
  10  -2 -10 66.2650 14.4711   2
 -10  -2  10 78.8690 17.5252   1
  10  -2 -10 83.2807 13.7729   3
 -10   2  10 62.9557 19.8831   1
 -10   2  10 79.0141 14.1985   2
  10   2 -10 127.973 19.4647   3
   9  -2 -10 17.9195 7.56744   3
  -9  -2  10 18.5990 10.4824   1
   9  -2 -10 18.7179 9.40123   2
   9   2 -10 19.0021 9.27219   3
  -9   2  10 5.49491 12.0083   1
  -9   2  10 15.2345 6.78350   2
   8  -2 -10 15.1981 6.62286   3
   8  -2 -10 11.1290 7.94913   2
  -8  -2  10 17.2033 8.41897   1
  -8   2  10 14.3259 6.74602   2
  -8   2  10 10.1878 11.4513   1
   8   2 -10 18.6424 8.44415   3
  -7  -2  10 397.713 26.0032   1
   7  -2 -10 425.587 23.9270   2
   7  -2 -10 402.929 21.3693   3
  -7   2  10 404.345 25.9477   1
  -7   2  10 407.307 22.1821   2
   7   2 -10 397.368 23.1435   3
  -6  -2  10 520.178 27.8066   1
   6  -2 -10 500.406 24.9956   2
   6  -2 -10 527.418 22.9191   3
  -6   2  10 550.862 24.4343   2
   6   2 -10 472.704 23.2523   3
  -6   2  10 504.867 26.3485   1
  -5  -2  10 141.267 17.1792   1
   5  -2 -10 129.071 13.1034   3
  -5  -2  10 138.337 7.42111   2
   5  -2 -10 157.226 16.1239   2
  -5   2  10 151.306 14.3560   1
   5   2 -10 162.735 12.8417   3
  -5   2  10 150.459 12.0294   2
   4  -2 -10 779.494 25.8942   3
   4  -2 -10 846.699 29.4389   2
  -4  -2  10 763.073 29.8444   1
  -4  -2  10 834.105 18.1086   2
   4   2 -10 766.303 26.3580   3
  -4   2  10 794.047 26.8880   2
  -4   2  10 796.120 25.7329   1
  -3  -2  10 913.849 30.3644   1
   3  -2 -10 914.444 27.1764   3
  -3  -2  10 942.610 19.8159   2
   3  -2 -10 895.722 29.2075   2
  -3   2  10 929.157 27.7089   2
   3   2 -10 940.409 26.8173   3
  -3   2  10 906.466 24.4465   1
   2  -2 -10 56.2549 7.66851   3
  -2  -2  10 66.9158 9.59183   1
  -2  -2  10 76.4278 5.61104   2
   2   2 -10 87.8929 9.02124   3
  -2   2  10 58.5675 7.77980   2
  -2   2  10 68.7749 5.73715   1
   1  -2 -10 1081.78 27.6315   3
  -1  -2  10 1084.20 31.2451   1
  -1  -2  10 1131.21 24.3191   2
  -1   2  10 1018.88 27.4424   2
   1   2 -10 1095.37 25.0220   3
  -1   2  10 1055.25 19.5044   1
  -1   2  10 1101.66 20.0486   1
   0  -2  10 3024.05 58.8210   1
   0  -2  10 3049.00 51.4868   2
   0  -2 -10 3043.13 43.2479   1
   0  -2 -10 3072.69 54.4896   3
   0   2  10 2959.82 53.4894   2
   0   2  10 3113.80 43.7685   1
   0   2 -10 3063.90 47.1729   3
  -1  -2 -10 1096.37 21.7103   1
  -1  -2 -10 1078.54 27.5881   3
   1  -2  10 1093.77 27.4237   2
   1  -2  10 1122.45 32.1695   1
  -1   2 -10 1087.78 19.5578   3
   1   2  10 1100.41 27.3021   2
  -2  -2 -10 69.2192 6.43192   1
   2  -2  10 78.6495 10.7897   1
  -2  -2 -10 82.4563 8.75991   3
   2  -2  10 71.7214 8.90100   2
   2   2  10 80.7561 8.84366   2
  -2   2 -10 70.4414 9.83260   1
   2   2  10 71.2414 7.86329   3
   3  -2  10 1010.06 29.6477   2
   3  -2  10 940.266 32.1392   1
  -3  -2 -10 903.151 25.7920   1
  -3   2 -10 944.530 31.3889   1
   3   2  10 924.672 25.3023   2
   3   2  10 923.159 25.2474   3
   4  -2  10 827.263 28.2031   2
  -4  -2 -10 824.370 27.9962   1
   4   2  10 788.343 23.1635   2
  -4   2 -10 783.412 30.0989   1
   4   2  10 786.096 24.4571   3
  -5  -2 -10 158.288 17.3154   1
   5  -2  10 187.803 14.4574   2
   5   2  10 155.415 10.5835   2
   5   2  10 140.648 13.2974   3
  -5   2 -10 159.244 18.4700   1
   6  -2  10 546.289 25.6512   2
  -6  -2 -10 539.992 28.0277   1
   6   2  10 487.387 20.9717   3
  -6   2 -10 506.059 28.0812   1
   6   2  10 485.877 19.2661   2
  -7  -2 -10 421.445 27.2934   1
   7  -2  10 402.191 23.3361   2
  -7   2 -10 469.797 29.1857   1
   7   2  10 444.610 21.2881   3
   7   2  10 416.593 18.7326   2
   8  -2  10 25.9593 8.05156   2
  -8  -2 -10 31.5019 12.8399   1
  -8   2 -10 6.84174 10.0142   1
   8   2  10 11.9197 6.06047   3
  -9  -2 -10 13.0414 11.7697   1
   9  -2  10 26.7875 9.31163   2
   9   2  10 16.8352 7.48499   3
  -9   2 -10 10.0178 11.7245   1
 -10  -2 -10 88.9572 20.5769   1
  10  -2  10 82.7037 15.4428   2
  10   2  10 54.4074 12.2475   3
 -10   2 -10 87.9017 21.7999   1
  11  -2  10 11.8339 9.42913   2
 -11  -2 -10 10.6366 14.4961   1
 -11   2 -10 -8.0692 12.0209   1
  10  -3 -10 7.07291 7.41317   3
 -10  -3  10 36.1535 11.6030   1
  10  -3 -10 -2.1504 8.51938   2
 -10   3  10 -18.837 12.5382   1
 -10   3  10 0.66114 4.22333   2
  10   3 -10 -12.661 7.10420   3
   9  -3 -10 35.9585 9.44074   3
  -9  -3  10 31.6641 10.9257   1
   9  -3 -10 16.2097 9.82954   2
  -9   3  10 -3.6518 11.3828   1
  -9   3  10 35.5830 10.5840   2
   9   3 -10 37.7110 12.3194   3
   8  -3 -10 28.7156 8.31247   3
  -8  -3  10 58.1084 14.1532   1
   8  -3 -10 21.9416 8.66240   2
  -8   3  10 23.5362 14.0815   1
   8   3 -10 41.2491 10.8725   3
  -8   3  10 54.1967 11.7710   2
   7  -3 -10 49.2304 11.0473   2
  -7  -3  10 89.3671 16.3609   1
   7  -3 -10 66.9566 10.7210   3
  -7   3  10 79.6784 13.0268   2
  -7   3  10 60.8519 15.2708   1
   7   3 -10 58.8334 12.4873   3
  -6  -3  10 81.7859 14.8952   1
   6  -3 -10 131.443 16.9334   2
   6  -3 -10 125.671 14.5700   3
  -6   3  10 114.200 14.9624   2
  -6   3  10 120.675 16.2793   1
   6   3 -10 148.387 17.3891   3
   5  -3 -10 311.885 17.7998   3
  -5  -3  10 286.512 20.5254   1
   5  -3 -10 298.615 20.2289   2
   5   3 -10 308.037 19.1420   3
  -5   3  10 311.288 19.8756   1
  -5   3  10 272.681 17.6622   2
  -4  -3  10 3.21924 5.59935   1
   4  -3 -10 -1.6282 1.85149   3
   4  -3 -10 -2.8590 4.30474   2
  -4   3  10 -1.6660 3.39540   2
  -4   3  10 0.45065 4.61383   1
   4   3 -10 -4.3533 2.19055   3
  -3  -3  10 236.999 8.61553   2
   3  -3 -10 260.737 17.1636   2
   3  -3 -10 215.490 13.6774   3
  -3  -3  10 238.704 17.6928   1
   3   3 -10 283.295 15.6503   3
  -3   3  10 255.011 13.8033   1
  -3   3  10 235.917 14.9684   2
  -2  -3  10 103.049 6.36148   2
   2  -3 -10 126.605 12.5411   3
  -2  -3  10 113.295 14.4414   1
   2  -3 -10 106.520 12.6427   2
   2   3 -10 133.534 10.1236   3
  -2   3  10 119.673 8.65610   1
  -2   3  10 114.247 12.1548   2
   1  -3 -10 33.5684 5.53085   1
  -1  -3  10 38.5720 8.63833   1
  -1  -3  10 43.2695 5.82285   2
   1  -3 -10 35.0595 6.64073   3
  -1   3  10 42.4950 7.47237   2
   1   3 -10 41.8501 6.25570   3
  -1   3  10 45.9935 6.06762   1
   0  -3 -10 0.56845 1.96325   1
   0  -3  10 -1.0365 2.02264   2
   0  -3  10 -1.5940 3.01536   1
   0  -3 -10 -0.0442 2.05583   3
   0   3  10 1.88777 3.02699   2
   0   3 -10 -3.3444 1.89202   3
   1  -3  10 51.1391 9.92275   1
  -1  -3 -10 41.3013 6.08011   1
   1  -3  10 39.3693 6.60162   2
  -1  -3 -10 33.9574 6.58478   3
   1   3  10 45.6220 7.22177   3
  -1   3 -10 29.8107 4.24363   3
   1   3  10 46.2642 7.22638   2
  -2  -3 -10 103.852 11.3646   3
   2  -3  10 124.340 15.1828   1
  -2  -3 -10 116.482 8.98014   1
   2  -3  10 127.440 10.5927   2
   2   3  10 118.042 9.43200   2
   2   3  10 118.903 11.7767   3
  -2   3 -10 112.342 13.8821   1
  -2   3 -10 116.617 5.62024   3
   3  -3  10 280.401 16.2750   2
  -3  -3 -10 239.617 14.2458   1
   3  -3  10 240.355 18.5649   1
  -3   3 -10 231.665 17.2337   1
   3   3  10 246.517 14.1338   3
   3   3  10 240.451 13.1848   2
  -4  -3 -10 6.09204 5.63140   1
   4  -3  10 3.35723 4.76149   1
   4  -3  10 1.28588 2.94984   2
  -4   3 -10 7.18715 4.62237   1
   4   3  10 -1.9140 2.81342   3
   4   3  10 3.73156 4.24762   2
  -5  -3 -10 290.988 19.5361   1
   5  -3  10 328.065 20.1495   2
  -5   3 -10 311.710 22.1220   1
   5   3  10 331.061 15.0393   2
   5   3  10 315.687 17.6672   3
   6  -3  10 118.678 15.6248   2
  -6  -3 -10 140.389 17.4253   1
   6   3  10 113.453 13.9197   3
  -6   3 -10 110.349 17.3646   1
   7  -3  10 64.1053 11.9425   2
  -7  -3 -10 71.0364 14.2104   1
  -7   3 -10 51.9109 13.2507   1
   7   3  10 74.9385 12.0020   3
   8  -3  10 47.8935 11.4936   2
  -8  -3 -10 50.6363 13.7226   1
  -8   3 -10 52.4006 14.9534   1
   8   3  10 34.1777 9.18421   3
   9  -3  10 25.8961 9.35638   2
  -9  -3 -10 25.4222 11.2945   1
  -9   3 -10 23.3611 14.0037   1
   9   3  10 23.2733 8.48473   3
 -10  -3 -10 11.5164 9.49943   1
  10  -3  10 2.97626 5.39022   2
  10   3  10 -5.3407 6.20142   3
 -10   3 -10 2.68217 12.9052   1
   9  -4 -10 -0.8913 8.65534   2
  -9  -4  10 20.3819 9.23674   1
  -9   4  10 10.0675 7.83570   2
   9   4 -10 8.27889 10.0780   3
   8  -4 -10 62.0430 11.2375   3
   8  -4 -10 41.7553 13.8639   2
  -8  -4  10 54.8744 13.8462   1
  -8   4  10 37.1302 11.0836   2
   8   4 -10 44.3413 13.0782   3
  -7  -4  10 38.3110 10.7814   1
   7  -4 -10 59.8012 14.3213   2
   7  -4 -10 56.8966 10.8087   3
  -7   4  10 38.0535 10.9429   2
  -7   4  10 45.0147 13.1125   1
   7   4 -10 41.5414 11.5311   3
   6  -4 -10 9.82906 5.19802   3
  -6  -4  10 7.31214 6.94029   1
   6  -4 -10 2.23372 6.40129   2
   6   4 -10 6.50300 6.94495   3
  -6   4  10 9.83550 6.72940   2
  -6   4  10 3.07770 7.48018   1
  -5  -4  10 125.571 18.3106   1
   5  -4 -10 107.406 13.4272   3
   5  -4 -10 141.880 18.2305   2
  -5   4  10 130.624 15.8209   2
  -5   4  10 121.522 15.7781   1
   5   4 -10 124.900 15.9107   3
   4  -4 -10 226.223 22.4666   2
  -4  -4  10 243.101 20.0107   1
   4  -4 -10 198.874 14.7668   3
  -4   4  10 234.897 17.1394   2
   4   4 -10 201.972 19.0219   3
  -4   4  10 191.568 15.4668   1
  -3  -4  10 306.887 21.4530   1
   3  -4 -10 312.871 17.8062   3
   3  -4 -10 290.952 19.9924   2
  -3   4  10 302.875 18.3641   2
   3   4 -10 254.638 16.5160   3
  -3   4  10 309.781 17.0573   1
   2  -4 -10 10.9473 4.58157   3
   2  -4 -10 20.3247 7.50601   2
  -2  -4  10 11.4915 7.38916   1
   2  -4 -10 21.2263 6.49988   1
  -2   4  10 31.9554 7.69890   2
   2   4 -10 29.3109 7.27491   3
  -2   4  10 25.0541 6.36368   1
   1  -4 -10 126.959 10.4212   1
   1  -4 -10 145.845 14.3155   3
  -1  -4  10 158.418 18.5269   1
   1   4 -10 172.244 11.6866   3
  -1   4  10 151.367 12.2004   2
  -1   4  10 153.117 10.9200   1
   0  -4 -10 623.559 22.1111   1
   0  -4 -10 590.131 24.2682   3
   0  -4  10 637.689 21.5441   2
   0  -4  10 590.939 29.2749   1
   0   4  10 646.848 24.3034   3
   0   4 -10 591.071 19.9925   3
   0   4  10 665.056 23.9433   2
  -1  -4 -10 162.505 15.8111   3
   1  -4  10 145.144 18.1417   1
   1  -4  10 157.729 11.7243   2
  -1  -4 -10 153.256 11.1646   1
  -1   4 -10 151.430 9.44942   3
   1   4  10 146.723 11.5882   2
   1   4  10 146.436 11.6522   3
   2  -4  10 24.0182 6.53547   2
  -2  -4 -10 12.7720 5.07260   1
  -2  -4 -10 17.9110 6.35256   3
   2  -4  10 27.8548 8.78535   1
  -2   4 -10 17.9015 6.55986   1
   2   4  10 16.6290 6.08609   3
   2   4  10 16.8225 6.09222   2
   3  -4  10 251.833 21.0159   1
   3  -4  10 297.978 18.1713   2
  -3  -4 -10 282.964 16.7645   1
   3   4  10 318.859 18.1633   3
  -3   4 -10 319.483 22.1358   1
   3   4  10 282.360 15.0252   2
   4  -4  10 230.488 17.2107   2
  -4  -4 -10 225.843 16.1149   1
   4  -4  10 218.056 19.7678   1
   4   4  10 216.348 15.7965   3
  -4   4 -10 185.232 17.5296   1
  -5  -4 -10 125.372 15.5109   1
   5  -4  10 118.213 15.8286   2
  -5   4 -10 141.933 20.2637   1
   5   4  10 135.815 15.7252   3
   6  -4  10 0.47274 3.66872   2
  -6  -4 -10 7.33575 5.56616   1
  -6   4 -10 -4.5890 3.69069   1
   6   4  10 -2.9394 2.92181   3
  -7  -4 -10 79.9011 13.8465   1
   7  -4  10 53.4807 12.6948   2
  -7   4 -10 48.0415 13.3414   1
   7   4  10 25.9268 8.59356   3
   8  -4  10 69.5042 14.9604   2
  -8  -4 -10 83.1752 14.4958   1
  -8   4 -10 83.5708 19.4319   1
   8   4  10 68.9398 13.9118   3
   9  -4  10 1.79489 6.69878   2
  -9  -4 -10 28.3518 9.33089   1
   9   4  10 0.71372 4.73623   3
  -9   4 -10 -6.8549 10.6953   1
   8   5 -10 -4.8472 9.04059   3
  -7  -5  10 30.2387 10.4468   1
   7  -5 -10 4.00977 6.93606   2
  -7   5  10 13.6549 7.26476   2
   7   5 -10 -5.3271 7.76154   3
   6  -5 -10 16.5785 10.0650   2
   6  -5 -10 13.1531 5.82625   3
  -6  -5  10 22.0469 9.09089   1
   6   5 -10 5.18765 7.59056   3
  -6   5  10 7.20608 5.87833   2
   5  -5 -10 13.5399 9.13266   2
  -5  -5  10 40.1457 11.5787   1
   5  -5 -10 17.1749 6.81260   3
   5   5 -10 32.0834 10.3790   3
  -5   5  10 19.7947 8.43162   2
   4  -5 -10 127.492 15.0754   3
   4  -5 -10 156.279 20.5714   2
  -4  -5  10 157.071 21.6545   1
  -4   5  10 144.960 17.7091   2
   4   5 -10 151.095 17.4911   3
   3  -5 -10 236.042 18.9119   2
   3  -5 -10 254.332 17.5549   3
  -3  -5  10 256.714 22.3506   1
  -3   5  10 264.994 18.9045   2
   3   5 -10 252.494 17.8230   3
   2  -5 -10 20.2185 6.88315   3
  -2  -5  10 31.1844 10.3523   1
  -2   5  10 43.6100 8.37464   3
   2   5 -10 40.7777 8.69883   3
  -2   5  10 33.3868 8.17036   2
  -1  -5  10 86.7221 15.5970   1
   1  -5 -10 74.8346 11.9494   3
   1   5 -10 88.0248 11.4987   3
  -1   5  10 100.660 12.9448   3
  -1   5  10 108.986 13.7677   2
   0  -5  10 5.36024 6.22405   1
   0  -5 -10 0.23438 4.67334   3
   0   5  10 3.64825 4.53319   2
   0   5  10 1.14708 3.90295   3
   0   5 -10 -4.2696 3.96781   3
  -1  -5 -10 97.9164 13.8373   3
   1  -5  10 96.8482 11.8761   2
   1  -5  10 123.309 19.0386   1
   1   5  10 107.684 12.4414   2
   1   5  10 99.9433 13.5100   3
  -1   5 -10 91.4662 15.6521   1
   2  -5  10 40.8597 9.02598   2
   2  -5  10 37.0490 10.6695   1
  -2   5 -10 43.4565 11.0965   1
   2   5  10 38.3903 8.55595   3
   3  -5  10 253.836 18.0901   2
   3  -5  10 261.859 23.7728   1
  -3   5 -10 276.536 23.0790   1
   3   5  10 253.695 17.9929   3
   4  -5  10 153.757 22.4222   1
   4  -5  10 141.156 17.6313   2
   4   5  10 138.424 16.9265   3
  -4   5 -10 151.870 21.2556   1
   5  -5  10 21.3252 8.59648   2
   5   5  10 31.1155 8.96654   3
  -5   5 -10 17.0245 9.46621   1
   6  -5  10 7.72380 5.99771   2
   6   5  10 16.2657 7.40633   3
  -6   5 -10 7.05006 7.91154   1
   7  -5  10 32.5373 10.9239   2
  -7   5 -10 14.8801 11.3352   1
   7   5  10 4.07684 6.24261   3
   8  -5  10 -0.0380 5.36166   2
   5  -6 -10 10.0064 10.5845   2
  -5  -6  10 36.3467 11.7395   1
   5  -6 -10 14.4319 9.08542   3
   5   6 -10 18.3208 10.2509   3
  -5   6  10 16.7371 7.82717   3
  -5   6  10 23.7394 9.49032   2
  -4  -6  10 8.28820 7.03787   1
   4  -6 -10 6.15943 6.11968   3
   4  -6 -10 -8.5787 6.35444   2
   4   6 -10 -3.7403 6.32387   3
  -4   6  10 0.74795 5.46056   3
  -4   6  10 -0.2253 5.57164   2
   3  -6 -10 101.623 14.6910   3
  -3  -6  10 128.897 21.0426   1
   3   6 -10 102.283 15.3178   3
  -3   6  10 105.462 14.9172   3
  -3   6  10 117.126 16.8410   2
   2  -6 -10 25.5197 8.66594   3
  -2  -6  10 21.9728 9.77371   1
  -2   6  10 10.1777 5.67416   3
   2   6 -10 11.3142 7.01870   3
  -2   6  10 16.7982 8.34390   2
  -1  -6  10 23.4257 9.39399   1
   1  -6 -10 10.1671 6.91701   3
  -1   6  10 15.3690 6.68541   3
   0  -6 -10 107.096 15.4451   3
   0  -6  10 168.676 23.4501   1
   0   6  10 123.665 16.2198   3
   1  -6  10 13.4258 8.11962   1
   1   6  10 10.6934 5.55228   3
  -1   6 -10 15.0005 9.04084   1
   2  -6  10 17.3564 8.49239   1
  -2   6 -10 20.1200 9.64938   1
   2   6  10 29.1114 8.91663   3
   3  -6  10 120.116 21.4745   1
   3   6  10 104.909 15.9784   3
  -3   6 -10 90.0773 18.3307   1
   4  -6  10 16.9328 7.53452   2
   4  -6  10 -12.557 7.54522   1
  -4   6 -10 -2.3200 7.59955   1
   4   6  10 0.64000 4.72089   3
   5  -6  10 36.3083 10.4201   2
   5   6  10 10.1059 8.57384   3
  -5   6 -10 17.7170 10.2469   1
  11   0 -11 -0.8113 7.01309   3
 -11   0  11 2.29680 8.87428   1
 -10   0  11 29.9350 14.9037   1
  10   0 -11 40.6322 10.7529   3
   9   0 -11 114.855 16.8819   3
  -9   0  11 114.406 13.3023   2
  -9   0  11 119.773 20.7818   1
   9   0 -11 152.034 17.5308   2
   8   0 -11 319.930 20.8739   3
   8   0 -11 335.112 20.1056   2
  -8   0  11 361.202 26.5036   1
  -8   0  11 320.148 17.4801   2
  -7   0  11 8.37677 8.00543   1
   7   0 -11 -2.6698 4.53631   2
  -7   0  11 2.79728 3.34371   2
   7   0 -11 1.00809 4.13166   3
  -6   0  11 4.50491 3.36103   2
   6   0 -11 3.02486 4.23968   2
  -6   0  11 -1.8849 7.81832   1
   6   0 -11 1.79506 3.47869   3
  -5   0  11 -1.5943 2.30932   2
  -5   0  11 -0.1400 6.06454   1
   5   0 -11 4.13823 4.23989   3
  -4   0  11 60.9764 9.46616   1
  -4   0  11 62.3486 7.58084   2
   4   0 -11 50.2157 7.78881   3
   3   0 -11 632.740 20.6846   3
  -3   0  11 661.610 19.5827   2
  -3   0  11 633.062 20.2097   1
  -2   0  11 436.449 15.2494   2
   2   0 -11 408.012 15.3734   3
  -2   0  11 439.217 14.2389   1
  -1   0  11 551.001 17.3169   2
   1   0 -11 556.690 16.4420   3
  -1   0  11 583.241 14.5202   1
   0   0  11 -1.0970 1.36415   1
   0   0  11 2.02782 3.17596   2
   0   0 -11 -2.7905 1.24479   3
  -1   0 -11 589.066 15.5159   1
  -1   0 -11 575.105 14.5095   3
   1   0  11 603.024 18.9737   2
  -2   0 -11 425.965 11.6749   3
   2   0  11 401.169 10.9543   3
  -2   0 -11 405.423 14.6820   1
   2   0  11 413.198 15.8406   2
   3   0  11 624.853 14.7734   3
  -3   0 -11 623.614 21.2290   1
   3   0  11 668.061 21.7286   2
   4   0  11 62.9679 5.95849   3
  -4   0 -11 62.6031 9.83631   1
   4   0  11 64.8123 8.81348   2
   5   0  11 -0.8466 1.85794   3
   5   0  11 -2.9180 2.72694   2
  -5   0 -11 -1.8209 5.36885   1
   6   0  11 0.97959 3.76380   2
  -6   0 -11 13.6885 8.85570   1
   6   0  11 2.32524 3.01410   3
  -7   0 -11 7.58580 10.4643   1
   7   0  11 -1.8375 2.55126   3
   7   0  11 2.11767 3.95496   2
   8   0  11 363.490 21.0587   2
  -8   0 -11 349.942 27.8612   1
   9   0  11 141.978 17.0572   2
  -9   0 -11 165.001 24.0595   1
  10   0  11 54.1299 11.6473   2
 -10   0 -11 18.4406 15.2114   1
 -11   0 -11 2.13613 15.4283   1
  11   0  11 0.16659 6.21419   2
 -11  -1  11 16.9969 11.1298   1
  11  -1 -11 40.3110 11.2783   3
  11  -1 -11 21.5519 10.4223   2
 -11   1  11 28.7386 9.35176   2
  11   1 -11 34.6350 12.0309   3
 -11   1  11 10.1264 15.7424   1
  10  -1 -11 29.3494 9.64207   3
 -10  -1  11 30.8087 13.0412   1
  10  -1 -11 31.1403 11.1010   2
 -10   1  11 31.3706 8.88240   2
  10   1 -11 21.8256 9.13189   3
 -10   1  11 17.6004 14.1245   1
   9  -1 -11 38.9136 10.4667   3
   9  -1 -11 15.4959 7.61867   2
  -9  -1  11 22.9594 11.5529   1
  -9   1  11 17.2743 12.9433   1
  -9   1  11 14.1773 6.49915   2
   9   1 -11 12.9030 8.16581   3
   8  -1 -11 133.159 16.6962   2
  -8  -1  11 162.111 20.9590   1
   8  -1 -11 170.866 18.1125   3
   8   1 -11 179.959 19.7594   3
  -8   1  11 171.013 17.4612   2
  -8   1  11 139.132 20.8860   1
   7  -1 -11 132.400 15.8395   2
  -7  -1  11 112.606 17.6490   1
  -7  -1  11 117.051 9.44001   2
   7  -1 -11 115.843 14.3649   3
  -7   1  11 84.6697 11.4696   2
   7   1 -11 129.665 15.8015   3
  -7   1  11 78.6030 15.5688   1
  -6  -1  11 102.869 8.36810   2
   6  -1 -11 107.127 13.5577   2
  -6  -1  11 103.914 14.9229   1
   6  -1 -11 104.618 13.1520   3
  -6   1  11 115.679 16.1601   1
   6   1 -11 100.413 13.3672   3
  -6   1  11 109.773 12.3745   2
   5  -1 -11 17.8077 6.11543   3
  -5  -1  11 7.20265 3.31861   2
  -5  -1  11 11.3609 7.36292   1
   5  -1 -11 21.9503 6.66610   2
  -5   1  11 26.1094 9.56223   1
  -5   1  11 14.4151 4.91371   2
   5   1 -11 8.37624 4.75464   3
  -4  -1  11 180.862 13.3871   1
  -4  -1  11 191.794 9.70796   2
   4  -1 -11 199.980 12.7677   3
   4  -1 -11 202.427 12.9433   2
  -4   1  11 174.462 12.6338   1
  -4   1  11 190.793 11.7146   2
   4   1 -11 202.421 12.6174   3
   3  -1 -11 1652.39 37.4583   3
  -3  -1  11 1675.67 32.5657   2
  -3  -1  11 1687.63 39.6131   1
  -3   1  11 1664.56 37.1832   2
  -3   1  11 1674.47 34.3631   1
   3   1 -11 1646.84 36.9765   3
  -2  -1  11 663.535 21.5065   1
   2  -1 -11 711.503 21.2750   3
  -2  -1  11 715.149 19.0340   2
  -2   1  11 718.483 21.5633   2
   2   1 -11 713.966 20.7032   3
  -2   1  11 701.638 16.4853   1
  -1  -1  11 645.343 18.1038   2
   1  -1 -11 633.368 9.70977   1
   1  -1 -11 652.165 19.2636   3
  -1  -1  11 607.253 19.2985   1
   1   1 -11 601.162 17.0640   3
  -1   1  11 624.448 19.5788   2
  -1   1  11 624.714 9.59879   1
   0  -1  11 1812.41 35.8615   2
   0  -1 -11 1810.30 35.3429   3
   0  -1  11 1834.97 37.1640   1
   0   1 -11 1853.64 31.2929   3
   0   1  11 1793.79 36.9235   2
  -1  -1 -11 636.447 18.0361   3
   1  -1  11 631.169 20.1201   1
   1  -1  11 626.092 19.5383   2
  -1  -1 -11 618.900 13.6286   1
   1   1  11 631.017 12.9006   1
  -1   1 -11 629.577 13.0932   3
   1   1  11 603.668 19.1695   2
  -1   1 -11 606.355 19.2152   1
   2  -1  11 713.094 12.0737   3
  -2  -1 -11 738.323 19.5150   3
   2  -1  11 692.284 21.8409   2
   2  -1  11 661.626 22.5830   1
  -2  -1 -11 699.179 18.8601   1
   2   1  11 739.609 18.9472   3
   2   1  11 691.847 21.3206   2
  -2   1 -11 691.380 22.3062   1
  -2   1 -11 699.362 11.7342   3
   3  -1  11 1639.99 38.3236   2
  -3  -1 -11 1674.31 33.7544   3
   3  -1  11 1651.59 22.7001   3
  -3  -1 -11 1688.95 37.2991   1
   3  -1  11 1664.85 22.6314   3
  -3   1 -11 1722.35 40.4413   1
   3   1  11 1717.25 33.2133   3
   3   1  11 1616.65 36.3721   2
   4  -1  11 192.532 5.82160   3
  -4  -1 -11 193.672 14.2265   1
   4  -1  11 206.563 13.0011   2
   4  -1  11 187.984 5.53865   3
   4   1  11 170.921 11.3202   2
  -4   1 -11 182.198 13.3368   1
   4   1  11 169.715 9.57769   3
   5  -1  11 12.4537 4.67987   2
   5  -1  11 9.34673 2.61775   3
  -5  -1 -11 21.7566 9.01936   1
  -5   1 -11 11.3218 6.62487   1
   5   1  11 17.4497 5.24399   2
   5   1  11 15.3161 4.40809   3
  -6  -1 -11 116.285 17.2064   1
   6  -1  11 121.335 13.9564   2
  -6   1 -11 109.740 16.1135   1
   6   1  11 118.901 11.6322   3
   6   1  11 107.831 11.7197   2
   7  -1  11 117.371 14.8657   2
  -7  -1 -11 114.495 19.0517   1
  -7   1 -11 117.677 19.0082   1
   7   1  11 117.218 13.1471   2
   7   1  11 96.4018 11.3376   3
   8  -1  11 126.159 15.8212   2
  -8  -1 -11 148.604 22.5004   1
   8   1  11 160.308 15.3164   3
  -8   1 -11 140.951 20.5506   1
   8   1  11 177.551 14.0674   2
   9  -1  11 24.8379 8.75372   2
  -9  -1 -11 9.47213 13.1059   1
  -9   1 -11 12.0769 12.9403   1
   9   1  11 20.5995 7.77284   3
   9   1  11 23.3167 7.15093   2
 -10  -1 -11 26.1970 16.0857   1
  10  -1  11 37.4155 10.6965   2
 -10   1 -11 13.0763 12.1097   1
 -11  -1 -11 34.7429 18.1564   1
  11  -1  11 23.8076 10.4820   2
 -11   1 -11 -6.2272 14.9965   1
  11  -2 -11 18.0966 8.89667   3
  11  -2 -11 11.0219 10.8345   2
 -11  -2  11 43.3414 17.9337   1
 -11   2  11 32.9219 18.5566   1
 -11   2  11 18.8893 8.49067   2
  11   2 -11 15.1145 10.3148   3
 -10  -2  11 37.5112 13.1926   1
  10  -2 -11 8.61748 6.82553   2
  10  -2 -11 21.6802 8.91603   3
 -10   2  11 14.6228 7.83220   2
 -10   2  11 -2.4806 13.3856   1
  10   2 -11 19.7071 10.3265   3
   9  -2 -11 14.3856 7.63183   3
   9  -2 -11 22.4687 9.85298   2
  -9  -2  11 35.2990 13.0494   1
  -9   2  11 23.1511 8.24344   2
  -9   2  11 10.8697 14.7176   1
   9   2 -11 5.24755 7.94474   3
  -8  -2  11 150.897 21.0616   1
   8  -2 -11 149.469 17.0241   3
   8  -2 -11 112.302 16.2748   2
   8   2 -11 152.762 18.3875   3
  -8   2  11 121.182 15.2660   2
  -8   2  11 129.121 20.2328   1
  -7  -2  11 1.86666 5.08373   1
   7  -2 -11 1.38659 5.98385   2
   7  -2 -11 -2.9955 4.08059   3
  -7   2  11 1.07391 4.99944   2
  -7   2  11 0.61455 8.55566   1
   7   2 -11 7.83958 5.43540   3
   6  -2 -11 19.6563 8.00812   2
  -6  -2  11 22.3659 9.66844   1
   6  -2 -11 15.5133 6.54150   3
  -6   2  11 9.89685 8.80363   1
   6   2 -11 8.55198 5.52293   3
  -6   2  11 7.90227 4.59266   2
  -5  -2  11 83.6394 6.66187   2
  -5  -2  11 72.6788 12.2673   1
   5  -2 -11 97.0553 12.9536   2
   5  -2 -11 79.5192 10.8163   3
  -5   2  11 79.9788 10.9798   2
  -5   2  11 87.6169 12.7332   1
   5   2 -11 99.3919 12.9057   3
   4  -2 -11 860.218 27.9443   3
  -4  -2  11 840.187 19.3905   2
  -4  -2  11 826.481 30.8161   1
   4  -2 -11 832.398 29.9041   2
  -4   2  11 864.634 27.2089   1
   4   2 -11 816.066 27.3190   3
  -4   2  11 830.876 27.8367   2
   3  -2 -11 83.0903 10.0583   3
  -3  -2  11 69.5161 6.46274   2
   3  -2 -11 67.1223 10.1074   2
  -3  -2  11 72.6132 11.1610   1
  -3   2  11 76.1242 9.68790   2
   3   2 -11 73.1724 9.18054   3
  -3   2  11 74.0268 8.26546   1
  -2  -2  11 73.6819 10.2940   1
  -2  -2  11 79.4479 6.23338   2
   2  -2 -11 75.0819 9.02671   3
   2   2 -11 92.8321 9.32830   3
  -2   2  11 91.4625 10.1762   2
  -2   2  11 67.4295 5.88553   1
  -1  -2  11 69.1459 7.18217   2
   1  -2 -11 76.9909 8.85219   3
  -1  -2  11 84.2349 10.4047   1
  -1   2  11 73.5763 8.66400   2
  -1   2  11 69.5070 3.77911   1
   1   2 -11 82.5593 7.81837   3
  -1   2  11 75.5347 4.25287   1
   0  -2  11 -2.2950 2.12079   2
   0  -2  11 0.69298 2.11988   1
   0  -2 -11 0.49420 1.02849   1
   0  -2 -11 0.69510 1.82389   3
   0   2  11 1.26782 3.10064   2
   0   2 -11 -1.5218 1.94330   3
   0   2  11 -0.4967 2.05087   1
   0   2  11 -0.6500 0.86813   1
  -1  -2 -11 71.8513 4.69920   1
   1  -2  11 87.8606 9.18584   2
  -1  -2 -11 65.0021 7.91157   3
   1  -2  11 77.7767 10.2663   1
  -1   2 -11 71.3870 4.51260   3
   1   2  11 78.6092 8.91866   2
   2  -2  11 66.8742 10.1279   1
  -2  -2 -11 68.4015 8.30755   3
   2  -2  11 70.9439 9.13030   2
  -2  -2 -11 68.9510 6.48844   1
   2   2  11 78.7072 8.46829   3
  -2   2 -11 86.5061 11.1619   1
   2   2  11 81.3814 9.25165   2
   3  -2  11 74.8562 9.96795   2
  -3  -2 -11 80.1022 9.64437   1
  -3  -2 -11 75.7230 8.92128   3
   3  -2  11 51.4799 10.1707   1
   3   2  11 74.8547 8.83056   3
  -3   2 -11 77.7563 10.9952   1
   3   2  11 67.1310 8.60772   2
  -4  -2 -11 806.800 27.5180   1
   4  -2  11 847.704 29.0079   2
   4   2  11 846.948 25.0090   2
   4   2  11 752.335 24.2839   3
  -4   2 -11 810.752 31.1122   1
   5  -2  11 72.9962 10.9786   2
  -5  -2 -11 74.0072 12.7783   1
   5   2  11 88.5937 10.5257   3
   5   2  11 93.1299 10.5356   2
  -5   2 -11 89.0985 14.0013   1
   6  -2  11 15.3212 6.09515   2
  -6  -2 -11 13.0273 9.37926   1
   6   2  11 18.9816 5.43655   3
  -6   2 -11 17.1700 7.62357   1
   6   2  11 17.4577 5.39323   2
   7  -2  11 -0.8559 4.76223   2
  -7  -2 -11 16.1989 9.93420   1
   7   2  11 -2.8987 3.16244   3
   7   2  11 7.52106 4.69353   2
  -7   2 -11 3.99602 5.89139   1
   8  -2  11 118.770 16.2785   2
  -8  -2 -11 143.640 21.3491   1
   8   2  11 107.246 13.9272   3
  -8   2 -11 127.105 20.3690   1
   9  -2  11 22.1814 7.90421   2
  -9  -2 -11 28.3268 13.4071   1
   9   2  11 10.2007 6.84978   3
  -9   2 -11 12.0081 9.84107   1
  10  -2  11 10.0757 8.35602   2
 -10  -2 -11 15.4521 12.6449   1
  10   2  11 19.2841 8.50339   3
 -10   2 -11 5.68751 13.5964   1
  11  -2  11 27.3721 11.6106   2
 -11  -2 -11 24.9087 16.5896   1
  10  -3 -11 16.7411 7.78975   3
  10  -3 -11 11.2550 8.96877   2
 -10  -3  11 30.6316 11.3036   1
  10   3 -11 4.01188 9.47186   3
 -10   3  11 -3.9058 16.6571   1
 -10   3  11 9.08099 7.54337   2
  -9  -3  11 11.5180 7.79583   1
   9  -3 -11 1.83188 5.48288   3
   9  -3 -11 -5.0142 6.98479   2
  -9   3  11 -18.575 9.78994   1
   9   3 -11 1.01802 6.34434   3
  -9   3  11 1.69640 5.65306   2
  -8  -3  11 180.303 23.3528   1
   8  -3 -11 228.620 24.6244   2
   8  -3 -11 192.746 19.5164   3
   8   3 -11 225.519 23.7718   3
  -8   3  11 161.307 23.6438   1
  -8   3  11 180.474 20.0159   2
  -7  -3  11 12.8702 7.83248   1
   7  -3 -11 2.31655 4.06138   3
   7  -3 -11 1.40189 5.70003   2
   7   3 -11 8.34376 7.22680   3
  -7   3  11 8.81248 5.73191   2
  -7   3  11 -3.0205 8.48719   1
   6  -3 -11 518.891 24.3718   3
   6  -3 -11 484.809 26.7530   2
  -6  -3  11 553.465 30.3160   1
  -6   3  11 521.780 25.7739   2
   6   3 -11 524.385 26.2367   3
  -6   3  11 475.062 26.2485   1
   5  -3 -11 32.9890 9.67514   2
  -5  -3  11 58.6133 12.3959   1
   5  -3 -11 38.3555 8.52691   3
   5   3 -11 27.4107 8.14664   3
  -5   3  11 38.2381 9.01781   2
  -5   3  11 42.5499 10.7705   1
   4  -3 -11 195.537 19.7153   2
   4  -3 -11 165.934 12.9413   3
  -4  -3  11 163.096 15.1761   1
  -4   3  11 181.995 13.6771   1
  -4   3  11 178.427 13.6117   2
   4   3 -11 180.622 14.0556   3
   3  -3 -11 11.8765 4.46249   3
  -3  -3  11 12.4611 6.22986   1
  -3  -3  11 11.3043 3.02714   2
   3  -3 -11 8.79262 6.22995   2
  -3   3  11 19.4473 6.48031   2
   3   3 -11 19.3339 6.06485   3
  -3   3  11 8.44376 4.58403   1
  -2  -3  11 590.939 26.4399   1
   2  -3 -11 543.343 21.6615   3
  -2  -3  11 559.675 15.8433   2
  -2   3  11 572.929 22.6397   2
  -2   3  11 561.570 18.0141   1
   2   3 -11 602.917 21.2296   3
  -1  -3  11 76.2261 7.69036   2
   1  -3 -11 83.2371 6.76559   1
  -1  -3  11 85.5349 12.4598   1
   1  -3 -11 107.338 11.4681   3
  -1   3  11 95.7581 6.85186   1
  -1   3  11 93.1860 10.6585   2
   1   3 -11 93.6651 9.29833   3
   0  -3 -11 8.88878 3.68608   3
   0  -3 -11 2.58068 2.20075   1
   0  -3  11 2.86878 3.14730   2
   0  -3  11 0.16285 3.56546   1
   0   3  11 8.49699 4.39681   2
   0   3 -11 5.84988 3.32014   3
  -1  -3 -11 82.0723 6.64483   1
   1  -3  11 90.8424 9.94398   2
  -1  -3 -11 75.5950 9.60086   3
   1  -3  11 101.640 13.6090   1
   1   3  11 77.0776 9.37458   3
  -1   3 -11 76.3546 5.74207   3
   1   3  11 96.4225 10.4746   2
   2  -3  11 548.035 21.7802   2
  -2  -3 -11 560.136 19.0989   1
   2  -3  11 561.602 26.1574   1
  -2  -3 -11 566.581 22.3537   3
  -2   3 -11 544.723 12.4441   3
   2   3  11 563.682 21.5246   3
  -2   3 -11 563.114 25.3928   1
   2   3  11 599.399 20.8291   2
  -3  -3 -11 7.69633 4.65565   1
   3  -3  11 2.09464 3.29795   2
   3  -3  11 16.4604 8.04466   1
   3   3  11 4.08812 3.47717   3
   3   3  11 12.4951 4.98594   2
  -3   3 -11 4.93026 5.09491   1
  -4  -3 -11 177.323 13.7080   1
   4  -3  11 163.253 13.4936   2
   4  -3  11 176.517 20.2268   1
   4   3  11 201.993 12.6704   2
  -4   3 -11 186.822 16.6214   1
   4   3  11 191.688 13.3908   3
  -5  -3 -11 37.7199 9.61899   1
   5  -3  11 48.3763 10.4628   2
   5   3  11 52.3797 8.24756   2
   5   3  11 34.8898 7.85051   3
  -5   3 -11 31.3347 9.18589   1
   6  -3  11 540.662 27.3090   2
  -6  -3 -11 478.171 25.8960   1
  -6   3 -11 554.321 31.3934   1
   6   3  11 522.877 24.1065   3
  -7  -3 -11 10.4680 7.50110   1
   7  -3  11 0.68506 4.64954   2
  -7   3 -11 6.21142 7.84425   1
   7   3  11 7.73356 5.40293   3
   8  -3  11 245.222 24.9182   2
  -8  -3 -11 205.470 24.0751   1
  -8   3 -11 209.770 27.3220   1
   8   3  11 176.535 18.9694   3
   9  -3  11 8.11422 7.75765   2
  -9  -3 -11 12.3739 8.97915   1
   9   3  11 0.60946 5.90305   3
  -9   3 -11 -9.4367 9.26505   1
  10  -3  11 6.16599 7.96519   2
 -10  -3 -11 20.0387 10.7150   1
 -10   3 -11 -5.0554 12.2573   1
  10   3  11 -5.0242 6.72894   3
  -9  -4  11 26.4833 10.0770   1
   9  -4 -11 5.07432 10.0765   2
   9   4 -11 3.97566 9.84017   3
  -9   4  11 12.2570 8.04671   2
   8  -4 -11 15.2301 6.22816   3
  -8  -4  11 29.1634 10.2653   1
   8  -4 -11 13.1486 10.6028   2
   8   4 -11 11.8967 7.69931   3
  -8   4  11 27.5786 10.2212   2
   7  -4 -11 27.4841 8.36269   3
  -7  -4  11 24.4245 8.83129   1
   7  -4 -11 16.1960 9.53535   2
  -7   4  11 13.4407 7.48762   2
   7   4 -11 14.6020 8.36296   3
  -6  -4  11 72.0207 15.0706   1
   6  -4 -11 85.5857 12.6956   3
   6  -4 -11 75.6868 14.8443   2
  -6   4  11 76.6147 13.2430   2
   6   4 -11 70.8763 13.2192   3
   5  -4 -11 41.0713 8.63910   3
   5  -4 -11 56.2215 12.4789   2
  -5  -4  11 33.4405 10.1534   1
   5   4 -11 34.1454 9.23777   3
  -5   4  11 42.6147 9.99601   2
  -4  -4  11 126.962 18.1227   1
   4  -4 -11 132.247 16.9216   2
   4  -4 -11 126.247 14.6154   3
   4   4 -11 167.554 17.2604   3
  -4   4  11 138.953 15.2823   1
  -4   4  11 148.856 16.5731   2
   3  -4 -11 550.786 26.6588   2
   3  -4 -11 562.097 24.2693   3
  -3  -4  11 550.494 29.1829   1
  -3   4  11 585.832 23.0232   1
  -3   4  11 564.152 25.3550   2
   3   4 -11 524.791 23.5860   3
   2  -4 -11 108.928 12.9400   3
  -2  -4  11 92.7191 14.4216   1
  -2   4  11 122.885 10.3272   1
   2   4 -11 106.685 12.2124   3
  -2   4  11 96.1263 12.5481   2
   1  -4 -11 199.120 12.5392   1
  -1  -4  11 197.393 10.8304   2
  -1  -4  11 169.162 19.5140   1
   1  -4 -11 171.171 16.4793   3
  -1   4  11 180.352 13.5814   2
  -1   4  11 207.170 12.5137   1
   1   4 -11 186.165 12.2099   3
   0  -4  11 1.49995 2.50699   2
   0  -4  11 0.46895 3.67560   1
   0  -4 -11 1.14809 2.78337   1
   0  -4 -11 1.36471 3.49424   3
   0   4  11 -0.8412 3.41396   2
   0   4 -11 1.28709 3.10935   3
   0   4  11 8.09149 4.29921   3
   1  -4  11 209.915 18.0870   1
  -1  -4 -11 175.094 13.3805   3
   1  -4  11 169.837 12.1526   2
  -1  -4 -11 184.807 11.9774   1
  -1   4 -11 206.219 10.5878   3
   1   4  11 199.220 13.6840   2
   1   4  11 153.219 12.2181   3
   2  -4  11 95.1851 15.3874   1
   2  -4  11 130.977 13.8042   2
  -2  -4 -11 125.436 14.1283   3
  -2  -4 -11 102.547 9.61332   1
   2   4  11 100.321 11.7279   2
   2   4  11 120.401 13.5082   3
  -2   4 -11 98.8625 14.8031   1
  -3  -4 -11 547.422 23.1582   1
   3  -4  11 539.399 30.5131   1
   3  -4  11 557.505 25.0566   2
   3   4  11 564.726 21.6513   2
  -3   4 -11 533.698 28.9456   1
   3   4  11 532.058 23.8602   3
   4  -4  11 139.819 16.3390   2
   4  -4  11 138.086 19.9775   1
  -4  -4 -11 147.347 13.0250   1
   4   4  11 130.638 15.0156   3
  -4   4 -11 151.816 20.2878   1
  -5  -4 -11 55.3599 10.5433   1
   5  -4  11 46.0179 10.4338   2
   5   4  11 41.5943 9.47007   3
  -5   4 -11 27.7759 10.0180   1
   6  -4  11 64.4988 12.7343   2
  -6  -4 -11 89.6143 13.9861   1
  -6   4 -11 104.396 19.0494   1
   6   4  11 96.2931 13.7589   3
   7  -4  11 17.2002 8.63764   2
  -7  -4 -11 50.8301 10.7625   1
  -7   4 -11 21.8794 11.5232   1
   7   4  11 13.1677 6.98861   3
   8  -4  11 21.6550 8.56469   2
  -8  -4 -11 45.2038 10.3577   1
   8   4  11 18.0840 7.31252   3
  -8   4 -11 11.5744 11.3943   1
   9  -4  11 11.5786 9.35513   2
  -9  -4 -11 18.5382 7.84437   1
  -9   4 -11 -3.7518 11.8361   1
   9   4  11 1.19988 5.47169   3
   7  -5 -11 10.2249 10.3882   2
   7  -5 -11 17.4059 7.15155   3
  -7  -5  11 33.5275 10.3612   1
   7   5 -11 -1.3792 8.57029   3
  -7   5  11 21.5408 9.09448   2
   6  -5 -11 33.2693 8.89133   3
  -6  -5  11 39.5393 12.4169   1
   6  -5 -11 30.5103 11.3774   2
  -6   5  11 26.5100 9.49616   2
   6   5 -11 34.9643 11.6539   3
  -5  -5  11 8.92556 7.12308   1
   5  -5 -11 4.60140 6.47744   2
   5  -5 -11 10.3219 5.98213   3
  -5   5  11 4.01778 5.22832   2
   5   5 -11 4.25484 6.85981   3
  -4  -5  11 4.40331 6.23512   1
   4  -5 -11 13.8728 6.43163   3
   4  -5 -11 21.2782 9.77446   2
  -4   5  11 24.1888 8.44975   2
   4   5 -11 25.1436 9.08364   3
   3  -5 -11 170.678 17.6018   3
  -3  -5  11 178.922 22.8454   1
   3   5 -11 180.463 18.3305   3
  -3   5  11 137.353 17.0888   2
   2  -5 -11 51.2997 10.1632   3
  -2  -5  11 57.7275 12.7680   1
  -2   5  11 54.4211 10.2631   2
  -2   5  11 39.4376 8.72164   3
   2   5 -11 42.7031 9.47838   3
  -1  -5  11 80.7657 14.7812   1
   1  -5 -11 56.3675 10.5724   3
  -1   5  11 55.1088 10.4991   2
  -1   5  11 57.2114 10.4942   3
   1   5 -11 72.1775 10.5622   3
   0  -5  11 343.967 25.1182   1
   0  -5 -11 337.978 20.6788   3
   0   5  11 310.079 19.0729   3
   0   5  11 305.578 18.1059   2
  -1  -5 -11 46.9766 10.3139   3
   1  -5  11 56.0352 13.4657   1
   1  -5  11 49.4523 9.18716   2
   1   5  11 54.0933 10.4439   3
  -1   5 -11 42.5082 11.8234   1
   1   5  11 44.4892 9.23435   2
   2  -5  11 45.2471 11.6727   1
   2  -5  11 52.2633 10.2117   2
   2   5  11 32.0835 8.33006   3
  -2   5 -11 34.4299 9.99186   1
   3  -5  11 162.221 23.0188   1
   3  -5  11 168.761 18.5165   2
   3   5  11 180.060 18.7971   3
  -3   5 -11 159.739 21.7963   1
   4  -5  11 10.0845 8.10686   1
   4  -5  11 19.9459 7.54741   2
  -4   5 -11 24.8540 10.2423   1
   4   5  11 5.07757 4.69289   3
   5  -5  11 8.91229 6.67602   2
  -5   5 -11 5.64790 6.31610   1
   5   5  11 4.61188 4.31843   3
   6  -5  11 27.7591 10.2299   2
   6   5  11 38.8705 10.3148   3
  -6   5 -11 18.2699 9.58782   1
   7  -5  11 11.7136 7.49381   2
  -7   5 -11 6.87688 10.2812   1
   7   5  11 20.8799 8.92768   3
   5  -6 -11 32.4237 12.9838   2
   5  -6 -11 72.1093 13.0661   3
  -5  -6  11 68.8080 16.4497   1
  -5   6  11 56.1992 11.8520   3
   5   6 -11 61.4252 14.4488   3
  -5   6  11 89.0574 16.1396   2
   4  -6 -11 20.0893 8.15184   3
  -4  -6  11 9.68806 6.89164   1
  -4   6  11 12.6211 8.26103   2
   4   6 -11 10.5595 8.57111   3
  -4   6  11 21.9185 8.15351   3
   3  -6 -11 0.88107 4.60400   3
  -3  -6  11 15.8449 7.38742   1
   3   6 -11 0.87987 6.72910   3
  -3   6  11 1.95337 7.03284   2
  -3   6  11 0.51148 5.19709   3
   2  -6 -11 27.5776 8.23889   3
  -2  -6  11 37.4283 12.1358   1
  -2   6  11 34.1436 10.1262   2
  -2   6  11 38.0164 9.99313   3
  -1  -6  11 44.8316 12.8695   1
   1  -6 -11 30.9092 8.87454   3
  -1   6  11 35.4633 9.19784   3
  -1   6  11 24.3231 9.57623   2
   0  -6  11 -2.0287 5.03900   1
   0  -6 -11 -3.6029 4.60833   3
   0   6  11 5.09566 6.25129   3
   1  -6  11 39.2201 12.3581   1
   1   6  11 27.4990 7.76461   3
  -1   6 -11 26.7379 10.3505   1
   2  -6  11 14.1174 8.17367   1
  -2   6 -11 42.7757 12.3521   1
   2   6  11 27.9732 9.94210   3
   3  -6  11 1.57307 8.86091   1
   3   6  11 7.72402 6.86798   3
  -3   6 -11 -3.8213 6.45749   1
   4  -6  11 1.01021 9.92938   1
   4  -6  11 10.8424 6.93188   2
  -4   6 -11 0.78153 7.73371   1
   4   6  11 13.0398 7.29157   3
   5  -6  11 86.1892 16.0870   2
   5   6  11 62.0522 14.2438   3
  -5   6 -11 84.1168 18.8904   1
 -11   0  12 14.3238 13.9349   1
  11   0 -12 7.98485 8.68925   3
  10   0 -12 48.9640 11.7873   3
 -10   0  12 68.9739 17.9456   1
  -9   0  12 5.95504 10.6581   1
  -9   0  12 12.4836 6.03124   2
   9   0 -12 8.48618 7.38352   3
   9   0 -12 8.23388 7.21342   2
  -8   0  12 3.40601 4.07352   2
   8   0 -12 2.37032 5.31256   2
   8   0 -12 3.47557 4.87158   3
  -8   0  12 12.5564 10.5413   1
   7   0 -12 31.5282 8.00875   2
   7   0 -12 31.8205 9.16190   3
  -7   0  12 40.7977 7.81150   2
  -7   0  12 43.1892 11.1186   1
  -6   0  12 493.190 25.6735   1
  -6   0  12 495.593 19.9236   2
   6   0 -12 501.555 23.1805   3
  -5   0  12 50.6681 7.52135   2
   5   0 -12 61.8794 9.88769   3
  -5   0  12 46.0716 10.6215   1
  -4   0  12 10.7508 3.88529   2
  -4   0  12 12.5769 6.20437   1
   4   0 -12 11.7593 4.32247   3
  -3   0  12 442.309 16.7110   1
  -3   0  12 460.415 16.6662   2
   3   0 -12 451.633 17.6723   3
   2   0 -12 1121.22 27.6243   3
  -2   0  12 1158.56 25.3812   1
  -2   0  12 1087.27 26.8257   2
  -1   0  12 382.530 11.7311   1
   1   0 -12 391.184 13.9967   3
  -1   0  12 391.725 14.7290   2
   0   0  12 1380.95 25.7490   1
   0   0  12 1365.57 30.9941   2
   0   0 -12 1363.43 27.4921   3
   1   0  12 426.219 16.4128   2
  -1   0 -12 407.547 12.3394   3
  -1   0 -12 408.280 12.9488   1
   1   0  12 413.850 13.3106   1
   2   0  12 1130.77 28.8053   2
  -2   0 -12 1122.28 22.1409   3
  -2   0 -12 1078.94 26.1258   1
  -3   0 -12 431.429 17.6120   1
   3   0  12 447.473 18.1925   2
   3   0  12 442.458 12.2114   3
   4   0  12 18.0524 3.43653   3
   4   0  12 15.8062 5.25994   2
  -4   0 -12 14.1549 5.92631   1
  -5   0 -12 56.4528 10.9539   1
   5   0  12 54.0218 6.27752   3
   5   0  12 72.1873 9.79898   2
   6   0  12 481.752 16.5452   3
  -6   0 -12 465.720 25.3347   1
   6   0  12 519.950 22.8586   2
   7   0  12 16.8715 5.26531   3
  -7   0 -12 33.9643 12.7594   1
   7   0  12 24.3669 7.04319   2
  -8   0 -12 4.89508 10.2046   1
   8   0  12 6.83590 5.60544   2
  -9   0 -12 14.4867 13.7604   1
   9   0  12 27.4211 7.75936   2
  10   0  12 75.6795 13.3663   2
 -10   0 -12 59.4870 20.0001   1
  11   0  12 10.2815 7.22431   2
 -11   0 -12 -19.266 12.0405   1
 -11  -1  12 12.4685 10.9768   1
  11  -1 -12 13.5201 8.42554   3
  11  -1 -12 4.94710 8.90244   2
 -11   1  12 10.5984 8.06458   2
 -11   1  12 1.21494 12.6946   1
  11   1 -12 -1.9250 7.30731   3
  10  -1 -12 76.2885 14.5850   2
  10  -1 -12 68.6459 13.0248   3
 -10  -1  12 74.7691 18.1140   1
 -10   1  12 74.0100 12.4194   2
  10   1 -12 50.2751 13.2623   3
 -10   1  12 66.3619 19.6202   1
  -9  -1  12 51.5148 14.8086   1
   9  -1 -12 49.4432 11.8087   2
   9  -1 -12 49.4157 11.1918   3
  -9   1  12 39.4195 9.27469   2
   9   1 -12 47.9939 12.2413   3
  -9   1  12 46.4783 15.4493   1
  -8  -1  12 111.172 17.9230   1
   8  -1 -12 134.206 16.8698   2
   8  -1 -12 134.825 16.5764   3
  -8   1  12 128.433 19.9047   1
   8   1 -12 109.022 15.4373   3
  -8   1  12 108.350 13.6472   2
   7  -1 -12 76.6703 12.5812   2
  -7  -1  12 61.1175 8.57112   2
  -7  -1  12 64.5827 12.7515   1
   7  -1 -12 81.3844 12.6566   3
  -7   1  12 62.0104 9.96955   2
   7   1 -12 83.1035 13.2661   3
  -7   1  12 97.4742 16.7127   1
  -6  -1  12 151.616 17.6549   1
  -6  -1  12 164.937 10.2653   2
   6  -1 -12 132.279 15.0919   2
   6  -1 -12 117.879 13.8939   3
  -6   1  12 136.209 13.9584   2
   6   1 -12 170.017 17.0515   3
  -6   1  12 171.126 19.0440   1
   5  -1 -12 279.914 16.8059   2
  -5  -1  12 251.722 12.1375   2
   5  -1 -12 277.709 16.3835   3
  -5  -1  12 302.645 18.9513   1
  -5   1  12 291.191 18.7808   1
   5   1 -12 270.275 16.7699   3
  -5   1  12 282.708 15.5577   2
  -4  -1  12 132.685 8.73847   2
   4  -1 -12 154.310 11.5729   3
  -4  -1  12 125.000 13.5347   1
   4   1 -12 141.023 13.3353   3
  -4   1  12 150.863 11.7747   1
  -4   1  12 139.393 10.3572   2
  -3  -1  12 373.524 13.9643   2
   3  -1 -12 327.456 15.3771   3
  -3  -1  12 353.376 16.9581   1
  -3   1  12 355.250 14.2512   1
   3   1 -12 346.522 15.7722   3
  -3   1  12 340.932 15.4261   2
  -2  -1  12 694.503 22.3627   1
  -2  -1  12 739.048 20.1064   2
   2  -1 -12 712.924 22.0938   3
   2   1 -12 721.195 21.3129   3
  -2   1  12 706.596 16.1482   1
  -2   1  12 709.483 22.2208   2
  -1  -1  12 554.435 18.7622   1
  -1  -1  12 571.693 17.7795   2
   1  -1 -12 533.591 18.0744   3
   1  -1 -12 589.745 8.63783   1
  -1   1  12 549.822 19.0079   2
   1   1 -12 587.934 17.0514   3
  -1   1  12 595.867 8.43603   1
   0  -1  12 5.74998 3.30092   2
   0  -1  12 -0.0165 2.39502   1
   0  -1 -12 -2.0488 1.84314   3
   0   1  12 -2.6830 2.73296   2
   0   1 -12 1.48766 1.95560   3
  -1  -1 -12 564.578 17.3945   3
   1  -1  12 558.713 19.2444   1
   1  -1  12 558.378 18.9378   2
  -1  -1 -12 543.494 12.7174   1
  -1  -1 -12 574.727 12.3836   1
   1   1  12 564.525 12.0316   1
  -1   1 -12 578.267 18.9802   1
   1   1  12 572.808 19.5075   2
  -1   1 -12 570.675 12.9278   3
   2  -1  12 719.201 22.8189   2
  -2  -1 -12 715.370 19.1918   1
   2  -1  12 713.427 13.0791   3
   2  -1  12 706.930 23.6604   1
  -2  -1 -12 696.424 19.6991   3
  -2   1 -12 707.956 12.8039   3
   2   1  12 728.781 19.3750   3
   2   1  12 716.566 22.5260   2
  -2   1 -12 756.735 23.6255   1
   3  -1  12 338.920 7.10368   3
   3  -1  12 323.090 16.0493   2
   3  -1  12 351.273 7.00560   3
  -3  -1 -12 344.328 13.5576   3
  -3  -1 -12 372.357 16.4079   1
  -3   1 -12 372.596 17.5484   1
   3   1  12 330.435 12.8280   3
   3   1  12 327.256 15.4245   2
  -4  -1 -12 137.455 14.4582   1
   4  -1  12 131.646 4.72639   3
   4  -1  12 132.617 10.7929   2
   4  -1  12 139.113 4.69839   3
   4   1  12 124.552 8.32772   3
   4   1  12 138.684 10.6541   2
  -4   1 -12 139.762 12.5076   1
   5  -1  12 273.112 8.61638   3
  -5  -1 -12 249.095 18.3502   1
   5  -1  12 270.629 16.3006   2
  -5   1 -12 271.023 18.6014   1
   5   1  12 298.245 13.6180   3
   5   1  12 302.144 15.9274   2
  -6  -1 -12 169.049 19.8981   1
   6  -1  12 166.322 16.6566   2
  -6   1 -12 187.792 17.6471   1
   6   1  12 162.504 10.9114   3
   6   1  12 141.073 11.7159   2
   7  -1  12 70.0505 11.8425   2
  -7  -1 -12 84.2968 16.9911   1
  -7   1 -12 84.3415 15.6533   1
   7   1  12 73.7833 10.9943   2
   7   1  12 78.0440 10.2020   3
   8  -1  12 139.641 17.2172   2
  -8  -1 -12 113.085 19.9421   1
   8   1  12 132.072 14.7997   2
   8   1  12 114.769 13.0544   3
  -8   1 -12 121.940 20.0423   1
   9  -1  12 60.6331 12.3068   2
  -9  -1 -12 36.2093 15.7148   1
   9   1  12 52.8376 10.4274   2
  -9   1 -12 25.1604 14.1202   1
  10  -1  12 87.0393 14.7265   2
 -10  -1 -12 52.3517 16.2305   1
 -10   1 -12 56.1180 19.3529   1
 -11  -1 -12 -1.8742 13.7428   1
  11  -1  12 12.3726 8.96797   2
 -11   1 -12 -9.2154 14.4041   1
  10  -2 -12 4.69538 4.98171   3
 -10  -2  12 8.66285 9.30587   1
  10  -2 -12 5.10326 6.97062   2
 -10   2  12 -16.416 11.2721   1
 -10   2  12 -2.8712 4.50153   2
  10   2 -12 -5.6843 5.00137   3
  -9  -2  12 17.2271 9.42351   1
   9  -2 -12 28.8299 9.08978   3
   9  -2 -12 19.5321 9.70074   2
  -9   2  12 15.2694 13.3851   1
  -9   2  12 23.2466 7.95721   2
   9   2 -12 3.49373 7.93307   3
   8  -2 -12 -0.3025 6.61447   2
   8  -2 -12 9.63693 6.08378   3
  -8  -2  12 10.5715 8.40356   1
  -8   2  12 13.4940 6.64771   2
   8   2 -12 9.89519 7.87233   3
  -8   2  12 -2.6177 9.92014   1
   7  -2 -12 184.533 20.3569   2
   7  -2 -12 166.685 17.6087   3
  -7  -2  12 186.102 21.6307   1
  -7   2  12 165.107 20.7001   1
  -7   2  12 145.927 16.4176   2
   7   2 -12 200.480 20.3839   3
  -6  -2  12 105.211 15.7858   1
   6  -2 -12 140.395 16.9002   2
   6  -2 -12 97.2024 13.1419   3
  -6   2  12 96.8527 12.9222   2
   6   2 -12 141.692 16.0952   3
  -6   2  12 121.200 16.1492   1
   5  -2 -12 94.7727 13.4556   2
  -5  -2  12 88.0170 7.89109   2
  -5  -2  12 81.8120 13.7339   1
   5  -2 -12 116.579 13.1542   3
  -5   2  12 102.645 14.1355   1
  -5   2  12 89.3027 11.6741   2
   5   2 -12 81.1389 12.0519   3
   4  -2 -12 1435.53 40.9196   2
  -4  -2  12 1471.01 42.9659   1
  -4  -2  12 1440.10 28.7831   2
   4  -2 -12 1460.49 38.4992   3
   4   2 -12 1493.81 38.9095   3
  -4   2  12 1454.91 36.2986   1
  -4   2  12 1421.59 38.5662   2
   3  -2 -12 98.4434 11.1618   3
  -3  -2  12 69.9845 10.5827   1
  -3  -2  12 81.4245 7.52423   2
   3   2 -12 91.3543 10.5146   3
  -3   2  12 90.5687 9.26461   1
  -3   2  12 76.9740 10.0074   2
   2  -2 -12 6.82166 3.88769   3
  -2  -2  12 6.23518 3.55357   1
  -2  -2  12 4.30750 2.99695   2
  -2   2  12 7.46014 3.41859   2
   2   2 -12 10.8940 4.11478   3
  -2   2  12 8.93907 3.45700   1
   1  -2 -12 378.607 16.1819   3
  -1  -2  12 424.075 15.1853   2
  -1  -2  12 403.410 18.8144   1
  -1   2  12 399.143 16.9364   2
  -1   2  12 400.163 8.87759   1
   1   2 -12 434.393 15.2582   3
  -1   2  12 406.839 8.53589   1
   0  -2 -12 614.009 20.7984   3
   0  -2 -12 627.461 10.9272   1
   0  -2  12 633.135 19.8793   2
   0  -2  12 653.256 24.0168   1
   0   2  12 643.953 10.7628   1
   0   2  12 625.767 21.2765   2
   0   2  12 612.162 11.0714   1
   0   2 -12 642.329 16.6624   3
   1  -2  12 391.704 16.2870   2
  -1  -2 -12 393.347 16.1490   3
  -1  -2 -12 416.905 10.8673   1
   1  -2  12 384.819 18.8663   1
   1   2  12 391.037 13.0879   1
  -1   2 -12 396.455 10.5889   3
   1   2  12 394.653 16.4104   2
  -2  -2 -12 11.0624 3.72575   3
  -2  -2 -12 3.63345 2.94002   1
   2  -2  12 11.6248 5.20074   1
   2  -2  12 5.04434 3.12328   2
   2   2  12 10.4626 4.87938   2
   2   2  12 9.98524 3.36501   3
  -2   2 -12 9.92900 4.34301   1
   3  -2  12 77.3477 12.0563   1
  -3  -2 -12 90.7792 10.0334   1
   3  -2  12 91.2653 11.0596   2
  -3  -2 -12 74.4745 9.05875   3
  -3   2 -12 87.3708 11.7256   1
   3   2  12 88.8713 10.2811   2
   3   2  12 79.2116 9.19649   3
  -4  -2 -12 1437.19 37.8654   1
   4  -2  12 1481.83 40.5990   2
   4   2  12 1515.68 36.0627   3
  -4   2 -12 1462.46 43.5584   1
   4   2  12 1433.19 35.5329   2
   5  -2  12 79.5804 11.6338   2
  -5  -2 -12 100.613 15.0352   1
   5   2  12 104.224 11.6030   2
   5   2  12 97.0480 10.8292   3
  -5   2 -12 78.0742 12.9826   1
   6  -2  12 134.588 15.8809   2
  -6  -2 -12 114.397 16.7160   1
  -6   2 -12 128.889 18.0427   1
   6   2  12 136.424 13.2030   2
   6   2  12 120.442 13.0554   3
   7  -2  12 186.792 19.9712   2
  -7  -2 -12 188.722 22.2253   1
   7   2  12 176.924 13.1542   2
  -7   2 -12 186.127 23.1972   1
   7   2  12 224.191 15.3690   3
   8  -2  12 3.62688 3.79075   2
  -8  -2 -12 5.64906 9.49021   1
   8   2  12 2.93821 4.89649   3
  -8   2 -12 5.45944 9.76325   1
   9  -2  12 4.75236 6.32532   2
  -9  -2 -12 10.1721 12.2695   1
   9   2  12 26.1851 8.13773   3
  -9   2 -12 15.8168 12.1624   1
  10  -2  12 11.2126 8.21318   2
 -10  -2 -12 -5.3261 10.7233   1
 -10   2 -12 -8.0146 8.38188   1
  10   2  12 -5.5165 5.38575   3
  10  -3 -12 66.9071 13.0405   3
  10  -3 -12 50.6870 16.1599   2
 -10  -3  12 66.7499 16.0019   1
  10   3 -12 54.9451 13.9380   3
 -10   3  12 64.4783 13.4938   2
   9  -3 -12 32.7408 12.1463   2
  -9  -3  12 48.4568 13.8065   1
   9  -3 -12 27.7579 8.67889   3
  -9   3  12 35.8651 10.0531   2
  -9   3  12 21.9047 16.7973   1
   9   3 -12 25.4767 10.9433   3
  -8  -3  12 -1.1545 4.57414   1
   8  -3 -12 -2.6974 4.25342   3
   8  -3 -12 8.88668 6.78645   2
  -8   3  12 -0.0711 3.57919   2
   8   3 -12 -2.4571 6.89602   3
  -8   3  12 -6.5175 10.7022   1
  -7  -3  12 28.5500 10.0847   1
   7  -3 -12 17.3414 7.10966   3
   7  -3 -12 17.3544 8.65517   2
   7   3 -12 7.75183 5.83864   3
  -7   3  12 29.0625 12.0375   1
  -7   3  12 22.0320 7.83468   2
  -6  -3  12 77.3755 14.3800   1
   6  -3 -12 49.6727 11.3882   2
   6  -3 -12 91.3067 12.7583   3
   6   3 -12 75.4302 12.8270   3
  -6   3  12 39.1909 11.2023   1
  -6   3  12 72.4921 12.1783   2
   5  -3 -12 262.087 19.1969   2
   5  -3 -12 332.870 19.1279   3
  -5  -3  12 280.733 21.0912   1
  -5   3  12 308.763 19.4438   1
   5   3 -12 323.962 19.7469   3
  -5   3  12 330.190 19.5063   2
   4  -3 -12 113.382 15.3806   2
  -4  -3  12 128.574 17.0424   1
   4  -3 -12 142.686 14.8451   3
   4   3 -12 122.904 13.9445   3
  -4   3  12 122.319 14.3448   2
  -4   3  12 128.807 12.0153   1
  -3  -3  12 102.664 14.3249   1
   3  -3 -12 96.1986 13.1669   2
  -3  -3  12 120.308 9.78687   2
   3  -3 -12 114.751 12.6490   3
  -3   3  12 101.669 9.13312   1
   3   3 -12 96.1650 11.6281   3
  -3   3  12 105.598 12.6514   2
  -2  -3  12 231.202 17.2151   1
   2  -3 -12 219.988 14.0603   3
  -2  -3  12 224.049 10.0913   2
  -2   3  12 226.988 14.5990   2
   2   3 -12 253.185 13.8979   3
  -2   3  12 219.429 10.9111   1
   1  -3 -12 135.211 8.04635   1
  -1  -3  12 127.497 8.59666   2
  -1  -3  12 158.254 13.9972   1
   1  -3 -12 167.527 11.8104   3
  -1   3  12 122.806 7.41110   1
   1   3 -12 144.947 9.68023   3
  -1   3  12 129.698 12.8923   2
   0  -3 -12 0.06350 1.91401   1
   0  -3  12 -0.0865 3.03886   1
   0  -3  12 0.90720 2.84138   2
   0  -3 -12 2.55726 2.83430   3
   0   3 -12 3.16706 2.79063   3
   0   3  12 0.64653 1.96111   1
   0   3  12 -1.4499 2.23861   2
  -1  -3 -12 152.982 8.46535   1
   1  -3  12 129.154 10.4322   2
  -1  -3 -12 144.877 11.3948   3
   1  -3  12 148.108 16.6463   1
   1   3  12 167.859 11.8133   2
  -1   3 -12 127.667 7.21123   3
   1   3  12 143.784 10.7697   3
   2  -3  12 221.591 17.0994   1
  -2  -3 -12 230.447 14.4308   3
   2  -3  12 209.945 13.3640   2
  -2  -3 -12 239.978 11.9194   1
  -2   3 -12 229.966 7.43955   3
   2   3  12 205.165 12.9946   2
   2   3  12 223.629 13.6685   3
  -2   3 -12 220.387 15.9716   1
   3  -3  12 136.359 17.3882   1
  -3  -3 -12 97.0954 11.7813   3
  -3  -3 -12 102.981 9.54714   1
   3  -3  12 95.3886 12.0567   2
   3   3  12 116.656 11.9662   2
  -3   3 -12 102.303 14.3356   1
   3   3  12 125.114 12.5274   3
  -4  -3 -12 126.803 11.8109   1
   4  -3  12 115.709 16.7649   1
   4  -3  12 110.653 13.9341   2
   4   3  12 107.784 12.2461   3
   4   3  12 133.675 12.7089   2
  -4   3 -12 116.927 16.1382   1
   5  -3  12 281.515 18.8164   2
  -5  -3 -12 300.635 18.9121   1
  -5   3 -12 302.933 21.7447   1
   5   3  12 318.562 15.9622   2
   5   3  12 303.992 17.5284   3
  -6  -3 -12 103.550 14.9589   1
   6  -3  12 79.6233 13.2629   2
  -6   3 -12 91.8025 16.5257   1
   6   3  12 93.2156 12.8267   3
   7  -3  12 23.8994 8.30701   2
  -7  -3 -12 25.0811 9.01675   1
   7   3  12 18.9584 7.17944   3
  -7   3 -12 29.6958 11.3846   1
   8  -3  12 12.5081 6.48793   2
  -8  -3 -12 -2.2583 5.92765   1
  -8   3 -12 0.28288 6.38762   1
   8   3  12 2.01660 5.21453   3
   9  -3  12 5.24520 7.87823   2
  -9  -3 -12 53.4462 14.7893   1
  -9   3 -12 20.6000 11.6645   1
   9   3  12 55.9686 12.5139   3
  10  -3  12 58.2392 14.9239   2
 -10  -3 -12 49.4021 14.0500   1
 -10   3 -12 27.9431 16.7665   1
  10   3  12 62.8644 13.4759   3
   9  -4 -12 14.4186 11.0840   2
  -9  -4  12 33.5960 11.5778   1
   9  -4 -12 16.9210 7.92804   3
  -9   4  12 15.3713 8.85549   2
   9   4 -12 26.6130 11.1966   3
   8  -4 -12 22.8738 8.14329   3
  -8  -4  12 23.2978 9.72210   1
   8  -4 -12 4.27472 6.44921   2
   8   4 -12 3.49585 9.01125   3
  -8   4  12 8.23035 6.21525   2
   7  -4 -12 21.4719 7.60406   3
   7  -4 -12 12.0137 9.97174   2
  -7  -4  12 10.3526 6.51641   1
   7   4 -12 16.5555 8.33961   3
  -7   4  12 29.7570 9.61830   2
   6  -4 -12 49.5091 9.82865   3
  -6  -4  12 49.2170 12.7659   1
   6  -4 -12 32.2371 11.2322   2
  -6   4  12 41.1311 10.4731   2
   6   4 -12 63.7829 13.0991   3
   5  -4 -12 25.4577 9.05937   2
  -5  -4  12 29.5139 9.40438   1
   5  -4 -12 32.9657 7.90046   3
   5   4 -12 42.7367 10.3923   3
  -5   4  12 16.4902 6.41464   2
   4  -4 -12 61.6715 12.3533   2
   4  -4 -12 57.3908 10.1579   3
  -4  -4  12 50.9823 11.8662   1
  -4   4  12 40.6625 10.1113   2
   4   4 -12 67.6986 11.6436   3
   3  -4 -12 117.859 14.1490   3
  -3  -4  12 119.601 17.1847   1
  -3   4  12 124.549 14.8816   2
   3   4 -12 128.887 14.1664   3
  -2  -4  12 474.828 26.9731   1
   2  -4 -12 451.965 21.9089   3
   2   4 -12 463.461 20.6795   3
  -2   4  12 445.684 22.2108   2
  -1  -4  12 329.188 14.6967   2
   1  -4 -12 323.973 18.1113   3
  -1  -4  12 342.110 22.7956   1
   1   4 -12 346.658 16.8021   3
  -1   4  12 350.083 18.8720   2
   0  -4  12 986.773 39.1518   1
   0  -4 -12 1003.49 33.3660   3
   0  -4  12 1040.99 29.1706   2
   0   4 -12 1055.71 27.4996   3
   0   4  12 997.076 31.9559   3
   0   4  12 950.602 30.8964   2
   0   4  12 973.783 30.1433   1
   1  -4  12 333.472 22.4420   1
   1  -4  12 333.113 17.2509   2
  -1  -4 -12 334.784 17.8988   1
  -1  -4 -12 309.905 18.0615   3
   1   4  12 342.356 17.7011   2
   1   4  12 386.557 19.2553   3
  -2  -4 -12 486.798 19.9848   1
   2  -4  12 500.137 22.7536   2
   2  -4  12 530.901 29.0035   1
  -2  -4 -12 482.192 23.1226   3
  -2   4 -12 443.015 25.8044   1
   2   4  12 500.907 22.5144   3
   2   4  12 484.625 20.6913   2
   3  -4  12 135.376 15.2463   2
   3  -4  12 108.808 17.4261   1
  -3  -4 -12 148.686 11.7441   1
  -3   4 -12 106.618 16.3399   1
   3   4  12 110.658 12.4503   2
   3   4  12 113.256 13.8248   3
   4  -4  12 38.3612 9.13670   2
   4  -4  12 49.4607 13.5737   1
  -4  -4 -12 48.3466 9.16394   1
   4   4  12 40.4876 9.28195   3
  -4   4 -12 58.0093 13.0908   1
  -5  -4 -12 24.7890 7.27359   1
   5  -4  12 16.5205 7.06507   2
   5   4  12 20.4983 7.45383   3
  -5   4 -12 30.4364 10.5136   1
   6  -4  12 54.2953 11.8612   2
  -6  -4 -12 81.2660 13.2692   1
   6   4  12 37.5674 9.16910   3
  -6   4 -12 46.3646 13.2619   1
  -7  -4 -12 33.0269 8.54975   1
   7  -4  12 39.9580 11.8060   2
  -7   4 -12 19.2964 11.2066   1
   7   4  12 28.5936 9.26237   3
  -8  -4 -12 31.0942 7.91293   1
   8  -4  12 22.3516 9.60554   2
   8   4  12 3.49021 5.23625   3
  -8   4 -12 14.0368 9.67559   1
   9  -4  12 16.7534 9.77419   2
  -9  -4 -12 37.0230 10.1081   1
  -9   4 -12 13.2418 15.1985   1
   9   4  12 4.43010 7.83106   3
  -7  -5  12 31.9010 9.80121   1
   7  -5 -12 -2.6499 8.81583   2
   7  -5 -12 14.2515 7.66719   3
   7   5 -12 -0.2328 8.39735   3
  -7   5  12 3.64817 6.74744   2
   6  -5 -12 39.1089 9.65056   3
   6  -5 -12 40.4087 13.5759   2
  -6  -5  12 50.4958 12.8296   1
   6   5 -12 39.8090 11.9719   3
  -6   5  12 24.2195 9.39248   2
   5  -5 -12 25.3781 9.97016   2
  -5  -5  12 37.0837 10.9499   1
   5  -5 -12 45.1314 10.1167   3
  -5   5  12 49.8144 10.9495   2
   5   5 -12 30.7911 10.5070   3
   4  -5 -12 67.5341 12.2859   3
  -4  -5  12 68.3423 14.6819   1
   4  -5 -12 79.8286 15.3158   2
  -4   5  12 71.7058 13.2509   2
   4   5 -12 60.0901 11.8686   3
  -3  -5  12 109.435 18.0179   1
   3  -5 -12 149.761 16.9427   3
  -3   5  12 104.652 15.0399   2
   3   5 -12 108.362 14.5877   3
  -2  -5  12 350.383 25.4630   1
   2  -5 -12 354.726 21.3399   3
  -2   5  12 347.986 20.8522   2
   2   5 -12 318.738 19.5079   3
  -2   5  12 374.765 20.7439   3
   1  -5 -12 371.371 21.6506   3
  -1  -5  12 377.530 26.5441   1
  -1   5  12 366.948 20.8814   2
  -1   5  12 349.944 20.1854   3
   1   5 -12 357.816 18.7553   3
   0  -5  12 2.89080 5.62971   1
   0  -5 -12 0.15702 4.49339   3
   0   5  12 1.28208 4.19255   3
   0   5  12 -3.7350 4.59545   2
   1  -5  12 403.405 23.0271   2
   1  -5  12 304.731 24.5839   1
  -1  -5 -12 391.701 22.8200   3
  -1   5 -12 385.500 26.0939   1
   1   5  12 353.978 19.2582   2
   1   5  12 349.702 20.6962   3
   2  -5  12 386.532 21.6215   2
   2  -5  12 360.535 26.7921   1
  -2   5 -12 314.895 24.1363   1
   2   5  12 352.685 20.9026   3
   3  -5  12 95.1635 18.1803   1
   3  -5  12 124.287 15.8960   2
   3   5  12 152.314 17.6144   3
  -3   5 -12 109.818 18.2849   1
   4  -5  12 67.4812 15.6683   1
   4  -5  12 63.0407 12.3891   2
   4   5  12 94.4591 14.4056   3
  -4   5 -12 56.7367 14.2528   1
   5  -5  12 10.7985 6.74697   2
   5   5  12 57.5594 11.7842   3
  -5   5 -12 24.6730 10.4371   1
   6  -5  12 38.5247 11.4132   2
  -6   5 -12 34.8736 13.1344   1
   6   5  12 25.4380 8.71586   3
   7  -5  12 11.4185 7.61644   2
   7   5  12 10.1344 6.60196   3
  -7   5 -12 11.8931 12.0548   1
   5  -6 -12 8.73906 6.55842   3
  -5  -6  12 13.1759 8.02468   1
   5  -6 -12 1.99036 7.45693   2
   5   6 -12 14.8290 10.2183   3
  -5   6  12 7.91502 7.97903   2
  -4  -6  12 34.6003 11.1510   1
   4  -6 -12 14.8805 7.29488   3
   4   6 -12 3.14076 8.29332   3
  -4   6  12 15.1377 7.40550   3
  -4   6  12 16.5538 9.31324   2
   3  -6 -12 18.1478 7.45064   3
  -3  -6  12 40.1714 12.5717   1
   3   6 -12 8.32389 7.73450   3
  -3   6  12 18.7728 8.33376   3
  -3   6  12 3.66997 6.89921   2
  -2  -6  12 31.3148 11.0393   1
   2  -6 -12 41.1032 10.3002   3
  -2   6  12 26.0011 9.55656   2
  -2   6  12 35.1678 9.57955   3
  -1  -6  12 4.73215 5.52732   1
   1  -6 -12 4.75921 4.23430   3
  -1   6  12 11.4055 5.07502   3
  -1   6  12 8.96897 7.51507   2
   0  -6  12 14.0306 8.94186   1
   0  -6 -12 10.7091 6.27169   3
   0   6  12 8.98363 5.59867   3
   1  -6  12 1.00896 7.19443   1
   1   6  12 7.68301 5.94899   3
  -1   6 -12 5.48199 7.56599   1
   2  -6  12 38.5608 13.5718   1
  -2   6 -12 16.0400 9.34558   1
   2   6  12 18.8430 8.97878   3
   3  -6  12 27.2401 13.0080   1
  -3   6 -12 22.5350 10.9708   1
   3   6  12 37.8046 11.1140   3
   4  -6  12 6.70727 10.6445   1
   4  -6  12 14.8803 8.33971   2
   4   6  12 10.2153 7.43789   3
  -4   6 -12 9.24502 9.61466   1
   5  -6  12 5.22379 7.12680   2
   5   6  12 11.3729 9.68440   3
  -5   6 -12 17.3696 11.3402   1
 -11   0  13 22.9426 14.3766   1
  11   0 -13 27.0951 10.8971   3
  10   0 -13 27.0641 10.2846   3
 -10   0  13 20.3745 12.5601   1
   9   0 -13 24.7216 8.77440   3
  -9   0  13 24.2579 10.4218   1
  -9   0  13 18.2681 6.50296   2
   8   0 -13 -2.4327 3.89350   3
  -8   0  13 2.85770 8.89128   1
  -8   0  13 1.91926 3.65274   2
   7   0 -13 -3.0781 5.17541   3
  -7   0  13 -1.1693 2.99901   2
  -7   0  13 1.14988 7.56532   1
  -6   0  13 267.014 14.7483   2
   6   0 -13 217.926 15.5109   3
  -6   0  13 273.553 19.6098   1
  -5   0  13 103.907 13.5106   1
  -5   0  13 111.995 11.2602   2
   5   0 -13 114.167 12.9905   3
  -4   0  13 -3.6298 3.89467   1
  -4   0  13 5.41954 3.26436   2
   4   0 -13 6.18440 4.32478   3
  -3   0  13 191.848 11.2553   1
   3   0 -13 188.837 11.6868   3
  -3   0  13 219.081 11.8481   2
  -2   0  13 1475.41 30.0379   1
   2   0 -13 1440.54 32.9147   3
  -2   0  13 1435.21 32.6212   2
  -1   0  13 750.392 17.9887   1
   1   0 -13 779.274 21.1014   3
  -1   0  13 761.797 22.3509   2
   0   0  13 2.37433 1.84835   1
   0   0 -13 4.56397 2.41256   3
   0   0  13 4.36772 2.94910   2
   0   0 -13 2.53831 1.51961   1
  -1   0 -13 734.734 18.1082   3
  -1   0 -13 761.205 18.8682   1
   1   0  13 731.660 22.8019   2
   1   0  13 722.304 18.8645   1
  -2   0 -13 1483.22 27.5764   3
   2   0  13 1470.90 35.0596   2
  -2   0 -13 1451.68 31.6964   1
   3   0  13 220.793 8.55258   3
  -3   0 -13 218.811 8.90125   3
  -3   0 -13 246.085 13.5660   1
   3   0  13 190.566 12.5180   2
   4   0  13 -0.6034 1.34701   3
  -4   0 -13 3.47004 4.50755   1
   4   0  13 0.82996 2.70591   2
   5   0  13 93.8751 11.4309   2
   5   0  13 106.827 7.13226   3
  -5   0 -13 130.080 15.8769   1
  -6   0 -13 275.271 21.0340   1
   6   0  13 235.340 11.5612   3
   6   0  13 244.811 16.1391   2
   7   0  13 -4.0867 3.76589   2
   7   0  13 2.09180 3.33430   3
  -7   0 -13 -7.6288 8.37078   1
  -8   0 -13 3.13719 7.53354   1
   8   0  13 0.37879 4.06338   2
  -9   0 -13 8.52075 13.0705   1
   9   0  13 16.0867 7.18464   2
  10   0  13 24.3111 8.92209   2
 -10   0 -13 6.63589 13.7042   1
 -11   0 -13 13.4216 16.2311   1
  11   0  13 12.3922 8.50558   2
  11  -1 -13 48.2997 12.5987   3
  11  -1 -13 23.8111 13.1292   2
 -11  -1  13 52.6780 16.4943   1
 -11   1  13 17.6413 14.8929   1
  11   1 -13 36.1703 12.7356   3
  10  -1 -13 18.6647 9.08586   3
 -10  -1  13 19.0893 11.3932   1
  10  -1 -13 -5.1259 7.00828   2
 -10   1  13 7.61100 5.99591   2
 -10   1  13 8.30642 12.9651   1
  10   1 -13 20.3558 9.89645   3
   9  -1 -13 130.463 17.8033   2
   9  -1 -13 146.390 18.3082   3
  -9  -1  13 115.622 19.3487   1
  -9   1  13 143.526 22.4699   1
  -9   1  13 93.5840 13.5019   2
   9   1 -13 123.924 17.7263   3
   8  -1 -13 69.6860 12.9010   2
  -8  -1  13 40.3355 12.6861   1
   8  -1 -13 41.4569 10.1815   3
   8   1 -13 46.5502 11.7155   3
  -8   1  13 56.5750 15.0627   1
  -8   1  13 40.6774 9.01858   2
   7  -1 -13 6.62497 6.26759   2
   7  -1 -13 9.92808 6.31980   3
  -7  -1  13 15.0988 9.42957   1
  -7  -1  13 8.82648 4.75857   2
   7   1 -13 13.4916 7.09925   3
  -7   1  13 11.0621 10.7925   1
  -7   1  13 15.7177 6.10366   2
  -6  -1  13 1.86726 3.11602   2
  -6  -1  13 10.9405 7.07856   1
   6  -1 -13 8.96310 5.26625   2
   6  -1 -13 2.90963 4.79736   3
  -6   1  13 10.6987 9.03777   1
  -6   1  13 10.8618 5.27698   2
   6   1 -13 1.98385 5.55192   3
  -5  -1  13 38.2028 6.33155   2
   5  -1 -13 31.3253 7.86476   3
  -5  -1  13 31.9523 9.16820   1
   5   1 -13 38.3814 8.56794   3
  -5   1  13 38.9467 7.89464   2
  -5   1  13 26.3418 8.80915   1
  -4  -1  13 260.232 16.1038   1
   4  -1 -13 262.016 15.2636   3
  -4  -1  13 292.661 13.1077   2
  -4   1  13 267.041 14.5338   2
  -4   1  13 289.811 15.2094   1
   4   1 -13 295.658 16.1991   3
  -3  -1  13 71.0051 9.54365   1
  -3  -1  13 68.1583 7.77574   2
   3  -1 -13 76.3692 9.21915   3
  -3   1  13 69.7291 7.88130   1
  -3   1  13 50.0909 7.57800   2
   3   1 -13 71.1007 9.55372   3
   2  -1 -13 76.6512 8.83557   3
  -2  -1  13 94.1926 10.2537   1
  -2  -1  13 90.8455 8.90604   2
   2   1 -13 92.7113 9.67740   3
  -2   1  13 89.3068 9.81755   2
  -2   1  13 88.2758 5.55132   1
  -1  -1  13 490.832 17.8884   1
  -1  -1  13 520.928 17.4156   2
   1  -1 -13 515.173 17.9893   3
  -1   1  13 525.944 19.0549   2
   1   1 -13 522.908 16.5425   3
   0  -1  13 142.523 9.89423   2
   0  -1  13 142.700 9.49491   1
   0  -1 -13 134.266 8.74040   3
   0   1 -13 155.033 7.80369   3
   0   1  13 142.849 9.81000   2
   1  -1  13 519.040 18.9069   2
  -1  -1 -13 529.901 12.4892   1
  -1  -1 -13 522.118 17.1484   3
  -1  -1 -13 528.347 11.6963   1
   1  -1  13 528.144 18.9999   1
  -1   1 -13 531.953 13.0634   3
   1   1  13 479.596 18.7481   2
  -1   1 -13 548.620 18.8493   1
   1   1  13 532.206 11.4716   1
   2  -1  13 94.5408 4.90303   3
   2  -1  13 92.9525 10.3085   2
  -2  -1 -13 95.5505 7.23899   3
   2  -1  13 86.6924 10.2488   1
  -2  -1 -13 94.1334 7.80505   1
  -2   1 -13 87.7266 10.0830   1
   2   1  13 87.6570 6.67275   3
  -2   1 -13 91.9426 4.16130   3
   2   1  13 86.2796 10.1458   2
   3  -1  13 63.8356 2.91461   3
  -3  -1 -13 73.2024 7.92318   3
  -3  -1 -13 61.8399 8.90417   1
   3  -1  13 63.5446 9.02242   2
   3  -1  13 64.0168 3.20750   3
   3   1  13 69.7700 9.37097   2
  -3   1 -13 66.4359 9.57834   1
   3   1  13 60.7936 6.80871   3
   4  -1  13 279.836 7.20631   3
   4  -1  13 299.820 16.5999   2
  -4  -1 -13 294.390 17.6778   1
   4   1  13 295.162 15.3073   2
  -4   1 -13 300.576 17.7650   1
   4   1  13 277.785 12.4509   3
   5  -1  13 37.8064 8.58809   2
  -5  -1 -13 26.8215 9.77259   1
   5  -1  13 36.0587 5.58923   3
   5   1  13 38.4080 7.43651   2
  -5   1 -13 54.2299 10.9511   1
   5   1  13 43.2662 6.50377   3
   6  -1  13 0.94351 4.29908   2
  -6  -1 -13 11.2070 9.76322   1
  -6   1 -13 13.4367 8.29182   1
   6   1  13 11.2457 4.22095   3
   6   1  13 11.3133 5.35145   2
  -7  -1 -13 16.7640 11.5935   1
   7  -1  13 21.1348 7.46993   2
   7   1  13 10.3127 5.14607   3
   7   1  13 12.9007 6.02420   2
  -7   1 -13 -3.4635 7.75076   1
  -8  -1 -13 69.4517 17.3560   1
   8  -1  13 53.1168 10.8993   2
  -8   1 -13 50.2031 14.9081   1
   8   1  13 81.2672 12.0188   2
   8   1  13 69.7699 10.5165   3
  -9  -1 -13 93.9927 20.5798   1
   9  -1  13 97.1484 14.9145   2
  -9   1 -13 136.456 23.9259   1
   9   1  13 124.989 15.8300   2
  10  -1  13 17.6726 8.03772   2
 -10  -1 -13 7.18048 13.9199   1
 -10   1 -13 -1.1630 13.1116   1
 -11  -1 -13 40.0508 18.3510   1
  11  -1  13 52.7079 14.2195   2
 -11   1 -13 56.9014 22.0277   1
  10  -2 -13 43.5544 12.4319   2
  10  -2 -13 58.7280 13.0978   3
 -10  -2  13 74.0448 16.6934   1
 -10   2  13 43.7237 16.4095   1
 -10   2  13 63.5259 12.9188   2
  10   2 -13 57.9295 13.9336   3
   9  -2 -13 17.8570 9.53062   2
  -9  -2  13 46.2884 12.8717   1
   9  -2 -13 27.0740 9.09200   3
   9   2 -13 35.4234 10.4479   3
  -9   2  13 22.1338 8.12308   2
  -9   2  13 26.7570 14.2079   1
   8  -2 -13 73.1494 14.3833   2
  -8  -2  13 95.2233 16.4673   1
   8  -2 -13 83.3251 13.0157   3
  -8   2  13 59.6387 15.8562   1
   8   2 -13 74.8065 13.7749   3
  -8   2  13 66.7956 12.0740   2
   7  -2 -13 539.285 25.9731   3
  -7  -2  13 496.568 28.6365   1
   7  -2 -13 499.273 26.9089   2
  -7   2  13 538.524 25.7360   2
  -7   2  13 511.353 28.2636   1
   7   2 -13 416.200 24.5628   3
  -6  -2  13 129.076 17.6963   1
   6  -2 -13 178.748 17.4152   3
   6  -2 -13 151.582 17.9237   2
   6   2 -13 163.221 17.6159   3
  -6   2  13 163.148 18.2061   1
  -6   2  13 197.382 14.8967   2
  -5  -2  13 292.537 12.4711   2
  -5  -2  13 310.645 20.9714   1
   5  -2 -13 293.234 17.5493   3
   5  -2 -13 314.369 19.8779   2
  -5   2  13 271.042 16.7051   2
   5   2 -13 245.100 16.3670   3
  -5   2  13 295.949 18.1928   1
  -4  -2  13 84.6749 12.6556   1
  -4  -2  13 87.6165 8.25109   2
   4  -2 -13 84.8268 11.2210   3
   4  -2 -13 80.9062 11.5805   2
  -4   2  13 97.0897 11.4756   1
   4   2 -13 83.7069 11.2738   3
  -4   2  13 90.9357 11.3830   2
  -3  -2  13 16.1008 4.35765   2
  -3  -2  13 18.0192 6.62389   1
   3  -2 -13 16.7001 5.37725   3
   3   2 -13 15.7074 4.86344   3
  -3   2  13 9.45818 4.21211   2
  -3   2  13 21.1152 5.78523   1
  -2  -2  13 1107.42 33.7420   1
  -2  -2  13 1123.07 26.1888   2
   2  -2 -13 1130.66 31.3703   3
  -2   2  13 1130.95 31.7689   2
  -2   2  13 1103.97 21.7212   1
   2   2 -13 1113.07 28.8989   3
   1  -2 -13 283.326 14.1271   3
  -1  -2  13 246.139 14.9723   1
  -1  -2  13 264.293 12.3529   2
  -1   2  13 283.255 14.8942   2
   1   2 -13 294.522 12.5434   3
   0  -2 -13 -2.6129 2.04432   3
   0  -2  13 -1.0163 2.50195   1
   0  -2  13 5.66536 3.55780   2
   0   2 -13 3.79672 2.57537   3
   0   2  13 -1.7856 2.88711   2
   1  -2  13 253.990 15.6704   1
  -1  -2 -13 289.063 14.0381   3
   1  -2  13 280.076 14.2521   2
  -1  -2 -13 288.259 8.35071   1
   1   2  13 273.369 8.75407   1
   1   2  13 264.311 14.3477   2
  -1   2 -13 288.869 9.01875   3
  -1   2 -13 314.254 16.2342   1
   2  -2  13 1083.67 14.5487   3
   2  -2  13 1140.93 31.4500   2
  -2  -2 -13 1107.87 29.6311   3
   2  -2  13 1086.22 34.3124   1
  -2  -2 -13 1137.68 24.4984   1
  -2   2 -13 1088.22 33.5939   1
   2   2  13 1096.10 28.5861   3
  -2   2 -13 1104.92 14.4491   3
  -2   2 -13 1102.95 14.4678   3
  -2   2 -13 1070.90 14.3444   3
   2   2  13 1091.76 30.3720   2
   3  -2  13 16.6077 7.13722   1
   3  -2  13 9.30994 4.81436   2
  -3  -2 -13 15.3358 4.70243   3
  -3  -2 -13 9.02767 4.91345   1
   3   2  13 16.0058 5.81470   2
  -3   2 -13 14.2814 5.96289   1
   3   2  13 13.5223 4.46892   3
  -4  -2 -13 92.8791 12.2945   1
   4  -2  13 80.3216 11.0904   2
   4   2  13 91.5771 10.8214   2
  -4   2 -13 89.8287 13.1769   1
   4   2  13 72.9201 9.07461   3
   5  -2  13 258.660 17.4281   2
  -5  -2 -13 244.297 17.9460   1
   5   2  13 300.192 16.0704   2
   5   2  13 255.427 14.4456   3
  -5   2 -13 304.822 20.7175   1
  -6  -2 -13 180.930 20.2075   1
   6  -2  13 138.111 16.4019   2
   6   2  13 134.070 13.6554   3
   6   2  13 155.505 12.1762   2
  -6   2 -13 135.007 18.8940   1
  -7  -2 -13 487.133 28.9011   1
   7  -2  13 494.045 26.7582   2
   7   2  13 513.441 23.0277   3
  -7   2 -13 523.372 31.3952   1
   7   2  13 475.056 21.7225   2
   8  -2  13 75.0629 13.7633   2
  -8  -2 -13 69.5271 16.4593   1
  -8   2 -13 68.6227 16.7853   1
   8   2  13 67.7596 11.3678   3
   9  -2  13 42.5523 11.0760   2
  -9  -2 -13 38.4682 14.8956   1
  -9   2 -13 52.1218 17.1468   1
   9   2  13 27.5829 8.56076   3
  10  -2  13 48.8452 12.3126   2
 -10  -2 -13 44.0297 16.9769   1
 -10   2 -13 43.9652 18.6063   1
 -10  -3  13 54.5807 13.9924   1
  10  -3 -13 60.2678 12.5745   3
  10  -3 -13 62.8010 16.5316   2
 -10   3  13 40.2053 11.4952   2
  -9  -3  13 143.204 21.8669   1
   9  -3 -13 151.973 18.9723   3
   9  -3 -13 132.420 20.2444   2
  -9   3  13 103.051 15.8851   2
   9   3 -13 112.056 17.8801   3
  -8  -3  13 66.7055 14.9942   1
   8  -3 -13 51.4014 12.8213   2
   8  -3 -13 48.4637 10.7669   3
  -8   3  13 52.1016 11.5070   2
   8   3 -13 55.3763 13.3222   3
   7  -3 -13 73.3633 14.7926   2
  -7  -3  13 57.6273 13.3059   1
   7  -3 -13 61.1536 11.2986   3
  -7   3  13 54.1459 14.5103   1
  -7   3  13 90.2022 14.3457   2
   7   3 -13 53.7569 12.2753   3
   6  -3 -13 127.758 17.4719   2
   6  -3 -13 130.750 15.1797   3
  -6  -3  13 137.214 19.0270   1
  -6   3  13 150.058 18.1526   1
   6   3 -13 143.199 17.4790   3
  -6   3  13 119.756 16.0013   2
   5  -3 -13 849.474 31.4191   3
  -5  -3  13 807.171 35.6572   1
   5  -3 -13 905.494 36.2340   2
  -5   3  13 854.027 32.7281   2
   5   3 -13 883.150 32.5467   3
  -5   3  13 945.665 32.3485   1
   4  -3 -13 5.69922 5.66911   2
  -4  -3  13 -1.6688 5.16856   1
   4  -3 -13 1.66189 3.77111   3
  -4   3  13 4.78142 5.73944   1
  -4   3  13 -4.6169 3.72972   2
   4   3 -13 0.30096 4.98489   3
  -3  -3  13 365.297 22.2148   1
   3  -3 -13 368.997 18.9791   3
   3   3 -13 335.692 17.7099   3
  -3   3  13 405.200 20.5965   2
  -3   3  13 357.664 15.7191   1
  -2  -3  13 212.893 16.7794   1
  -2  -3  13 218.313 10.4522   2
   2  -3 -13 218.079 14.0061   3
   2   3 -13 231.500 13.5610   3
  -2   3  13 217.591 10.6039   1
  -2   3  13 238.699 15.0006   2
   1  -3 -13 384.234 18.6827   3
  -1  -3  13 393.257 21.9189   1
  -1  -3  13 410.570 15.7275   2
  -1   3  13 396.004 12.4871   1
   1   3 -13 449.697 17.1082   3
  -1   3  13 409.707 19.2550   2
   0  -3  13 48.0090 10.0299   1
   0  -3 -13 49.2138 4.54483   1
   0  -3 -13 32.9651 7.16317   3
   0  -3  13 43.5063 6.94059   2
   0   3 -13 40.4375 5.89454   3
   0   3  13 37.1285 7.53195   2
   0   3  13 46.5907 5.06156   1
   1  -3  13 429.800 23.1362   1
   1  -3  13 415.183 18.4342   2
  -1  -3 -13 423.595 13.7503   1
  -1  -3 -13 411.389 19.3543   3
  -1   3 -13 409.101 12.8512   3
   1   3  13 421.187 18.8800   2
   1   3  13 430.417 18.6633   3
  -2  -3 -13 233.470 11.4389   1
   2  -3  13 207.428 13.5786   2
  -2  -3 -13 236.800 14.8024   3
   2  -3  13 256.716 18.6055   1
   2   3  13 223.734 14.0775   2
  -2   3 -13 232.336 16.8650   1
   2   3  13 190.909 12.9596   3
   3  -3  13 399.700 20.1492   2
  -3  -3 -13 348.521 18.1691   3
  -3  -3 -13 366.237 16.5578   1
   3  -3  13 342.724 22.2685   1
   3   3  13 376.733 18.2363   2
  -3   3 -13 358.890 22.1026   1
   3   3  13 362.928 17.7701   3
   4  -3  13 -3.6925 3.33074   2
   4  -3  13 2.50421 6.63005   1
  -4  -3 -13 -0.4308 3.93563   1
   4   3  13 4.03785 4.45015   2
  -4   3 -13 -0.5207 4.57461   1
   4   3  13 -3.3129 2.69090   3
   5  -3  13 920.800 35.3858   2
  -5  -3 -13 940.630 32.9473   1
   5   3  13 951.976 29.0447   2
   5   3  13 969.918 32.3467   3
  -5   3 -13 995.103 40.4113   1
   6  -3  13 104.140 15.5807   2
  -6  -3 -13 136.631 17.0003   1
   6   3  13 125.748 14.5930   3
  -6   3 -13 135.695 19.8608   1
  -7  -3 -13 80.2602 14.0328   1
   7  -3  13 46.6479 11.0589   2
   7   3  13 54.3294 10.5851   3
  -7   3 -13 43.6130 13.7970   1
   8  -3  13 53.4218 12.1417   2
  -8  -3 -13 75.9140 15.1315   1
  -8   3 -13 53.3693 15.4229   1
   8   3  13 60.9999 11.8173   3
  -9  -3 -13 136.274 20.6090   1
   9  -3  13 95.9152 17.0084   2
  -9   3 -13 117.220 23.2287   1
   9   3  13 134.107 17.7372   3
  10  -3  13 37.6019 13.9016   2
 -10  -3 -13 76.8440 17.1077   1
  10   3  13 45.5394 12.2801   3
   9  -4 -13 16.4504 7.44172   3
   8  -4 -13 1.01156 6.72036   2
   8  -4 -13 1.26472 4.71816   3
  -8  -4  13 17.3474 8.45227   1
   8   4 -13 -5.2056 5.84984   3
  -8   4  13 2.63751 4.57778   2
   7  -4 -13 55.8321 10.9090   3
  -7  -4  13 108.104 18.2023   1
   7  -4 -13 64.0597 15.2837   2
  -7   4  13 92.6053 15.4572   2
   7   4 -13 68.1034 14.5777   3
  -6  -4  13 46.9856 12.7217   1
   6  -4 -13 34.9648 8.65779   3
   6  -4 -13 37.0204 12.3895   2
   6   4 -13 36.3501 10.7993   3
  -6   4  13 22.5329 8.72940   2
   5  -4 -13 123.571 14.8664   3
   5  -4 -13 84.3325 14.6125   2
  -5  -4  13 112.718 18.2688   1
   5   4 -13 129.930 16.5011   3
  -5   4  13 113.850 15.3817   2
  -4  -4  13 2.44296 5.39014   1
   4  -4 -13 10.3769 5.34615   3
   4  -4 -13 2.89168 6.53029   2
   4   4 -13 7.79100 6.32971   3
  -4   4  13 -1.6276 4.03540   2
   3  -4 -13 98.9632 12.8718   3
  -3  -4  13 78.4541 14.2322   1
   3   4 -13 102.397 13.2187   3
  -3   4  13 93.0908 13.5328   2
  -2  -4  13 28.9360 9.41116   1
   2  -4 -13 27.6120 6.99168   3
   2   4 -13 24.7167 6.88380   3
  -2   4  13 27.9416 7.61703   2
  -1  -4  13 847.557 36.1168   1
  -1  -4  13 865.624 28.4098   2
   1  -4 -13 878.085 31.2661   3
  -1   4  13 906.260 31.2230   2
   1   4 -13 872.554 27.0560   3
   0  -4 -13 5.00770 3.91856   3
   0  -4  13 -1.7458 3.21626   1
   0  -4  13 2.06428 3.20528   2
   0   4  13 7.35496 5.16223   2
   0   4 -13 2.81445 3.64445   3
   0   4  13 0.05768 2.47899   3
  -1  -4 -13 972.623 32.8861   3
   1  -4  13 849.824 28.5668   2
   1  -4  13 863.533 37.2568   1
   1   4  13 849.311 28.8338   2
   1   4  13 825.270 29.5223   3
   2  -4  13 36.4549 10.5586   1
  -2  -4 -13 21.3694 6.50279   3
   2  -4  13 36.1176 8.34500   2
  -2   4 -13 42.2367 10.2265   1
   2   4  13 30.6969 7.14167   3
   2   4  13 33.0105 7.88617   2
   3  -4  13 101.069 13.4572   2
   3  -4  13 114.982 18.0013   1
  -3   4 -13 105.858 16.5575   1
   3   4  13 110.270 12.8826   2
   3   4  13 129.801 14.7934   3
   4  -4  13 -1.6621 7.37677   1
   4  -4  13 3.84245 4.42334   2
   4   4  13 -2.6150 4.09520   3
  -4   4 -13 -4.1549 4.60530   1
   5  -4  13 129.261 16.9138   2
   5   4  13 115.984 15.0479   3
  -5   4 -13 118.515 19.3783   1
  -6  -4 -13 41.3941 10.5061   1
   6  -4  13 28.2124 9.55285   2
   6   4  13 36.2588 8.64506   3
  -6   4 -13 36.4313 12.4035   1
   7  -4  13 84.6077 14.9482   2
  -7  -4 -13 93.3893 16.4762   1
  -7   4 -13 78.2526 17.7910   1
   7   4  13 63.3218 12.0904   3
   8  -4  13 3.07131 7.27811   2
   8   4  13 -1.3539 6.08645   3
  -8   4 -13 2.04970 10.1754   1
   9   4  13 -4.2832 6.66654   3
   7  -5 -13 25.2003 8.46869   3
  -7  -5  13 9.74740 6.39205   1
   7  -5 -13 0.07701 9.69378   2
   7   5 -13 16.3421 11.0004   3
  -7   5  13 10.9986 8.96301   2
   6  -5 -13 82.3955 17.6350   2
   6  -5 -13 79.2176 13.4327   3
  -6  -5  13 114.647 19.5266   1
   6   5 -13 99.2200 16.9108   3
  -6   5  13 82.5266 15.4999   2
   5  -5 -13 14.7301 7.30119   3
  -5  -5  13 11.0642 8.08043   1
   5  -5 -13 9.53579 9.44496   2
  -5   5  13 26.2633 9.42915   2
   5   5 -13 23.9439 9.21296   3
   4  -5 -13 61.9403 11.5634   3
  -4  -5  13 50.4919 12.4699   1
   4   5 -13 52.4798 12.0283   3
  -4   5  13 51.2742 11.3411   2
   3  -5 -13 42.4808 9.88156   3
  -3  -5  13 63.7662 14.0156   1
   3   5 -13 60.7722 11.4878   3
  -3   5  13 44.6469 10.0776   2
  -2  -5  13 260.673 22.7556   1
   2  -5 -13 269.349 18.9325   3
  -2   5  13 226.604 17.7850   2
  -2   5  13 234.747 16.8937   3
   2   5 -13 233.094 16.7166   3
   1  -5 -13 97.3912 13.6108   3
  -1  -5  13 75.2356 14.7444   1
  -1   5  13 89.3054 12.8121   3
  -1   5  13 101.688 13.8009   2
   0  -5 -13 80.9082 12.6814   3
   0  -5  13 92.3242 16.2940   1
   0   5  13 86.3030 12.5289   2
   0   5  13 92.8591 13.3564   3
   1  -5  13 82.7796 16.6120   1
  -1  -5 -13 89.5971 13.7502   3
  -1   5 -13 89.6463 15.8268   1
   1   5  13 95.4387 13.8565   3
   1   5  13 107.506 13.3185   2
   2  -5  13 234.006 17.0237   2
  -2  -5 -13 250.839 18.8670   3
   2  -5  13 224.940 25.9688   1
   2   5  13 214.840 16.8629   3
  -2   5 -13 224.545 20.6802   1
   3  -5  13 52.8332 14.9190   1
   3  -5  13 45.1428 10.1462   2
   3   5  13 35.9849 8.85964   3
  -3   5 -13 35.6562 11.1817   1
   4  -5  13 60.3156 12.3547   2
   4  -5  13 48.5905 14.1489   1
   4   5  13 46.2616 10.3714   3
  -4   5 -13 61.1097 14.1914   1
   5  -5  13 9.36140 6.94127   2
  -5   5 -13 8.08722 8.45572   1
   5   5  13 12.7320 6.90348   3
   6  -5  13 97.9583 16.8481   2
  -6   5 -13 95.5985 19.5825   1
   6   5  13 107.370 16.5842   3
   7  -5  13 14.6854 8.54590   2
  -7   5 -13 20.8183 13.0632   1
   7   5  13 11.5079 7.54984   3
   5  -6 -13 3.06634 5.44036   3
  -5   6  13 14.8315 9.83428   2
   5   6 -13 -11.754 7.10064   3
  -4  -6  13 3.66059 5.41470   1
   4  -6 -13 -1.8521 4.62904   3
   4   6 -13 -0.3980 7.59457   3
  -4   6  13 -2.7744 5.86312   2
  -4   6  13 -1.0027 4.91217   3
  -3  -6  13 40.0837 12.0110   1
   3  -6 -13 29.1197 8.82485   3
  -3   6  13 27.0015 9.60445   2
  -3   6  13 32.8599 9.63051   3
   2  -6 -13 6.45821 5.93818   3
  -2  -6  13 5.85584 7.38523   1
  -2   6  13 -0.3344 6.58140   2
  -2   6  13 -0.1944 5.46102   3
  -1  -6  13 240.239 28.8551   1
   1  -6 -13 209.768 21.6686   3
  -1   6  13 242.082 19.2515   2
  -1   6  13 226.039 22.3307   3
   0  -6  13 3.06697 6.74242   1
   0  -6 -13 8.41585 6.18616   3
   0   6  13 -3.2232 4.83793   3
   1  -6  13 223.597 28.4402   1
   1   6  13 269.942 20.4460   3
  -1   6 -13 262.000 24.6144   1
   2  -6  13 1.03034 7.60195   1
   2   6  13 -6.3351 5.18722   3
  -2   6 -13 9.54844 8.04196   1
   3  -6  13 44.7597 15.2183   1
  -3   6 -13 28.6027 11.9668   1
   3   6  13 20.6063 8.26276   3
   4  -6  13 -2.4140 6.03789   2
   4  -6  13 9.30328 11.4007   1
   4   6  13 11.8167 7.78488   3
  -4   6 -13 9.12802 10.1022   1
   5  -6  13 11.2449 8.13608   2
  11   0 -14 14.6391 10.0425   3
 -11   0  14 13.3191 13.0621   1
 -10   0  14 16.9051 11.3737   1
  10   0 -14 7.65649 7.95144   3
  -9   0  14 17.2870 6.54683   2
  -9   0  14 37.7661 13.1132   1
   9   0 -14 32.2714 9.58047   3
   8   0 -14 100.402 14.9764   3
  -8   0  14 117.262 18.2078   1
  -8   0  14 103.291 12.6392   2
  -7   0  14 18.4346 9.29085   1
  -7   0  14 24.0475 6.69679   2
   7   0 -14 19.9473 7.54170   3
   6   0 -14 30.9269 8.35183   3
  -6   0  14 53.5772 11.6796   1
  -6   0  14 29.0568 6.72048   2
  -5   0  14 -1.6929 3.17201   2
  -5   0  14 -0.1385 5.81319   1
   5   0 -14 2.94637 4.81986   3
  -4   0  14 420.643 17.4329   2
   4   0 -14 402.650 19.0482   3
  -4   0  14 365.927 17.5723   1
  -3   0  14 200.381 11.4809   1
  -3   0  14 199.991 11.7730   2
   3   0 -14 188.004 11.9694   3
  -2   0  14 272.776 13.6138   2
   2   0 -14 251.250 12.6190   3
  -2   0  14 263.980 11.3135   1
  -1   0  14 1787.14 38.2863   2
   1   0 -14 1760.34 36.2121   3
  -1   0  14 1809.92 32.4552   1
   0   0 -14 215.191 10.2216   3
   0   0  14 251.794 13.4083   2
   0   0 -14 227.349 9.03777   1
   0   0  14 228.676 9.41723   1
   1   0  14 1836.58 34.8188   1
  -1   0 -14 1848.17 34.0428   3
   1   0  14 1873.11 40.7748   2
  -1   0 -14 1836.51 34.4184   1
   2   0  14 270.415 14.6204   2
  -2   0 -14 281.588 12.7173   1
  -2   0 -14 267.092 10.1879   3
  -3   0 -14 208.671 8.94192   3
   3   0  14 206.997 8.55945   3
  -3   0 -14 209.847 12.6078   1
   3   0  14 203.806 13.3172   2
   4   0  14 372.704 18.5070   2
  -4   0 -14 396.515 19.5592   1
   4   0  14 402.797 12.7453   3
   5   0  14 5.85381 2.73258   3
  -5   0 -14 7.12611 6.72464   1
   5   0  14 10.2853 4.69230   2
  -6   0 -14 62.3295 13.1722   1
   6   0  14 30.6033 7.95785   2
   6   0  14 29.4010 5.47270   3
   7   0  14 16.8282 6.12321   2
  -7   0 -14 14.8120 9.21066   1
   8   0  14 87.7454 13.1746   2
  -8   0 -14 111.119 19.8521   1
   9   0  14 37.1212 9.37788   2
  -9   0 -14 35.0924 13.9018   1
  10   0  14 5.64275 6.58768   2
 -10   0 -14 -11.289 11.5693   1
 -11   0 -14 -3.9021 15.8396   1
  11   0  14 19.9647 9.33939   2
  11  -1 -14 -0.7849 6.87218   3
 -11  -1  14 13.8058 10.8431   1
  11   1 -14 6.03156 10.0635   3
 -11   1  14 4.41540 14.1714   1
 -10  -1  14 75.1453 16.6850   1
  10  -1 -14 31.4089 11.3405   2
  10  -1 -14 53.3632 12.4794   3
  10   1 -14 69.8858 14.8467   3
 -10   1  14 57.8388 12.1339   2
 -10   1  14 33.5988 15.6490   1
   9  -1 -14 3.23003 7.43997   2
  -9  -1  14 5.54564 9.15058   1
   9  -1 -14 7.28124 6.69918   3
  -9   1  14 -1.2355 4.24443   2
  -9   1  14 -2.9443 10.8876   1
   9   1 -14 7.34798 7.38440   3
   8  -1 -14 4.88168 6.08342   3
  -8  -1  14 2.24847 7.88183   1
   8  -1 -14 1.98147 6.03025   2
  -8   1  14 0.94596 10.3838   1
   8   1 -14 8.88402 6.37144   3
  -8   1  14 1.37473 3.62861   2
  -7  -1  14 58.6803 13.5151   1
   7  -1 -14 42.8493 9.88372   2
   7  -1 -14 62.0818 11.3569   3
  -7  -1  14 42.4223 7.61784   2
   7   1 -14 38.4446 9.34028   3
  -7   1  14 61.6664 10.5240   2
  -7   1  14 33.2470 11.3723   1
  -6  -1  14 128.797 9.96667   2
   6  -1 -14 143.689 15.8339   3
  -6  -1  14 129.931 17.0181   1
  -6   1  14 138.244 14.4667   2
   6   1 -14 119.769 14.9828   3
  -6   1  14 151.836 17.4559   1
  -5  -1  14 1273.23 31.0950   2
  -5  -1  14 1230.16 38.3634   1
   5  -1 -14 1244.29 36.8516   3
  -5   1  14 1276.43 35.8207   2
  -5   1  14 1221.44 35.7187   1
   5   1 -14 1283.97 37.7363   3
  -4  -1  14 325.507 14.3338   2
  -4  -1  14 330.093 18.1082   1
   4  -1 -14 327.909 17.0622   3
  -4   1  14 328.017 16.7206   2
   4   1 -14 366.040 17.9028   3
  -4   1  14 314.647 16.0378   1
  -3  -1  14 243.376 14.2826   1
  -3  -1  14 254.104 12.4912   2
   3  -1 -14 232.330 13.8440   3
   3   1 -14 278.188 14.7076   3
  -3   1  14 257.683 11.8699   1
  -3   1  14 240.474 13.9004   2
   2  -1 -14 68.7942 9.03322   3
  -2  -1  14 64.7067 8.42942   1
  -2  -1  14 65.2214 8.10575   2
   2   1 -14 88.0163 9.60534   3
  -2   1  14 61.0672 8.55798   2
  -2   1  14 79.9778 4.97346   1
   1  -1 -14 -0.3422 2.26082   3
  -1  -1  14 0.34079 2.36823   1
  -1  -1  14 0.41247 3.31638   2
  -1   1  14 -1.5597 3.47627   2
   1   1 -14 2.72214 2.90564   3
   0  -1  14 2.80722 3.77845   2
   0  -1  14 -1.7448 2.27640   1
   0  -1 -14 -2.2375 1.76291   3
   0   1 -14 -1.9970 1.76501   3
   0   1  14 1.06729 3.86169   2
  -1  -1 -14 4.89529 2.60038   3
  -1  -1 -14 -0.9606 2.23839   1
  -1  -1 -14 0.18318 1.13352   1
   1  -1  14 0.43757 3.36247   2
   1  -1  14 2.20374 2.90504   1
  -1   1 -14 0.75981 1.67281   3
   1   1  14 4.17243 4.54849   2
  -1   1 -14 2.68056 2.43822   1
  -2  -1 -14 89.2966 7.71978   1
   2  -1  14 69.6848 9.32359   2
  -2  -1 -14 91.3527 8.84491   3
   2  -1  14 72.5182 9.82091   1
   2   1  14 76.9078 9.80979   2
  -2   1 -14 76.3173 4.24329   3
  -2   1 -14 79.7564 9.87390   1
  -3  -1 -14 245.844 13.9092   1
   3  -1  14 270.846 6.75603   3
   3  -1  14 252.620 6.92662   3
  -3  -1 -14 239.260 11.7592   3
   3  -1  14 220.438 14.2048   2
   3   1  14 282.302 15.3285   2
   3   1  14 257.905 11.7356   3
  -3   1 -14 288.187 15.7963   1
  -4  -1 -14 359.834 18.7336   1
   4  -1  14 295.596 16.6714   2
   4  -1  14 316.858 7.78089   3
  -4   1 -14 314.248 18.3711   1
   4   1  14 312.319 13.3599   3
   4   1  14 329.737 16.5984   2
  -5  -1 -14 1273.89 39.8649   1
   5  -1  14 1260.79 38.0107   2
   5   1  14 1188.08 29.9491   3
   5   1  14 1296.96 36.1260   2
  -5   1 -14 1236.41 40.2467   1
   6  -1  14 140.769 16.0780   2
  -6  -1 -14 141.574 18.3888   1
  -6   1 -14 140.806 17.9028   1
   6   1  14 135.646 14.1003   2
   6   1  14 134.034 10.2399   3
  -7  -1 -14 57.4350 14.7076   1
   7  -1  14 69.2851 12.0799   2
   7   1  14 35.5269 7.18596   3
  -7   1 -14 43.4651 13.2405   1
   7   1  14 53.5024 9.45362   2
   8  -1  14 -1.0884 4.27379   2
  -8  -1 -14 -5.6208 9.19463   1
   8   1  14 8.36674 6.01676   2
   8   1  14 -2.4428 3.88410   3
  -8   1 -14 6.11164 10.3808   1
   9  -1  14 1.93588 5.68185   2
  -9  -1 -14 -1.8565 11.5243   1
  -9   1 -14 -8.4924 11.1486   1
   9   1  14 2.33194 5.16371   2
  10  -1  14 79.1689 14.9903   2
 -10  -1 -14 46.6486 18.6483   1
 -10   1 -14 71.0402 20.9841   1
  11  -1  14 7.40144 7.55359   2
 -11  -1 -14 -14.368 13.5280   1
 -11   1 -14 -14.473 14.3830   1
  10  -2 -14 20.3425 9.20893   3
 -10  -2  14 36.2216 12.6029   1
  10  -2 -14 41.3040 12.3307   2
 -10   2  14 18.4863 7.85172   2
 -10   2  14 1.67525 15.1034   1
  10   2 -14 19.4329 11.3778   3
   9  -2 -14 6.13875 8.68910   2
   9  -2 -14 20.1863 7.84670   3
  -9  -2  14 24.7910 9.74011   1
   9   2 -14 13.3217 9.04923   3
  -9   2  14 16.4882 7.45816   2
  -9   2  14 8.44027 12.5107   1
   8  -2 -14 33.6996 10.6334   2
   8  -2 -14 39.2398 10.2568   3
  -8  -2  14 56.4891 13.5379   1
   8   2 -14 37.1326 10.9179   3
  -8   2  14 31.8527 13.2881   1
  -8   2  14 26.5178 8.46588   2
   7  -2 -14 227.196 17.7317   3
   7  -2 -14 285.240 21.4037   2
  -7  -2  14 260.994 21.3882   1
   7   2 -14 262.475 19.8036   3
  -7   2  14 306.082 19.9878   2
  -7   2  14 236.378 23.6670   1
  -6  -2  14 144.304 18.3280   1
   6  -2 -14 136.341 17.0641   2
   6  -2 -14 163.546 16.9644   3
   6   2 -14 159.405 17.7381   3
  -6   2  14 158.093 18.3453   1
  -6   2  14 135.429 15.7137   2
  -5  -2  14 474.479 25.1775   1
  -5  -2  14 491.267 16.9758   2
   5  -2 -14 547.347 24.3765   3
   5  -2 -14 556.164 26.4484   2
  -5   2  14 492.720 23.3729   2
   5   2 -14 495.891 23.1889   3
  -5   2  14 516.333 23.5658   1
  -4  -2  14 625.897 18.7306   2
   4  -2 -14 618.467 24.6765   3
  -4  -2  14 610.174 27.1056   1
  -4   2  14 633.962 22.5925   1
   4   2 -14 631.973 24.8491   3
  -4   2  14 589.645 24.5583   2
  -3  -2  14 55.0415 7.26047   2
   3  -2 -14 53.4051 8.75029   3
  -3  -2  14 57.0989 10.3928   1
  -3   2  14 73.4923 10.7283   2
  -3   2  14 69.4175 8.26227   1
   3   2 -14 53.7871 8.63092   3
  -2  -2  14 193.300 10.6832   2
   2  -2 -14 207.900 13.2331   3
  -2  -2  14 227.976 15.0018   1
  -2   2  14 217.986 13.5259   2
  -2   2  14 213.024 8.02784   1
  -2   2  14 212.921 6.92050   1
   2   2 -14 219.556 12.4372   3
  -1  -2  14 310.335 13.9989   2
   1  -2 -14 331.063 15.8561   3
  -1  -2  14 290.057 16.2373   1
   1   2 -14 320.835 13.6579   3
  -1   2  14 303.396 15.9648   2
   0  -2  14 216.837 14.2277   1
   0  -2 -14 241.853 13.1485   3
   0  -2  14 216.650 12.3215   2
   0   2  14 221.024 13.5012   2
   0   2 -14 221.475 9.92939   3
   1  -2  14 314.085 15.4847   2
   1  -2  14 326.204 17.9066   1
  -1  -2 -14 285.661 7.79452   1
  -1  -2 -14 319.735 15.1089   3
  -1   2 -14 327.905 9.96781   3
   1   2  14 304.477 8.29129   1
   1   2  14 335.120 16.4413   2
  -1   2 -14 317.449 16.9468   1
  -2  -2 -14 218.081 9.83785   1
  -2  -2 -14 260.668 13.7223   3
   2  -2  14 204.146 14.9794   1
   2  -2  14 216.265 13.6844   2
   2  -2  14 221.059 4.65076   3
  -2   2 -14 225.501 4.78342   3
   2   2  14 204.002 13.5147   2
  -2   2 -14 232.226 15.1326   1
   2   2  14 195.877 11.7059   3
   3  -2  14 56.9896 10.4200   1
  -3  -2 -14 69.3798 9.11542   3
   3  -2  14 52.0994 9.09590   2
  -3  -2 -14 49.9752 7.78253   1
  -3   2 -14 36.1479 8.38334   1
   3   2  14 52.1333 7.61524   3
   3   2  14 47.0357 8.68139   2
   4  -2  14 665.090 26.9045   2
  -4  -2 -14 617.826 24.1312   1
   4   2  14 653.570 24.0464   2
  -4   2 -14 606.000 27.6396   1
   4   2  14 611.371 21.8595   3
  -5  -2 -14 483.871 24.6691   1
   5  -2  14 500.801 24.1791   2
   5   2  14 519.182 20.6963   3
  -5   2 -14 508.252 26.9159   1
   5   2  14 490.901 21.3577   2
  -6  -2 -14 144.177 18.6587   1
   6  -2  14 145.454 16.6757   2
   6   2  14 128.347 13.1772   3
   6   2  14 128.461 13.9398   2
  -6   2 -14 151.331 20.0033   1
   7  -2  14 244.822 19.2953   2
  -7  -2 -14 227.193 21.0754   1
   7   2  14 253.726 16.2542   3
   7   2  14 245.904 15.8747   2
  -7   2 -14 286.396 23.1460   1
   8  -2  14 47.6927 11.1671   2
  -8  -2 -14 41.4167 13.8211   1
   8   2  14 47.8842 9.74991   3
  -8   2 -14 67.4953 16.6308   1
   9  -2  14 34.9705 9.89977   2
  -9  -2 -14 38.3373 14.1289   1
   9   2  14 19.8110 7.49673   3
  -9   2 -14 -1.2043 7.65934   1
 -10  -2 -14 21.1070 15.1833   1
  10  -2  14 43.1775 12.4937   2
 -10   2 -14 8.81829 14.2171   1
  -9  -3  14 37.5061 11.6517   1
   9  -3 -14 34.9094 10.1380   3
   9  -3 -14 18.8852 9.81447   2
   9   3 -14 15.2437 11.2470   3
  -9   3  14 15.0581 7.33231   2
   8  -3 -14 22.2413 9.32017   2
  -8  -3  14 40.4470 11.8283   1
   8  -3 -14 37.3121 10.2238   3
  -8   3  14 42.7125 10.2457   2
   8   3 -14 47.9790 13.3117   3
   7  -3 -14 34.9299 8.86878   3
   7  -3 -14 35.1096 11.3910   2
  -7  -3  14 35.8008 10.8740   1
  -7   3  14 38.9754 9.87455   2
   7   3 -14 48.2723 11.9561   3
  -6  -3  14 344.230 24.3796   1
   6  -3 -14 362.063 24.5132   2
   6  -3 -14 380.955 21.9454   3
  -6   3  14 358.135 22.2742   2
   6   3 -14 358.635 22.5633   3
   5  -3 -14 54.9899 9.83984   3
  -5  -3  14 45.6524 10.7208   1
   5  -3 -14 61.8208 12.6407   2
   5   3 -14 63.9213 11.7029   3
  -5   3  14 73.6917 11.9614   2
   4  -3 -14 98.0977 12.9506   3
  -4  -3  14 115.446 16.6239   1
   4   3 -14 91.5050 12.3858   3
  -4   3  14 123.806 15.0434   2
   3  -3 -14 422.784 20.8395   3
  -3  -3  14 463.337 25.1925   1
   3   3 -14 420.875 20.0871   3
  -3   3  14 451.989 22.1458   2
  -2  -3  14 386.557 14.5531   2
   2  -3 -14 326.507 17.8596   3
  -2  -3  14 372.002 22.0075   1
  -2   3  14 353.000 18.9967   2
   2   3 -14 369.815 17.5274   3
  -1  -3  14 359.939 15.1858   2
   1  -3 -14 340.109 17.6338   3
  -1  -3  14 345.222 20.8161   1
  -1   3  14 351.183 17.9579   2
   1   3 -14 331.384 15.1445   3
   0  -3  14 -1.4946 2.22683   2
   0  -3 -14 -2.4608 2.60362   3
   0  -3  14 -2.9988 3.58039   1
   0   3 -14 -4.2062 2.61597   3
   0   3  14 -0.6853 1.85315   1
   0   3  14 1.25868 3.19231   2
   1  -3  14 367.886 17.5038   2
  -1  -3 -14 332.716 11.7031   1
   1  -3  14 331.988 20.8682   1
  -1  -3 -14 373.877 18.3937   3
   1   3  14 331.593 17.4928   2
  -1   3 -14 326.359 11.5280   3
   1   3  14 318.399 16.2897   3
   2  -3  14 355.183 21.6659   1
   2  -3  14 402.005 19.5555   2
  -2  -3 -14 369.377 18.7131   3
  -2  -3 -14 352.765 13.8948   1
  -2   3 -14 320.952 20.0990   1
   2   3  14 374.411 18.4147   2
   2   3  14 379.553 18.1792   3
   3  -3  14 439.659 25.4600   1
  -3  -3 -14 481.194 21.6519   3
   3  -3  14 441.794 21.7595   2
  -3  -3 -14 458.283 18.2622   1
   3   3  14 461.687 20.4511   2
  -3   3 -14 420.525 23.9257   1
   3   3  14 445.500 20.0246   3
   4  -3  14 94.0951 13.2292   2
  -4  -3 -14 111.315 12.4233   1
   4  -3  14 102.152 16.7351   1
  -4   3 -14 92.2239 14.7659   1
   4   3  14 122.356 13.4290   3
   4   3  14 124.086 13.4215   2
  -5  -3 -14 79.5717 11.8799   1
   5  -3  14 72.7972 12.2996   2
  -5   3 -14 67.7241 13.9526   1
   5   3  14 69.9729 10.4377   2
   5   3  14 72.4686 10.8978   3
  -6  -3 -14 364.114 22.4914   1
   6  -3  14 374.395 23.6061   2
   6   3  14 282.005 18.1796   3
  -6   3 -14 356.012 25.3615   1
  -7  -3 -14 33.9256 10.7624   1
   7  -3  14 42.7918 10.7748   2
   7   3  14 22.9083 7.76169   3
  -7   3 -14 41.8071 12.7164   1
   8  -3  14 52.4172 12.0414   2
  -8  -3 -14 57.7150 13.8711   1
   8   3  14 29.9183 9.09268   3
  -8   3 -14 17.9928 11.8537   1
   9  -3  14 29.5253 10.5844   2
  -9  -3 -14 30.0559 11.7083   1
   9   3  14 33.0854 9.35611   3
  -9   3 -14 14.4905 12.8959   1
 -10  -3 -14 35.2010 13.3711   1
  10   3  14 16.4091 7.94145   3
  -8  -4  14 26.8570 10.6116   1
   8  -4 -14 10.2938 11.1342   2
   8  -4 -14 19.2246 7.53408   3
   8   4 -14 9.72435 10.1976   3
  -8   4  14 14.5811 8.00694   2
   7  -4 -14 17.5735 7.37919   3
  -7  -4  14 33.3298 10.3008   1
   7  -4 -14 1.60109 8.46889   2
  -7   4  14 8.56026 6.93896   2
   7   4 -14 25.3226 10.4548   3
   6  -4 -14 3.05371 8.22524   2
   6  -4 -14 19.7784 6.90173   3
  -6  -4  14 22.0723 9.39181   1
  -6   4  14 11.0655 7.16524   2
   6   4 -14 14.2003 8.47471   3
  -5  -4  14 150.139 20.7266   1
   5  -4 -14 151.797 19.5049   2
   5  -4 -14 137.498 16.1179   3
  -5   4  14 115.305 15.8942   2
   5   4 -14 138.313 17.1532   3
  -4  -4  14 92.9768 16.0723   1
   4  -4 -14 78.1240 11.9731   3
  -4   4  14 76.8723 12.9924   2
   4   4 -14 83.7831 13.0846   3
   3  -4 -14 129.199 14.9564   3
  -3  -4  14 140.726 19.2085   1
  -3   4  14 134.209 15.7666   2
   3   4 -14 105.595 13.7375   3
  -2  -4  14 156.872 19.7788   1
   2  -4 -14 160.951 16.6068   3
   2   4 -14 171.718 13.1393   3
  -2   4  14 170.179 17.1480   2
   1  -4 -14 83.3542 11.9675   3
  -1  -4  14 102.002 15.3813   1
  -1   4  14 85.5193 12.0985   2
   1   4 -14 67.9812 9.35963   3
   0  -4 -14 17.7537 6.48939   3
   0  -4  14 27.2743 9.04357   1
   0  -4  14 28.5414 6.50814   2
   0   4  14 17.2597 6.94028   2
   0   4  14 27.5602 7.30426   3
   0   4 -14 30.2475 6.32100   3
   1  -4  14 114.669 17.5980   1
   1  -4  14 136.698 13.9884   2
  -1  -4 -14 99.5356 13.3460   3
   1   4  14 91.8091 11.9012   3
   1   4  14 93.5747 12.1985   2
   2  -4  14 155.654 16.1399   2
  -2  -4 -14 186.716 18.5456   3
   2  -4  14 146.694 19.3563   1
   2   4  14 128.947 14.3081   3
  -2   4 -14 136.197 17.8449   1
   2   4  14 158.139 13.1198   2
   3  -4  14 100.914 13.6927   2
   3  -4  14 159.453 21.3569   1
  -3   4 -14 126.787 18.3268   1
   3   4  14 141.737 15.7059   3
   3   4  14 137.162 14.3138   2
   4  -4  14 69.9512 14.6624   1
   4  -4  14 104.258 15.1290   2
  -4   4 -14 74.6763 14.4838   1
   4   4  14 104.153 13.7774   3
   5  -4  14 142.797 17.7690   2
  -5   4 -14 154.158 21.6103   1
   5   4  14 132.438 16.1228   3
   6  -4  14 9.62860 6.41793   2
   6   4  14 14.3056 6.63940   3
  -6   4 -14 10.8385 9.21355   1
   7  -4  14 22.7298 8.66281   2
   7   4  14 25.6424 8.71537   3
  -7   4 -14 17.4327 10.5841   1
   8  -4  14 9.85828 8.79937   2
   8   4  14 17.2190 8.26124   3
  -8   4 -14 7.96348 10.3741   1
   7  -5 -14 6.55580 5.95697   3
  -7  -5  14 6.10640 5.89223   1
   7  -5 -14 -1.6167 6.69146   2
   7   5 -14 -1.6698 8.23432   3
  -7   5  14 3.30076 5.83101   2
   6  -5 -14 54.4733 11.5862   3
   6  -5 -14 32.9751 11.8705   2
  -6  -5  14 24.5410 10.1079   1
  -6   5  14 33.4962 10.6064   2
   6   5 -14 42.9505 12.6934   3
  -5  -5  14 12.2651 7.61487   1
   5  -5 -14 14.1576 7.06454   3
  -5   5  14 13.7587 7.35183   2
   5   5 -14 4.22906 7.45125   3
  -4  -5  14 15.2860 8.12829   1
   4  -5 -14 -0.0401 4.17046   3
  -4   5  14 9.88487 5.61665   2
   4   5 -14 7.72273 7.17235   3
   3  -5 -14 129.917 15.9499   3
  -3  -5  14 137.249 20.5562   1
   3   5 -14 122.467 15.3429   3
  -3   5  14 105.991 15.4051   2
   2  -5 -14 17.6413 6.43642   3
  -2  -5  14 17.6980 8.13733   1
  -2   5  14 24.9727 7.56106   3
   2   5 -14 28.9871 8.15850   3
  -2   5  14 25.6078 8.64999   2
  -1  -5  14 127.916 19.7025   1
   1  -5 -14 103.820 14.4590   3
  -1   5  14 85.0885 12.9930   3
  -1   5  14 122.756 15.3087   2
   0  -5 -14 -2.1810 3.04737   3
   0  -5  14 -2.1305 5.43983   1
   0   5  14 -5.7173 2.01624   3
   0   5  14 -1.3386 4.78657   2
   1  -5  14 98.3251 17.5760   1
  -1  -5 -14 107.131 14.9962   3
   1   5  14 124.714 14.7930   2
  -1   5 -14 118.012 18.3463   1
   1   5  14 119.631 15.1699   3
   2  -5  14 23.1802 10.1995   1
  -2  -5 -14 41.2892 9.39492   3
   2  -5  14 35.0341 8.32316   2
  -2   5 -14 40.7812 11.5624   1
   2   5  14 18.7570 6.63098   3
   3  -5  14 149.600 17.4506   2
   3  -5  14 147.277 22.2089   1
   3   5  14 133.805 16.5210   3
  -3   5 -14 100.518 17.3822   1
   4  -5  14 6.38587 7.30144   1
   4  -5  14 5.04599 4.90180   2
  -4   5 -14 1.95955 5.16945   1
   4   5  14 0.42770 4.87608   3
   5  -5  14 8.70620 6.64560   2
   5   5  14 12.4058 7.22583   3
  -5   5 -14 1.98146 6.86028   1
   6  -5  14 37.4183 11.1547   2
  -6   5 -14 70.7689 18.0366   1
   6   5  14 50.3027 11.9834   3
   7  -5  14 8.99959 8.04079   2
  -7   5 -14 -4.7905 6.34567   1
   7   5  14 -1.8117 6.14090   3
  -4  -6  14 19.5143 9.49354   1
   4  -6 -14 11.0627 6.83404   3
  -4   6  14 2.98759 7.97656   2
   4   6 -14 -5.9946 6.97767   3
  -4   6  14 -0.0013 5.74685   3
   3  -6 -14 77.3223 14.3658   3
  -3  -6  14 71.2865 16.0268   1
  -3   6  14 61.7679 13.5655   2
  -3   6  14 55.4664 12.1393   3
  -2  -6  14 22.4488 9.35628   1
   2  -6 -14 7.08463 6.81252   3
  -2   6  14 3.03951 6.15194   3
  -2   6  14 15.9547 8.46413   2
  -1  -6  14 19.0133 9.84293   1
   1  -6 -14 26.8814 9.88234   3
  -1   6  14 26.5813 8.93371   3
  -1   6  14 22.1517 9.08062   2
   0  -6 -14 123.441 17.7524   3
   0  -6  14 150.311 23.1701   1
   0   6  14 166.224 19.3931   3
   1  -6  14 44.5060 13.8526   1
  -1  -6 -14 25.3882 9.16919   3
  -1   6 -14 27.0032 10.6101   1
   1   6  14 34.7417 10.3267   3
   2  -6  14 18.5116 10.8938   1
  -2   6 -14 23.5998 10.8512   1
   2   6  14 22.9178 8.51204   3
   3  -6  14 66.5181 16.7178   1
  -3   6 -14 34.5484 12.0546   1
   3   6  14 46.7490 11.9284   3
   4  -6  14 5.89285 6.31341   2
   4  -6  14 17.8224 12.8674   1
  -4   6 -14 4.08489 9.34449   1
   4   6  14 -1.6447 6.33930   3
 -11   0  15 4.96039 11.5038   1
  11   0 -15 8.50772 8.70967   3
 -10   0  15 54.0651 15.1311   1
  10   0 -15 46.4329 13.0692   3
  -9   0  15 18.2463 11.5255   1
   9   0 -15 7.44190 6.99873   3
  -9   0  15 10.9745 6.04450   2
  -8   0  15 19.9958 9.99320   1
  -8   0  15 10.8854 5.66212   2
   8   0 -15 17.7442 8.43631   3
   7   0 -15 453.875 24.5825   3
  -7   0  15 486.137 21.8249   2
  -7   0  15 505.168 27.3085   1
  -6   0  15 60.6036 11.8983   1
  -6   0  15 23.0082 6.33148   2
   6   0 -15 38.2859 8.77815   3
  -5   0  15 728.064 27.4212   1
  -5   0  15 618.032 23.0019   2
   5   0 -15 664.619 26.2991   3
  -4   0  15 460.622 18.8529   2
   4   0 -15 401.914 19.6066   3
  -4   0  15 442.721 19.0153   1
   3   0 -15 489.789 19.7939   3
  -3   0  15 415.028 16.5333   1
  -3   0  15 452.219 18.2771   2
  -2   0  15 123.714 10.0025   2
  -2   0  15 114.432 7.69967   1
   2   0 -15 121.568 9.40407   3
  -1   0  15 209.295 9.20893   1
  -1   0  15 209.472 12.7150   2
   1   0 -15 187.745 10.6862   3
   0   0 -15 1.54802 1.56901   1
   0   0  15 -0.4972 1.69429   1
   0   0  15 0.51169 4.02595   2
   0   0 -15 0.18409 2.04312   3
  -1   0 -15 207.262 9.75791   3
   1   0  15 248.567 14.2048   2
  -1   0 -15 211.042 9.86597   1
  -2   0 -15 111.079 8.45290   1
   2   0  15 134.218 11.0500   2
  -2   0 -15 134.691 7.41799   3
  -3   0 -15 462.935 14.1773   3
  -3   0 -15 478.569 19.4185   1
   3   0  15 503.509 14.2096   3
   3   0  15 496.762 20.9091   2
   4   0  15 469.544 21.2183   2
   4   0  15 458.536 14.0740   3
  -4   0 -15 450.741 21.0613   1
   5   0  15 655.144 18.1452   3
   5   0  15 666.949 26.2656   2
  -5   0 -15 605.450 27.3890   1
   6   0  15 42.8570 6.37046   3
  -6   0 -15 26.3471 10.2439   1
   6   0  15 46.6738 9.48999   2
   7   0  15 459.194 23.9411   2
  -7   0 -15 484.787 29.7708   1
   8   0  15 21.1334 7.28748   2
  -8   0 -15 15.9295 12.2781   1
  -9   0 -15 6.50913 13.4953   1
   9   0  15 18.4560 8.10494   2
  10   0  15 62.3209 13.1356   2
 -10   0 -15 14.1460 15.3374   1
 -11   0 -15 -0.2378 15.2305   1
  11   0  15 12.1439 8.68580   2
  10  -1 -15 6.02469 7.33989   3
 -10  -1  15 1.44036 6.91009   1
  10   1 -15 0.30302 5.15213   3
 -10   1  15 2.39197 5.34103   2
 -10   1  15 1.16456 10.7498   1
   9  -1 -15 52.0561 12.1467   3
  -9  -1  15 40.8408 12.7551   1
  -9   1  15 47.2717 10.2906   2
   9   1 -15 35.2763 11.4285   3
  -9   1  15 49.1487 16.2535   1
  -8  -1  15 19.1580 9.75770   1
   8  -1 -15 15.1056 7.02438   3
  -8   1  15 9.40971 5.76363   2
   8   1 -15 -1.4760 6.21427   3
  -8   1  15 11.9910 10.1667   1
  -7  -1  15 511.313 20.6888   2
  -7  -1  15 482.871 27.4154   1
   7  -1 -15 506.798 25.6545   3
  -7   1  15 494.817 23.9208   2
  -7   1  15 490.474 27.6331   1
   7   1 -15 471.099 25.5958   3
  -6  -1  15 495.645 25.8932   1
  -6  -1  15 435.703 18.6166   2
   6  -1 -15 443.423 22.6617   3
   6   1 -15 475.436 23.7239   3
  -6   1  15 509.376 22.8458   2
  -6   1  15 461.578 24.2418   1
  -5  -1  15 36.1696 9.43733   1
   5  -1 -15 44.5672 8.82762   3
  -5  -1  15 49.7475 7.59154   2
  -5   1  15 48.7119 8.64248   2
   5   1 -15 38.7159 9.05992   3
  -5   1  15 50.1461 10.4163   1
  -4  -1  15 127.684 14.0516   1
  -4  -1  15 147.851 10.3795   2
   4  -1 -15 140.698 13.9502   3
  -4   1  15 132.680 13.3243   2
  -4   1  15 147.610 11.6423   1
   4   1 -15 153.148 14.7871   3
  -3  -1  15 164.540 10.7116   2
   3  -1 -15 139.631 13.3957   3
  -3  -1  15 154.425 11.6024   1
  -3   1  15 160.278 11.4980   2
   3   1 -15 157.467 11.6572   3
  -3   1  15 161.265 9.48622   1
  -2  -1  15 66.2839 8.82404   1
   2  -1 -15 37.8361 6.77090   3
  -2  -1  15 49.7687 7.64495   2
   2   1 -15 43.5124 7.13894   3
  -2   1  15 51.9072 4.01202   1
  -2   1  15 38.6846 7.56380   2
  -1  -1  15 834.142 24.7029   1
  -1  -1  15 832.950 24.6014   2
   1  -1 -15 822.901 24.5828   3
  -1   1  15 789.218 25.5031   2
   1   1 -15 814.600 22.4548   3
   0  -1  15 222.279 12.4750   2
   0  -1  15 202.496 11.7364   1
   0  -1 -15 205.944 11.3696   3
   0   1  15 197.100 12.2949   2
   0   1 -15 206.901 9.49731   3
   1  -1  15 754.936 24.4577   2
  -1  -1 -15 801.959 15.5278   1
  -1  -1 -15 798.044 22.7815   3
  -1  -1 -15 765.824 16.1636   1
   1  -1  15 780.806 24.6203   1
  -1   1 -15 822.462 24.3967   1
   1   1  15 821.142 26.3368   2
  -1   1 -15 793.414 18.1183   3
  -2  -1 -15 56.6018 7.07452   1
   2  -1  15 58.4274 9.16452   2
   2  -1  15 58.7225 9.08310   1
  -2  -1 -15 51.3932 6.73878   3
  -2   1 -15 70.1708 9.42895   1
   2   1  15 56.0445 8.87192   2
  -2   1 -15 60.9485 4.07621   3
   3  -1  15 168.633 5.42824   3
   3  -1  15 146.327 12.1159   2
  -3  -1 -15 136.921 11.0892   1
  -3  -1 -15 170.952 10.0552   3
   3   1  15 160.186 12.4391   2
   3   1  15 159.622 9.41965   3
  -3   1 -15 171.977 12.5725   1
  -4  -1 -15 171.582 14.5509   1
   4  -1  15 145.451 14.6980   2
   4  -1  15 148.862 5.29502   3
  -4   1 -15 132.131 12.5790   1
   4   1  15 145.344 14.3035   2
   4   1  15 150.813 9.45912   3
  -5  -1 -15 47.7290 11.4438   1
   5  -1  15 51.7307 9.87323   2
   5   1  15 41.7664 8.88699   2
  -5   1 -15 58.1674 11.3849   1
   5   1  15 48.6992 7.13504   3
  -6  -1 -15 460.868 26.5809   1
   6  -1  15 426.557 22.8583   2
  -6   1 -15 416.594 25.4648   1
   6   1  15 487.869 22.5038   2
   6   1  15 428.731 17.8993   3
   7  -1  15 432.641 23.9401   2
  -7  -1 -15 456.271 28.9231   1
   7   1  15 474.220 23.2215   2
   7   1  15 504.413 20.6123   3
  -7   1 -15 543.984 30.6542   1
  -8  -1 -15 15.5572 12.3795   1
   8  -1  15 2.86523 5.01678   2
  -8   1 -15 19.7416 12.2409   1
   8   1  15 12.5253 6.43903   2
   9  -1  15 25.0820 9.08144   2
  -9  -1 -15 26.4587 15.2946   1
   9   1  15 37.2835 9.39954   2
  -9   1 -15 28.2508 12.7199   1
  10  -1  15 5.28994 5.36631   2
 -10  -1 -15 -13.867 10.8313   1
 -10   1 -15 -12.321 11.5645   1
  10  -2 -15 9.41516 7.62312   3
  10  -2 -15 -0.5006 6.80486   2
 -10  -2  15 36.2057 10.9531   1
  10   2 -15 -4.1712 5.76330   3
 -10   2  15 -3.0477 4.97562   2
   9  -2 -15 29.3230 9.61619   3
  -9  -2  15 50.0586 13.1732   1
   9  -2 -15 21.1398 11.1177   2
   9   2 -15 15.9435 8.15462   3
  -9   2  15 29.2812 9.35230   2
   8  -2 -15 85.6894 14.2843   3
   8  -2 -15 63.2288 13.9333   2
  -8  -2  15 64.5597 13.6113   1
  -8   2  15 42.5708 14.9829   1
  -8   2  15 65.3169 12.1816   2
   8   2 -15 69.0247 14.2385   3
  -7  -2  15 27.7005 9.42961   1
   7  -2 -15 22.5674 7.76604   3
   7  -2 -15 23.4223 9.73341   2
  -7   2  15 12.6986 7.18666   2
  -7   2  15 35.6430 11.7489   1
   7   2 -15 12.5612 6.39615   3
   6  -2 -15 69.9906 11.8926   3
  -6  -2  15 73.6917 14.0249   1
   6  -2 -15 42.2095 9.97908   2
   6   2 -15 70.3803 12.1960   3
  -6   2  15 65.2552 11.2255   2
  -6   2  15 57.7990 11.7768   1
  -5  -2  15 833.834 26.4123   2
   5  -2 -15 879.605 31.9023   3
  -5  -2  15 974.263 36.7446   1
   5   2 -15 952.920 33.1469   3
  -5   2  15 921.915 32.6580   2
  -5   2  15 933.793 30.8726   1
  -4  -2  15 147.924 9.81424   2
   4  -2 -15 151.492 15.4643   3
  -4  -2  15 149.189 16.6387   1
   4   2 -15 131.100 13.8665   3
  -4   2  15 144.357 12.3061   1
  -4   2  15 140.564 14.8694   2
  -3  -2  15 246.801 16.7708   1
  -3  -2  15 241.257 12.4067   2
   3  -2 -15 253.198 15.1829   3
  -3   2  15 246.219 11.8729   1
  -3   2  15 257.973 15.5841   2
   3   2 -15 247.192 14.7185   3
  -2  -2  15 89.2117 9.52083   2
  -2  -2  15 95.6449 12.2911   1
   2  -2 -15 83.3815 10.4868   3
  -2   2  15 100.689 12.0567   2
   2   2 -15 98.2434 10.6615   3
  -2   2  15 81.4927 4.36966   1
   1  -2 -15 314.773 15.8605   3
  -1  -2  15 298.867 16.9445   1
  -1  -2  15 324.186 14.9271   2
  -1   2  15 290.447 16.0879   2
   1   2 -15 303.889 13.6396   3
   0  -2  15 -3.7334 2.78225   2
   0  -2  15 0.22422 2.50146   1
   0  -2 -15 -0.4708 2.82536   3
   0   2 -15 0.04457 2.31488   3
   0   2  15 0.83360 4.20147   2
  -1  -2 -15 311.067 7.14190   1
   1  -2  15 299.548 17.4994   1
  -1  -2 -15 326.254 15.9149   3
   1  -2  15 313.148 16.0309   2
   1   2  15 317.531 7.14854   1
   1   2  15 326.797 16.4053   2
  -1   2 -15 283.967 16.4121   1
  -1   2 -15 316.143 10.1055   3
  -2  -2 -15 88.5933 10.1664   3
   2  -2  15 79.1065 12.0352   1
  -2  -2 -15 82.2595 6.42655   1
   2  -2  15 84.0805 10.6088   2
  -2   2 -15 82.4733 11.3923   1
   2   2  15 78.8375 10.9487   2
  -2   2 -15 82.4819 3.18360   3
   2   2  15 83.7821 9.46892   3
  -3  -2 -15 251.418 14.0920   3
   3  -2  15 252.260 15.5224   2
  -3  -2 -15 250.356 13.2257   1
   3  -2  15 254.343 17.5393   1
   3   2  15 226.497 14.9520   2
  -3   2 -15 257.853 16.8579   1
   3   2  15 244.306 13.2718   3
  -4  -2 -15 133.669 12.2376   1
   4  -2  15 116.549 13.7225   2
   4   2  15 132.065 13.9615   2
   4   2  15 147.861 10.6691   3
  -4   2 -15 129.740 15.8586   1
  -5  -2 -15 963.542 33.8975   1
   5  -2  15 890.682 33.8746   2
   5   2  15 897.118 28.5511   3
  -5   2 -15 906.935 36.6912   1
   5   2  15 939.964 30.7335   2
  -6  -2 -15 67.2364 13.5536   1
   6  -2  15 55.1095 10.6421   2
   6   2  15 65.5874 9.91469   3
  -6   2 -15 50.4708 11.9163   1
   6   2  15 71.3245 10.7768   2
   7  -2  15 22.1975 7.76181   2
  -7  -2 -15 28.7771 11.4858   1
   7   2  15 17.2887 6.22542   3
  -7   2 -15 17.8820 10.0569   1
   7   2  15 27.9934 7.20086   2
  -8  -2 -15 53.2452 14.9189   1
   8  -2  15 64.8986 12.7922   2
   8   2  15 63.8940 11.0535   3
  -8   2 -15 62.3184 15.0549   1
  -9  -2 -15 19.8897 12.4918   1
   9  -2  15 34.9632 10.8654   2
  -9   2 -15 2.01186 11.3545   1
   9   2  15 22.2072 7.52342   3
  10  -2  15 0.73848 6.52479   2
 -10  -2 -15 -5.8375 10.7284   1
 -10   2 -15 -29.123 9.98890   1
   9  -3 -15 17.8455 7.45264   3
  -9  -3  15 13.1825 6.85816   1
   9  -3 -15 18.4721 9.92831   2
  -9   3  15 6.31864 6.85210   2
   9   3 -15 18.9653 8.54100   3
   8  -3 -15 8.04555 6.03631   3
  -8  -3  15 25.6306 9.85734   1
   8  -3 -15 13.1873 8.55265   2
   8   3 -15 19.5279 8.57874   3
  -8   3  15 12.4751 6.79042   2
   7  -3 -15 100.088 17.2941   2
  -7  -3  15 123.666 19.1111   1
   7  -3 -15 84.0015 13.5649   3
  -7   3  15 122.620 17.0299   2
   7   3 -15 102.551 16.6258   3
   6  -3 -15 43.7143 9.93964   3
   6  -3 -15 57.1536 12.0064   2
  -6  -3  15 82.4627 15.1838   1
   6   3 -15 40.4942 10.1125   3
  -6   3  15 71.4568 12.9938   2
  -5  -3  15 570.372 30.0835   1
   5  -3 -15 520.055 25.3276   3
   5   3 -15 517.000 25.6746   3
  -5   3  15 518.832 26.2258   2
   4  -3 -15 118.857 14.4435   3
  -4  -3  15 130.364 17.7824   1
   4   3 -15 79.5391 11.9945   3
  -4   3  15 102.921 14.0267   2
   3  -3 -15 9.30834 5.16049   3
  -3  -3  15 9.27949 5.53244   1
   3   3 -15 6.74749 5.08301   3
  -3   3  15 8.27802 4.72889   2
   2  -3 -15 274.789 16.7404   3
  -2  -3  15 276.798 19.4549   1
  -2  -3  15 290.055 13.2939   2
  -2   3  15 326.801 18.5519   2
   2   3 -15 295.936 15.7771   3
  -1  -3  15 120.311 15.4892   1
  -1  -3  15 143.530 9.95985   2
   1  -3 -15 132.973 14.0861   3
  -1   3  15 128.393 13.6411   2
   1   3 -15 134.294 10.0093   3
   0  -3  15 203.599 12.4886   2
   0  -3  15 145.423 17.0005   1
   0  -3 -15 190.469 13.3442   3
   0   3 -15 197.372 10.6046   3
   0   3  15 172.824 12.9558   2
  -1  -3 -15 133.419 13.9613   3
   1  -3  15 115.758 15.1473   1
   1  -3  15 131.822 13.3613   2
   1   3  15 133.600 13.6700   2
   1   3  15 130.393 13.1230   3
  -1   3 -15 113.050 7.25021   3
  -2  -3 -15 281.278 16.7180   3
   2  -3  15 304.948 20.8738   1
   2  -3  15 330.090 18.1707   2
   2   3  15 297.994 16.4697   3
  -2   3 -15 313.448 19.9876   1
   2   3  15 293.123 17.0390   2
  -3  -3 -15 12.7456 4.88548   3
   3  -3  15 12.8392 6.16523   2
  -3  -3 -15 6.86970 3.89456   1
   3  -3  15 1.68427 6.54892   1
   3   3  15 7.50797 3.74686   3
   3   3  15 1.65698 5.07609   2
  -3   3 -15 3.42916 5.08449   1
   4  -3  15 123.305 15.1905   2
   4  -3  15 114.863 17.9047   1
  -4  -3 -15 106.022 12.0835   1
   4   3  15 105.447 12.8230   3
   4   3  15 93.1200 12.2609   2
  -4   3 -15 101.658 15.5764   1
   5  -3  15 499.524 26.3470   2
  -5  -3 -15 497.810 23.2706   1
   5   3  15 533.459 24.0065   3
   5   3  15 518.237 22.4463   2
  -5   3 -15 473.324 28.4131   1
  -6  -3 -15 63.1354 12.3763   1
   6  -3  15 78.8112 13.7509   2
   6   3  15 73.8955 11.4932   3
  -6   3 -15 73.5356 14.9855   1
  -7  -3 -15 127.267 17.8901   1
   7  -3  15 112.484 16.5137   2
   7   3  15 113.142 15.0606   3
  -7   3 -15 98.4073 17.9883   1
  -8  -3 -15 18.8812 10.3112   1
   8  -3  15 21.9757 8.52051   2
   8   3  15 0.96154 5.13566   3
  -8   3 -15 18.8240 12.6066   1
  -9  -3 -15 16.3607 10.4546   1
   9  -3  15 21.9661 9.98509   2
   9   3  15 5.65968 6.59046   3
  -9   3 -15 11.5143 13.3046   1
   8  -4 -15 -2.3204 9.47507   2
   8  -4 -15 6.16745 6.01311   3
  -8  -4  15 22.9437 9.89056   1
   8   4 -15 18.1632 11.9164   3
  -8   4  15 -7.3161 5.23264   2
   7  -4 -15 19.9319 11.4863   2
  -7  -4  15 46.0638 11.8405   1
   7  -4 -15 42.0963 9.66728   3
  -7   4  15 43.0021 11.1016   2
   7   4 -15 64.1211 14.9057   3
  -6  -4  15 44.3586 12.5921   1
   6  -4 -15 54.2499 14.0817   2
   6  -4 -15 44.5572 10.1871   3
  -6   4  15 44.5222 11.1663   2
   6   4 -15 44.9292 12.2093   3
   5  -4 -15 2.45500 3.59168   3
  -5  -4  15 -4.3122 4.51010   1
  -5   4  15 0.87451 3.75174   2
   5   4 -15 -2.0400 5.94845   3
   4  -4 -15 33.5894 8.81816   3
  -4  -4  15 41.2008 10.8537   1
   4   4 -15 27.3698 8.87267   3
  -4   4  15 41.8622 10.3292   2
   3  -4 -15 169.723 17.6164   3
  -3  -4  15 173.493 21.0504   1
   3   4 -15 148.983 15.9115   3
  -3   4  15 162.925 17.7006   2
   2  -4 -15 296.803 18.5046   3
  -2  -4  15 275.903 21.4448   1
   2   4 -15 320.456 17.9682   3
  -2   4  15 316.355 19.7093   2
   1  -4 -15 56.3376 9.97880   3
  -1  -4  15 59.9112 12.4574   1
   1   4 -15 62.7869 9.38473   3
  -1   4  15 67.6141 11.1341   2
   0  -4 -15 -1.0325 3.84650   3
   0  -4  15 1.20328 2.77389   2
   0  -4  15 -1.9886 4.79930   1
   0   4  15 0.73937 3.50933   3
   0   4  15 1.42993 4.86019   2
  -1  -4 -15 67.7845 10.8729   3
   1  -4  15 56.3853 12.5739   1
   1  -4  15 87.3460 11.7491   2
  -1   4 -15 61.4827 12.4901   1
   1   4  15 62.7783 10.9162   2
   1   4  15 60.2652 10.3869   3
   2  -4  15 334.599 19.1497   2
  -2  -4 -15 321.073 19.7848   3
   2  -4  15 320.867 23.6654   1
   2   4  15 317.748 18.8310   3
  -2   4 -15 344.537 23.4261   1
   2   4  15 312.604 18.6753   2
   3  -4  15 176.991 18.3411   2
   3  -4  15 132.225 19.6376   1
  -3  -4 -15 148.246 16.7101   3
   3   4  15 164.786 17.0589   3
  -3   4 -15 152.402 19.9561   1
   3   4  15 142.498 14.7586   2
   4  -4  15 35.2500 9.34783   2
   4  -4  15 46.6696 12.5599   1
   4   4  15 37.4950 8.91545   3
  -4   4 -15 37.9629 10.6938   1
   5  -4  15 5.55826 6.39185   2
   5   4  15 5.78801 5.30462   3
  -5   4 -15 0.17104 5.74607   1
   6  -4  15 40.7278 10.3451   2
   6   4  15 60.1277 11.7729   3
  -6   4 -15 55.6863 14.6291   1
   7  -4  15 54.2809 12.7213   2
   7   4  15 35.3893 9.70544   3
  -7   4 -15 69.3833 16.7744   1
   8  -4  15 17.9481 8.99441   2
   8   4  15 -4.1822 5.25726   3
  -8   4 -15 4.36257 10.6142   1
   7  -5 -15 20.1400 7.94065   3
   7  -5 -15 24.2816 14.2433   2
   7   5 -15 11.7932 10.5255   3
  -7   5  15 27.1616 12.5785   2
  -6  -5  15 25.1163 10.2149   1
   6  -5 -15 12.8479 7.00926   3
   6   5 -15 1.79193 6.28054   3
  -6   5  15 0.96457 7.55431   2
  -5  -5  15 18.7607 8.11868   1
   5  -5 -15 0.78867 5.06335   3
  -5   5  15 -0.4809 6.72316   2
   5   5 -15 2.88391 7.58619   3
   4  -5 -15 16.6107 6.71768   3
  -4  -5  15 17.5025 9.05094   1
   4   5 -15 4.70453 7.25177   3
  -4   5  15 8.61266 6.84279   2
   3  -5 -15 -0.4543 4.46102   3
  -3  -5  15 2.49138 4.54922   1
   3   5 -15 -3.2009 5.61805   3
  -3   5  15 3.61161 6.16607   2
   2  -5 -15 30.4397 8.54469   3
  -2  -5  15 53.7943 12.6681   1
  -2   5  15 21.0615 8.67229   2
   2   5 -15 41.6736 9.73021   3
   1  -5 -15 81.4698 13.4503   3
  -1  -5  15 92.2163 16.9744   1
  -1   5  15 84.9149 13.5259   2
  -1   5  15 96.4913 13.8426   3
   0  -5 -15 132.790 16.5643   3
   0  -5  15 126.313 19.5444   1
   0   5  15 175.263 18.7566   3
   0   5  15 151.526 16.7555   2
   1  -5  15 90.6955 16.7267   1
  -1  -5 -15 88.5951 14.1522   3
   1   5  15 109.171 14.2997   2
   1   5  15 88.6644 13.4445   3
  -1   5 -15 69.7444 14.0903   1
   2  -5  15 22.0483 9.84939   1
   2  -5  15 43.4853 9.12741   2
  -2  -5 -15 37.8182 10.3488   3
   2   5  15 49.9891 10.6709   3
  -2   5 -15 40.0333 11.1865   1
   3  -5  15 0.44518 5.34237   1
   3  -5  15 2.94439 4.37732   2
  -3   5 -15 1.13914 4.06678   1
   3   5  15 -0.7104 4.02328   3
   4  -5  15 11.6141 10.7694   1
   4  -5  15 29.7730 8.88485   2
  -4   5 -15 12.1292 8.02076   1
   4   5  15 14.4277 7.60401   3
   5  -5  15 21.1419 8.62889   2
  -5   5 -15 -3.8191 4.38047   1
   5   5  15 0.95662 5.39830   3
   6  -5  15 18.1578 8.33816   2
   6   5  15 11.4894 7.74058   3
  -6   5 -15 13.3524 9.83099   1
   7  -5  15 22.2617 9.58431   2
   7   5  15 15.8367 9.58446   3
   4  -6 -15 11.7672 6.68731   3
  -4  -6  15 2.09859 7.81408   1
  -4   6  15 -10.724 7.39553   2
  -4   6  15 3.67418 6.17320   3
  -3  -6  15 55.3809 14.0277   1
   3  -6 -15 32.8416 9.57704   3
  -3   6  15 43.3015 12.1425   2
  -3   6  15 34.7731 10.1633   3
   2  -6 -15 91.4222 15.3298   3
  -2  -6  15 68.1080 16.3413   1
  -2   6  15 77.0201 14.3574   2
  -2   6  15 60.6265 12.2326   3
  -1  -6  15 226.787 28.4768   1
   1  -6 -15 213.300 22.9467   3
  -1   6  15 243.182 23.4432   2
  -1   6  15 200.647 21.4835   3
   0  -6  15 12.6475 9.68685   1
   0  -6 -15 -0.9102 5.89635   3
   0   6  15 7.63861 6.49906   3
  -1  -6 -15 220.254 23.4796   3
   1  -6  15 230.978 28.9784   1
  -1   6 -15 191.202 25.7860   1
   1   6  15 222.962 23.1546   3
   2  -6  15 61.1540 16.4973   1
  -2   6 -15 87.4624 18.2432   1
   2   6  15 72.8216 13.6588   3
   3  -6  15 8.54697 11.3608   1
  -3   6 -15 20.6137 11.8144   1
   3   6  15 11.3970 8.37903   3
   4  -6  15 -8.7166 9.24181   1
  -4   6 -15 -3.4806 8.44517   1
   4   6  15 -0.3866 7.23868   3
  10   0 -16 2.62348 7.86360   3
 -10   0  16 17.4070 10.9035   1
  -9   0  16 86.8333 16.6607   1
   9   0 -16 79.1412 15.5361   3
  -8   0  16 148.987 20.3129   1
   8   0 -16 142.212 17.7345   3
  -8   0  16 142.185 15.4550   2
  -7   0  16 41.7124 11.0154   1
  -7   0  16 32.0494 7.75250   2
   7   0 -16 21.9498 7.38602   3
  -6   0  16 -1.9382 3.57350   2
   6   0 -16 -2.9436 4.60599   3
  -6   0  16 8.19959 7.40522   1
   5   0 -16 6.99954 6.22735   3
  -5   0  16 3.62807 5.83172   1
  -5   0  16 5.09595 4.21990   2
  -4   0  16 72.5097 9.86552   2
   4   0 -16 53.8913 9.17390   3
  -4   0  16 56.0888 8.78920   1
  -3   0  16 39.7691 7.33170   2
  -3   0  16 37.9876 6.68884   1
   3   0 -16 26.6183 6.89770   3
   2   0 -16 478.257 18.7362   3
  -2   0  16 485.785 19.1580   2
  -2   0  16 451.031 15.5094   1
  -1   0  16 689.957 23.5632   2
   1   0 -16 703.954 21.6262   3
  -1   0  16 706.811 18.4004   1
   0   0 -16 60.2128 5.02315   1
   0   0  16 69.2086 9.29565   2
   0   0  16 58.3313 5.38235   1
   0   0 -16 69.7350 7.59142   3
  -1   0 -16 720.085 19.5965   1
  -1   0 -16 727.584 19.7856   3
   1   0  16 713.443 24.8262   2
  -2   0 -16 442.821 16.6823   1
   2   0  16 447.833 19.5726   2
  -2   0 -16 481.738 14.8937   3
   3   0  16 41.3698 7.94451   2
   3   0  16 30.0771 4.41193   3
  -3   0 -16 35.0509 7.07897   1
  -3   0 -16 23.8171 4.20864   3
  -4   0 -16 59.7913 10.1068   1
   4   0  16 49.8109 5.75497   3
   4   0  16 51.8588 9.88105   2
   5   0  16 16.3144 6.55123   2
   5   0  16 7.00480 3.02100   3
  -5   0 -16 12.3169 7.55088   1
  -6   0 -16 -7.5772 6.88573   1
   6   0  16 0.98939 4.57847   2
   7   0  16 45.8234 9.73543   2
  -7   0 -16 12.5828 11.0003   1
   8   0  16 147.960 17.1268   2
  -8   0 -16 139.562 22.5160   1
  -9   0 -16 62.5199 19.0473   1
   9   0  16 69.3172 12.8728   2
 -10   0 -16 -4.7387 13.3218   1
  10   0  16 8.03365 6.86902   2
 -10  -1  16 1.83986 8.07928   1
  10  -1 -16 -1.6694 6.46097   3
  10   1 -16 9.51833 8.86967   3
 -10   1  16 5.99062 6.25786   2
 -10   1  16 9.90925 12.5238   1
   9  -1 -16 69.6470 13.6418   3
  -9  -1  16 85.1934 17.0675   1
  -9   1  16 74.2375 12.9568   2
   9   1 -16 111.831 17.3991   3
  -9   1  16 77.1711 17.6054   1
   8  -1 -16 116.052 16.2271   3
  -8  -1  16 102.299 16.6429   1
   8   1 -16 87.8765 14.7004   3
  -8   1  16 93.6155 17.1551   1
  -8   1  16 77.5600 12.2246   2
  -7  -1  16 -0.8048 4.35092   2
  -7  -1  16 14.0668 7.62930   1
   7  -1 -16 10.8713 6.71928   3
  -7   1  16 12.4481 8.62165   1
  -7   1  16 19.6506 6.89420   2
   7   1 -16 9.66086 6.07582   3
  -6  -1  16 128.622 16.3512   1
   6  -1 -16 127.702 15.0623   3
  -6  -1  16 124.769 12.1677   2
  -6   1  16 122.225 15.3683   1
  -6   1  16 102.753 13.1817   2
   6   1 -16 97.1037 13.3885   3
  -5  -1  16 117.692 11.8973   2
   5  -1 -16 130.825 14.6178   3
  -5  -1  16 117.255 15.1288   1
  -5   1  16 135.745 14.4727   1
  -5   1  16 143.558 14.9314   2
   5   1 -16 161.029 16.3640   3
  -4  -1  16 47.0021 7.72987   2
  -4  -1  16 58.4556 10.3493   1
   4  -1 -16 54.5997 9.48460   3
   4   1 -16 51.1534 9.59473   3
  -4   1  16 47.6981 8.33088   2
  -4   1  16 60.3464 8.93783   1
  -3  -1  16 304.325 14.8907   2
   3  -1 -16 305.902 16.5637   3
  -3  -1  16 315.500 16.5285   1
  -3   1  16 309.607 12.3403   1
   3   1 -16 302.147 16.0013   3
  -3   1  16 302.068 16.4451   2
  -2  -1  16 112.383 9.78875   1
  -2  -1  16 122.070 11.6690   2
   2  -1 -16 136.852 10.4466   3
  -2   1  16 120.032 12.5131   2
  -2   1  16 135.838 5.99344   1
   2   1 -16 133.886 10.0503   3
  -1  -1  16 971.954 27.4665   1
  -1  -1  16 959.451 27.3960   2
   1  -1 -16 947.549 27.3627   3
   1   1 -16 977.890 25.3724   3
  -1   1  16 919.470 28.7332   2
   0  -1  16 -1.7997 2.58542   1
   0  -1  16 -1.5547 3.73216   2
   0  -1 -16 -0.4604 2.53759   3
   0   1  16 0.29658 4.06418   2
   0   1 -16 -2.1040 2.07428   3
   1  -1  16 963.283 28.8203   2
  -1  -1 -16 905.269 25.1978   3
   1  -1  16 934.186 27.7582   1
  -1  -1 -16 936.604 17.4964   1
  -1  -1 -16 923.039 18.4607   1
   1   1  16 971.349 29.5003   2
  -1   1 -16 944.613 27.0094   1
  -1   1 -16 991.569 21.3042   3
  -2  -1 -16 138.677 9.21739   3
   2  -1  16 116.894 10.6730   1
   2  -1  16 130.382 13.5121   2
  -2  -1 -16 123.469 8.87645   1
  -2   1 -16 146.286 6.49054   3
  -2   1 -16 123.212 10.1088   1
   2   1  16 128.019 13.1423   2
   3  -1  16 315.435 17.2766   2
  -3  -1 -16 331.079 16.0303   1
  -3  -1 -16 334.551 14.4706   3
   3  -1  16 310.898 8.27651   3
  -3   1 -16 311.021 8.57804   3
   3   1  16 303.793 16.6613   2
   3   1  16 306.431 13.3606   3
  -3   1 -16 308.587 16.9330   1
  -4  -1 -16 50.6300 10.0470   1
   4  -1  16 46.8144 9.01461   2
  -4   1 -16 52.6198 9.97576   1
   4   1  16 45.2990 8.85507   2
   4   1  16 50.2804 6.62781   3
  -5  -1 -16 174.608 18.2820   1
   5  -1  16 119.018 14.2226   2
   5   1  16 122.540 14.0574   2
   5   1  16 147.083 9.83050   3
  -5   1 -16 117.527 15.6660   1
  -6  -1 -16 102.316 16.2293   1
   6  -1  16 109.628 14.4159   2
  -6   1 -16 98.3361 15.9752   1
   6   1  16 108.333 13.4012   2
   6   1  16 102.631 10.7458   3
  -7  -1 -16 -1.5285 8.92098   1
   7  -1  16 20.4483 7.70455   2
  -7   1 -16 11.7261 9.61813   1
   7   1  16 7.12867 5.27923   2
   7   1  16 4.24432 4.22254   3
   8  -1  16 79.2481 14.1060   2
  -8  -1 -16 89.3668 18.2251   1
  -8   1 -16 81.2355 17.9025   1
   8   1  16 104.177 14.1316   2
  -9  -1 -16 76.8254 19.0791   1
   9  -1  16 87.4584 14.7623   2
  -9   1 -16 99.5062 21.3414   1
   9   1  16 109.677 15.4830   2
  10  -1  16 5.45999 6.62005   2
 -10  -1 -16 4.93765 12.9134   1
 -10   1 -16 -17.269 11.4935   1
  10  -2 -16 21.5102 9.07329   3
  10  -2 -16 15.7104 11.3521   2
 -10  -2  16 40.6091 12.5025   1
  10   2 -16 10.2981 10.5657   3
 -10   2  16 8.02790 7.17755   2
   9  -2 -16 35.5559 12.6699   2
   9  -2 -16 56.2634 12.3069   3
  -9  -2  16 76.4359 15.4506   1
  -9   2  16 49.5959 11.7041   2
   9   2 -16 40.1960 12.7532   3
   8  -2 -16 29.1430 10.0852   2
   8  -2 -16 14.3307 7.57821   3
  -8  -2  16 33.7463 11.0224   1
   8   2 -16 20.1485 8.46814   3
  -8   2  16 26.8801 8.23668   2
   7  -2 -16 337.354 21.7975   3
  -7  -2  16 356.337 25.0415   1
   7   2 -16 328.488 22.6266   3
  -7   2  16 317.365 21.1296   2
  -7   2  16 301.275 25.7310   1
   6  -2 -16 69.5801 11.6292   3
  -6  -2  16 75.1359 13.9570   1
   6   2 -16 63.5061 11.7364   3
  -6   2  16 52.6361 11.6729   1
  -6   2  16 74.7054 12.4435   2
   5  -2 -16 65.0888 11.1754   3
  -5  -2  16 52.3269 11.3309   1
  -5   2  16 62.9224 11.0438   2
  -5   2  16 61.3282 11.2886   1
   5   2 -16 62.0386 11.4731   3
  -4  -2  16 378.738 21.8752   1
   4  -2 -16 357.880 19.4711   3
  -4  -2  16 381.328 15.8858   2
   4   2 -16 345.279 19.2922   3
  -4   2  16 417.837 17.7126   1
  -4   2  16 404.536 21.0064   2
  -3  -2  16 71.8080 8.94304   2
  -3  -2  16 68.1972 11.4676   1
   3  -2 -16 54.9158 9.59111   3
   3   2 -16 84.7503 11.0871   3
  -3   2  16 76.4445 7.64834   1
  -3   2  16 70.1252 10.5755   2
  -2  -2  16 198.052 14.6445   1
  -2  -2  16 194.931 11.7246   2
   2  -2 -16 233.980 14.3080   3
  -2   2  16 210.477 14.5604   2
   2   2 -16 192.453 12.3577   3
   1  -2 -16 267.398 14.9360   3
  -1  -2  16 232.612 13.0837   2
  -1  -2  16 216.671 14.7700   1
  -1   2  16 249.458 15.3445   2
   1   2 -16 248.817 12.4299   3
   0  -2 -16 555.574 21.5703   3
   0  -2  16 593.975 24.5294   1
   0  -2  16 584.337 21.6096   2
   0   2 -16 593.227 17.2936   3
   0   2  16 557.700 22.5728   2
  -1  -2 -16 220.195 13.1885   3
   1  -2  16 252.208 16.3225   1
   1  -2  16 215.371 13.9021   2
  -1   2 -16 259.772 15.7584   1
  -1   2 -16 245.804 9.14021   3
   1   2  16 262.589 15.9036   2
   2  -2  16 194.207 13.7152   2
  -2  -2 -16 223.357 13.1763   3
   2  -2  16 193.973 15.1643   1
  -2  -2 -16 205.783 9.13305   1
  -2   2 -16 183.361 13.9820   1
  -2   2 -16 193.946 5.58398   3
   2   2  16 198.932 12.2232   3
   2   2  16 180.455 13.8946   2
  -3  -2 -16 68.7324 9.27481   3
  -3  -2 -16 66.5666 8.63834   1
   3  -2  16 48.3739 9.21660   2
   3  -2  16 69.1235 12.1958   1
   3   2  16 60.5666 8.30376   3
  -3   2 -16 58.2908 10.5675   1
   3   2  16 61.3552 10.4193   2
  -4  -2 -16 345.540 18.4825   1
   4  -2  16 388.063 21.2448   2
  -4   2 -16 394.852 22.7690   1
   4   2  16 388.652 19.7706   2
   4   2  16 416.908 17.8296   3
  -5  -2 -16 75.6652 13.2924   1
   5  -2  16 64.8530 11.2429   2
   5   2  16 73.1091 9.73932   3
  -5   2 -16 58.7384 12.0381   1
   5   2  16 51.1493 9.69786   2
  -6  -2 -16 76.9251 14.0044   1
   6  -2  16 98.9813 14.4155   2
   6   2  16 50.3854 8.67413   3
   6   2  16 86.1409 11.7723   2
  -6   2 -16 62.1805 13.2377   1
   7  -2  16 331.429 22.8806   2
  -7  -2 -16 342.062 24.7069   1
   7   2  16 351.088 19.7254   2
  -7   2 -16 318.240 25.8419   1
   7   2  16 355.940 19.2290   3
  -8  -2 -16 16.6022 12.9070   1
   8  -2  16 30.2390 9.81158   2
   8   2  16 32.0392 8.05031   3
  -8   2 -16 13.4909 10.9313   1
   8   2  16 26.4415 7.55479   2
   9  -2  16 43.5101 11.7810   2
  -9  -2 -16 48.7043 16.3261   1
  -9   2 -16 57.1709 17.8251   1
 -10  -2 -16 13.9217 13.8023   1
  10  -2  16 7.14911 7.93708   2
 -10   2 -16 2.01490 13.5184   1
  -9  -3  16 17.4391 9.15441   1
   9  -3 -16 -14.239 8.13156   2
   9  -3 -16 10.1238 6.48956   3
  -9   3  16 2.41681 6.84713   2
   9   3 -16 -1.2630 8.24000   3
   8  -3 -16 8.05276 7.69566   2
   8  -3 -16 15.5121 7.27571   3
  -8  -3  16 22.1733 8.70232   1
  -8   3  16 8.52042 6.24158   2
   8   3 -16 17.3568 9.77819   3
   7  -3 -16 20.5780 7.38170   3
   7  -3 -16 -4.6054 6.91107   2
  -7  -3  16 1.65138 4.22680   1
   7   3 -16 3.55788 6.13413   3
  -7   3  16 8.84499 7.17059   2
  -6  -3  16 147.445 19.6256   1
   6  -3 -16 136.939 16.8105   3
  -6   3  16 125.783 16.2871   2
   6   3 -16 126.686 16.9166   3
   5  -3 -16 55.1914 10.6483   3
  -5  -3  16 65.4485 12.9375   1
  -5   3  16 48.5349 10.1878   2
   5   3 -16 48.3243 10.5413   3
   4  -3 -16 7.61559 4.28816   3
  -4  -3  16 1.74746 5.43670   1
   4   3 -16 5.00156 4.49571   3
  -4   3  16 2.83880 5.45987   2
   3  -3 -16 492.545 23.4822   3
  -3  -3  16 513.454 27.1259   1
   3   3 -16 534.854 22.9486   3
  -3   3  16 519.464 24.3896   2
  -2  -3  16 140.285 17.0318   1
   2  -3 -16 123.997 13.8298   3
  -2  -3  16 111.774 9.04812   2
   2   3 -16 126.136 12.5488   3
  -2   3  16 127.346 14.6337   2
   1  -3 -16 221.398 15.1008   3
  -1  -3  16 219.570 12.7804   2
  -1  -3  16 218.608 17.1970   1
  -1   3  16 254.953 16.1309   2
   1   3 -16 241.389 13.0727   3
   0  -3  16 -1.8131 4.08157   1
   0  -3 -16 -2.0129 2.79552   3
   0  -3  16 7.65956 3.87892   2
   0   3  16 3.24277 4.94642   2
   0   3 -16 1.34496 3.17104   3
  -1  -3 -16 237.667 15.4816   3
   1  -3  16 253.058 19.0249   1
   1  -3  16 256.571 15.4245   2
   1   3  16 256.027 16.5660   2
  -1   3 -16 229.743 17.0219   1
   1   3  16 260.148 15.3388   3
   2  -3  16 141.491 17.7151   1
   2  -3  16 120.338 13.8153   2
  -2  -3 -16 116.037 13.3731   3
   2   3  16 120.754 13.8768   2
   2   3  16 140.623 14.1152   3
  -2   3 -16 92.3262 13.5522   1
  -3  -3 -16 575.838 24.4387   3
   3  -3  16 559.451 25.5401   2
   3  -3  16 525.437 29.0976   1
  -3   3 -16 537.124 27.9908   1
   3   3  16 545.820 23.6014   2
   3   3  16 530.562 22.6307   3
   4  -3  16 7.61109 5.32456   2
   4  -3  16 4.62191 6.09015   1
  -4   3 -16 7.65614 5.42841   1
   4   3  16 2.82533 4.96107   2
   4   3  16 -0.5600 3.39597   3
   5  -3  16 53.0897 11.0311   2
   5   3  16 44.5172 8.95405   2
  -5   3 -16 43.3710 11.7900   1
   5   3  16 38.7265 8.62984   3
   6  -3  16 165.889 19.3103   2
   6   3  16 166.785 16.8484   3
   6   3  16 140.660 17.3987   2
  -6   3 -16 144.747 20.4672   1
  -7  -3 -16 6.35900 10.5438   1
   7  -3  16 0.27625 4.10095   2
   7   3  16 6.11833 5.37360   3
  -7   3 -16 -1.0628 7.84705   1
   8  -3  16 10.0516 7.16033   2
   8   3  16 6.29595 6.12861   3
  -8   3 -16 -0.7737 9.30088   1
   9  -3  16 11.6003 8.18019   2
   9   3  16 5.71065 6.42959   3
  -9   3 -16 1.19151 11.8928   1
   8  -4 -16 33.1214 9.32810   3
   8  -4 -16 3.43699 10.4203   2
  -8  -4  16 71.4926 16.0429   1
  -8   4  16 22.8157 10.6674   2
   8   4 -16 43.9990 12.9881   3
   7  -4 -16 92.3743 14.5921   3
  -7  -4  16 84.5993 16.5616   1
   7  -4 -16 61.6739 14.6147   2
  -7   4  16 68.4090 13.5611   2
   7   4 -16 73.5863 15.3691   3
   6  -4 -16 34.1823 9.30251   3
  -6  -4  16 37.4593 10.9864   1
  -6   4  16 39.1879 10.6287   2
   6   4 -16 27.6281 10.8086   3
   5  -4 -16 4.77173 4.05848   3
  -5  -4  16 1.70207 6.06971   1
   5   4 -16 -4.1904 3.83996   3
  -5   4  16 5.56622 5.05085   2
  -4  -4  16 124.382 18.6393   1
   4  -4 -16 149.491 17.0375   3
   4   4 -16 209.840 20.2631   3
  -4   4  16 184.876 20.1515   2
  -3  -4  16 27.1486 9.64839   1
   3  -4 -16 27.1571 7.56144   3
   3   4 -16 17.5157 7.23415   3
  -3   4  16 35.0002 9.22831   2
   2  -4 -16 60.3220 10.8805   3
  -2  -4  16 64.4627 13.1088   1
   2   4 -16 74.1254 11.1320   3
  -2   4  16 55.5748 10.7211   2
   1  -4 -16 45.3223 9.62175   3
  -1  -4  16 19.4801 8.41399   1
   1   4 -16 27.1774 6.77097   3
  -1   4  16 22.4544 7.86960   2
   0  -4  16 172.122 12.1974   2
   0  -4 -16 152.758 16.4328   3
   0  -4  16 176.284 20.8254   1
   0   4  16 170.424 13.5154   3
   0   4  16 188.150 18.1546   2
   1  -4  16 16.5243 8.39798   1
   1  -4  16 38.1224 8.08848   2
  -1  -4 -16 19.6801 6.83136   3
   1   4  16 27.7446 8.49794   2
   1   4  16 23.8309 7.23256   3
  -1   4 -16 30.1624 9.20626   1
   2  -4  16 78.7103 11.6584   2
   2  -4  16 86.4762 15.5638   1
  -2  -4 -16 50.2797 9.77465   3
   2   4  16 63.1624 11.3048   2
   2   4  16 63.3941 10.6656   3
  -2   4 -16 59.0785 12.5124   1
   3  -4  16 20.7171 7.40014   2
  -3  -4 -16 30.8428 8.69813   3
   3  -4  16 22.6309 11.0566   1
   3   4  16 27.0312 7.80461   3
  -3   4 -16 21.8069 8.54800   1
   3   4  16 27.7866 8.76298   2
   4  -4  16 200.516 25.1749   1
   4  -4  16 147.294 17.4327   2
  -4   4 -16 131.216 19.2736   1
   4   4  16 173.625 18.1577   3
   5  -4  16 4.12455 5.18950   2
  -5   4 -16 7.66875 7.63025   1
   5   4  16 4.96244 5.16652   3
   6  -4  16 49.3302 11.4121   2
   6   4  16 32.0392 9.17575   3
  -6   4 -16 34.2928 12.2248   1
   7  -4  16 64.7564 14.3864   2
   7   4  16 63.8583 12.9403   3
  -7   4 -16 51.7417 14.4744   1
   8  -4  16 34.5621 11.0632   2
  -8   4 -16 38.6852 16.4634   1
   8   4  16 33.0805 10.1541   3
  -6  -5  16 23.4988 10.0132   1
   6  -5 -16 7.88133 6.48387   3
   6   5 -16 -8.2177 7.02900   3
  -6   5  16 -1.3370 7.31308   2
   5  -5 -16 21.6375 8.26891   3
  -5  -5  16 32.1567 11.4694   1
   5   5 -16 23.5886 9.72260   3
  -5   5  16 31.5740 10.7254   2
  -4  -5  16 28.3882 11.0913   1
   4  -5 -16 17.6419 6.83962   3
   4   5 -16 22.4396 9.33190   3
  -4   5  16 12.6661 8.59373   2
   3  -5 -16 10.0861 4.99606   3
  -3  -5  16 22.7513 9.61727   1
   3   5 -16 8.92292 8.30553   3
  -3   5  16 7.61154 7.33415   2
  -2  -5  16 67.8615 14.8784   1
   2  -5 -16 55.1929 10.9974   3
  -2   5  16 48.4189 11.5108   2
  -1  -5  16 40.4270 11.8554   1
   1  -5 -16 30.4278 8.85973   3
  -1   5  16 33.6121 9.83079   2
  -1   5  16 35.2324 8.74848   3
   0  -5 -16 5.98245 5.67861   3
   0  -5  16 -6.4982 5.62787   1
   0   5  16 4.51218 4.96124   3
   0   5  16 0.02120 5.32537   2
  -1  -5 -16 42.8884 10.7896   3
   1  -5  16 34.4690 11.7107   1
  -1   5 -16 39.6400 11.6820   1
   1   5  16 23.2739 8.61083   2
   1   5  16 27.4828 8.52255   3
   2  -5  16 65.3084 11.7575   2
  -2  -5 -16 50.9119 11.5249   3
   2  -5  16 49.9454 14.0244   1
  -2   5 -16 52.2912 13.0244   1
   2   5  16 55.6378 11.1067   3
   3  -5  16 15.5098 6.80949   2
   3  -5  16 14.3988 10.2396   1
   3   5  16 11.9065 6.33611   3
  -3   5 -16 8.95304 6.94292   1
   4  -5  16 10.7623 11.0175   1
   4  -5  16 20.9854 7.71158   2
   4   5  16 15.8402 7.63037   3
  -4   5 -16 20.5709 9.94746   1
   5  -5  16 24.5335 9.10589   2
  -5   5 -16 18.2626 9.60956   1
   5   5  16 32.2167 9.93825   3
   6  -5  16 2.12963 6.27653   2
   6   5  16 4.69905 5.19999   3
  -6   5 -16 0.38182 8.21316   1
   4  -6 -16 14.4800 7.40138   3
  -4   6  16 6.55374 7.00216   3
  -4   6  16 -7.5713 7.28137   2
   3  -6 -16 31.4855 9.27643   3
  -3  -6  16 20.2277 9.57824   1
  -3   6  16 26.9346 10.0259   3
  -3   6  16 24.0024 10.1670   2
  -2  -6  16 70.6905 16.5976   1
   2  -6 -16 73.7452 13.7977   3
  -2   6  16 52.2507 12.4517   3
  -2   6  16 58.0491 13.5274   2
   1  -6 -16 32.9281 9.75002   3
  -1  -6  16 12.7403 8.40592   1
  -1   6  16 30.8757 9.86310   3
  -1   6  16 1.08059 8.46333   2
   0  -6  16 67.8284 16.8422   1
   0  -6 -16 66.1772 13.0477   3
   0   6  16 97.9344 15.6153   3
   1  -6  16 16.0859 10.1071   1
  -1  -6 -16 23.2591 9.64650   3
   1   6  16 9.96172 7.71446   3
  -1   6 -16 19.4480 9.67765   1
   2  -6  16 53.9679 14.8784   1
   2   6  16 47.8409 11.8988   3
  -2   6 -16 58.6022 14.9198   1
   3  -6  16 17.6339 11.9558   1
  -3   6 -16 15.2792 9.96835   1
   3   6  16 29.8436 10.9974   3
  10   0 -17 284.722 28.6737   3
 -10   0  17 300.907 26.4563   1
   9   0 -17 -3.6431 6.12278   3
  -9   0  17 6.19549 8.16322   1
   8   0 -17 21.3503 8.78097   3
  -8   0  17 6.20180 5.51365   2
  -8   0  17 20.7635 9.43187   1
  -7   0  17 20.9344 9.30199   1
  -7   0  17 16.6569 6.26074   2
   7   0 -17 20.3531 8.30902   3
   6   0 -17 44.4895 9.34389   3
  -6   0  17 43.3219 8.40860   2
  -6   0  17 41.6880 10.2919   1
   5   0 -17 -3.6098 4.06021   3
  -5   0  17 4.22391 6.03027   1
  -5   0  17 -1.5725 3.80461   2
  -4   0  17 97.4372 11.2648   2
  -4   0  17 116.631 12.3549   1
   4   0 -17 97.1716 12.4993   3
  -3   0  17 28.1003 5.90282   1
  -3   0  17 23.0490 6.48534   2
   3   0 -17 16.9846 5.37220   3
  -2   0  17 329.882 13.2315   1
  -2   0  17 322.996 16.5602   2
   2   0 -17 314.769 15.3581   3
  -1   0  17 1319.78 34.8501   2
  -1   0  17 1338.45 28.0299   1
   1   0 -17 1389.89 32.7508   3
   0   0  17 -3.1301 1.71388   1
   0   0 -17 -1.1072 1.50689   1
   0   0 -17 3.72136 2.68537   3
   0   0  17 4.50322 3.92995   2
  -1   0 -17 1321.14 29.3852   3
  -1   0 -17 1358.85 29.3900   1
   1   0  17 1368.95 36.3573   2
   2   0  17 346.301 18.1498   2
  -2   0 -17 330.762 12.7479   3
  -2   0 -17 345.760 14.8568   1
  -3   0 -17 24.4648 4.26105   3
   3   0  17 21.9308 7.18360   2
   3   0  17 21.6561 3.99310   3
  -3   0 -17 19.9278 6.21938   1
   4   0  17 98.4930 13.2612   2
   4   0  17 105.962 6.93145   3
  -4   0 -17 139.968 15.0021   1
   5   0  17 -4.4959 4.49417   2
  -5   0 -17 4.00645 6.59720   1
[truncated: 761,030 more chars]
