# Supplementary material for: Two closely related 2-(benzo­furan-2-yl)-2-oxoethyl benzoates: structural differences and C—H⋯O hydrogen-bonded supra­molecular assemblies
Source: Acta Crystallogr E Crystallogr Commun. 2017 Jun 30;73(Pt 7):1087–91. doi: 10.1107/S2056989017009422 (PMC5499297; doi:10.1107/S2056989017009422)
Supplement: Supplementary file 2 [file e-73-01087-Isup2.hkl]

#
# h,k,l, Fc-squared, Fo-squared, sigma(Fo-squared), status flag
#
data_mo_bzf12_0m
_shelx_title ' mo_bzf12a_0m in Pna2(1) (100K)'
_shelx_refln_list_code          4
_shelx_F_calc_maximum      104.84
_exptl_crystal_F_000       672.00
_reflns_d_resolution_high  0.7677

loop_
 _space_group_symop_operation_xyz
 'x, y, z'
 '-x, -y, z+1/2'
 'x+1/2, -y+1/2, z'
 '-x+1/2, y+1/2, z+1/2'

_cell_length_a     9.3022
_cell_length_b    28.4821
_cell_length_c     5.5208
_cell_angle_alpha  90.000
_cell_angle_beta   90.000
_cell_angle_gamma  90.000

_shelx_F_squared_multiplier     1.000

loop_
 _refln_index_h
 _refln_index_k
 _refln_index_l
 _refln_F_squared_calc
 _refln_F_squared_meas
 _refln_F_squared_sigma
 _refln_observed_status
   2   0  -7          3.94          2.84         5.93 o
   0   1  -7         66.81         87.23        10.08 o
   1   1  -7         10.87         11.08         4.60 o
   2   1  -7          3.82          0.64         3.93 o
   1   2  -7          1.97          3.60         3.95 o
   2   2  -7         12.61          5.49         4.42 o
   0   3  -7         52.60         59.18        10.32 o
   1   3  -7          7.44         -0.57         8.65 o
   2   3  -7          0.28         -0.24         4.55 o
   1   4  -7         29.55         29.63         6.60 o
   2   4  -7          8.29          7.51         5.18 o
   0   5  -7         25.59         22.33         7.59 o
   1   5  -7         27.95         26.14         6.05 o
   2   5  -7         26.97         32.52         9.06 o
   1   6  -7         30.99         31.02         7.12 o
   0   7  -7         42.21         52.96        10.73 o
   1   7  -7          1.62          0.67         4.50 o
   0   0  -6        428.20        448.78        24.02 o
   2   0  -6         45.99         47.42         6.29 o
   4   0  -6        292.25        317.16        18.24 o
   6   0  -6         69.13         59.93         8.74 o
   1   1  -6         17.87         13.08         2.93 o
   2   1  -6         87.55         71.86         5.05 o
   3   1  -6        128.75        125.46         7.36 o
   4   1  -6         68.58         73.39         5.99 o
   5   1  -6          0.27          1.67         2.95 o
   6   1  -6         22.06         24.05         4.98 o
   0   2  -6        208.12        207.78        12.84 o
   1   2  -6          1.03         -0.32         2.12 o
   2   2  -6          6.86          6.77         2.58 o
   3   2  -6        193.81        216.77         9.14 o
   4   2  -6         12.35         20.79         3.79 o
   5   2  -6         55.14         62.67         6.05 o
   6   2  -6         25.27         26.55         4.81 o
   1   3  -6         26.75         22.60         3.83 o
   2   3  -6         86.64         83.03         5.84 o
   3   3  -6          3.54          6.27         2.44 o
   4   3  -6         83.50         89.02         6.52 o
   5   3  -6         15.28         12.07         4.34 o
   6   3  -6          1.22         -0.35         4.30 o
   0   4  -6         81.94         83.36         9.18 o
   1   4  -6         13.04         14.90         3.42 o
   2   4  -6        194.36        193.15         9.89 o
   3   4  -6         87.04         86.86         6.29 o
   4   4  -6          7.17          5.50         3.07 o
   5   4  -6         72.60         86.26         7.65 o
   6   4  -6         38.99         39.50         7.20 o
   1   5  -6         37.04         37.32         4.53 o
   2   5  -6          5.54          7.73         2.80 o
   3   5  -6        167.93        184.70         8.84 o
   4   5  -6         75.59         69.28         7.43 o
   5   5  -6         88.70         88.97        12.20 o
   6   5  -6         31.06         18.06         5.55 o
   0   6  -6         32.13         26.68         6.66 o
   1   6  -6         28.52         26.51         4.31 o
   2   6  -6         41.46         47.54         5.96 o
   3   6  -6        116.75        107.59         7.45 o
   4   6  -6         61.66         52.33         6.52 o
   5   6  -6          1.77          3.33         4.16 o
   6   6  -6         98.20        107.89         9.94 o
   1   7  -6         12.88          8.36         3.55 o
   2   7  -6         84.89         93.43         8.00 o
   3   7  -6         61.44         57.82         5.89 o
   4   7  -6          0.47          2.36         2.95 o
   5   7  -6         15.67         12.57         5.05 o
   6   7  -6          6.01          7.42         5.19 o
   0   8  -6         86.25         85.45        13.51 o
   1   8  -6          6.02          5.23         5.34 o
   2   8  -6         47.26         42.67         4.89 o
   3   8  -6         47.64         48.17         5.35 o
   4   8  -6         29.48         32.87         5.45 o
   5   8  -6         22.06         12.07         5.08 o
   6   8  -6          8.90         16.70         6.04 o
   1   9  -6         22.64         17.66         4.45 o
   2   9  -6         21.29         10.69         3.35 o
   3   9  -6          3.50          4.24         3.22 o
   4   9  -6         23.50         20.15         4.12 o
   5   9  -6         33.17         52.55         7.30 o
   0  10  -6        137.42        141.10        18.51 o
   1  10  -6         14.41         15.25         4.41 o
   2  10  -6         16.42         18.99         3.82 o
   3  10  -6        115.96        119.80         8.24 o
   4  10  -6          2.10         -0.88         2.92 o
   5  10  -6         20.83         19.55         4.66 o
   1  11  -6         27.74         33.01         5.17 o
   2  11  -6         43.29         40.75         5.98 o
   3  11  -6          3.54          1.51         3.23 o
   4  11  -6         15.36         13.36         4.06 o
   5  11  -6         75.34         79.41         7.45 o
   0  12  -6         22.21         10.25         6.39 o
   1  12  -6          6.99          9.88         3.57 o
   2  12  -6         30.57         27.91         5.34 o
   3  12  -6         19.35         18.98         5.76 o
   4  12  -6         23.10         12.40         4.22 o
   5  12  -6         14.07         14.17         5.46 o
   1  13  -6        256.52        286.30        12.20 o
   2  13  -6          1.33         -0.21         3.45 o
   3  13  -6         31.40         30.95         5.49 o
   4  13  -6          2.30          2.63         3.38 o
   5  13  -6          7.63         -0.69        15.17 o
   0  14  -6        129.73        189.66        22.13 o
   1  14  -6         30.50         31.50         5.51 o
   2  14  -6         14.90         16.86         4.92 o
   3  14  -6         61.59         58.02         7.06 o
   4  14  -6          3.65         -0.50         3.56 o
   1  15  -6        230.31        247.26        13.30 o
   2  15  -6         83.64         83.47         8.09 o
   3  15  -6         31.05         30.99         7.59 o
   4  15  -6          0.30         -2.72         4.10 o
   0  16  -6         92.11        111.74        17.82 o
   1  16  -6         23.98         16.72         6.47 o
   2  16  -6         54.42         61.45         7.45 o
   3  16  -6         19.49         27.24         5.86 o
   4  16  -6          7.52         -0.42         8.06 o
   1  17  -6         40.44         54.16         7.06 o
   2  17  -6         13.92         27.49         5.63 o
   3  17  -6         32.44         30.97         6.19 o
   0  18  -6         65.61         59.53        11.60 o
   1  18  -6        129.57        138.44        10.54 o
   2  18  -6         31.10         29.73         5.96 o
   3  18  -6         51.96         66.83        11.77 o
   1  19  -6          2.28         10.34         4.29 o
   2  19  -6          0.97          7.36        12.54 o
   1  20  -6          3.68         11.39        10.51 o
   2   0  -5        362.19        362.16        10.30 o
   4   0  -5        205.18        198.10        15.78 o
   6   0  -5         17.61         14.65         6.64 o
   8   0  -5        265.81        288.22        23.09 o
   0   1  -5        189.93        196.26         6.88 o
   1   1  -5        188.71        197.76         5.53 o
   2   1  -5         17.03         18.93         2.29 o
   3   1  -5        124.30        120.71         5.70 o
   4   1  -5         80.94         68.03         5.04 o
   5   1  -5        121.28         97.51         7.40 o
   6   1  -5         28.09         24.57         4.56 o
   7   1  -5          2.17          2.66         3.25 o
   8   1  -5          4.47          5.57         3.78 o
   1   2  -5        168.71        174.24         5.31 o
   2   2  -5        171.50        161.03         5.74 o
   3   2  -5         84.77         82.88         4.84 o
   4   2  -5          0.34         -0.65         2.08 o
   5   2  -5         55.18         62.75         5.99 o
   6   2  -5          7.29          5.82         3.47 o
   7   2  -5         22.65         26.66         5.07 o
   8   2  -5         48.31         48.71         6.38 o
   0   3  -5         92.72         92.17         5.74 o
   1   3  -5        183.31        192.37         5.87 o
   2   3  -5        383.82        392.29        11.66 o
   3   3  -5         19.13         17.83         3.15 o
   4   3  -5         83.95         76.62         5.41 o
   5   3  -5         18.05         16.18         6.47 o
   6   3  -5          2.16          1.19         2.39 o
   7   3  -5         37.94         28.23         4.89 o
   8   3  -5         43.62         53.18         7.98 o
   1   4  -5        127.85        132.11         5.71 o
   2   4  -5          8.00         13.02         2.30 o
   3   4  -5        187.05        173.80         7.34 o
   4   4  -5        152.67        164.48         7.81 o
   5   4  -5        144.63        138.62         8.65 o
   6   4  -5         35.76         21.28         4.38 o
   7   4  -5         22.86         25.02         5.04 o
   8   4  -5        104.90        108.58         9.38 o
   0   5  -5        205.12        213.30         8.59 o
   1   5  -5        241.97        244.15         6.79 o
   2   5  -5         31.98         29.80         3.34 o
   3   5  -5         52.89         58.07         4.74 o
   4   5  -5         25.08         28.82         4.13 o
   5   5  -5         20.89         15.93         5.04 o
   6   5  -5         14.26         17.81         3.91 o
   7   5  -5         58.78         69.38         7.20 o
   8   5  -5          4.73          1.81         4.15 o
   1   6  -5        303.30        306.37         7.16 o
   2   6  -5         92.12         82.47         5.34 o
   3   6  -5        126.65        114.61         6.35 o
   4   6  -5         27.45         26.45         4.17 o
   5   6  -5        120.73        134.31         8.63 o
   6   6  -5         75.56         69.57         6.76 o
   7   6  -5         35.47         27.98         5.00 o
   8   6  -5         75.02         65.39         7.84 o
   0   7  -5         86.05         94.52         7.12 o
   1   7  -5         53.08         47.67         3.36 o
   2   7  -5        254.16        240.30         8.02 o
   3   7  -5        110.84        110.66         6.40 o
   4   7  -5        232.18        253.65         9.87 o
   5   7  -5         80.54         62.21         8.53 o
   6   7  -5         42.21         33.05         5.13 o
   7   7  -5         78.52         69.67         7.88 o
   8   7  -5         26.97         28.72         6.45 o
   1   8  -5        130.98        127.04         5.80 o
   2   8  -5        132.93        143.83         6.97 o
   3   8  -5         69.72         66.90         5.11 o
   4   8  -5          3.58          0.34         2.73 o
   5   8  -5         29.29         19.03         4.64 o
   6   8  -5         15.18         13.90         4.42 o
   7   8  -5         13.22         10.57         4.85 o
   8   8  -5          4.44          0.89         4.45 o
   0   9  -5         16.46         14.90         3.69 o
   1   9  -5        212.16        198.62         6.52 o
   2   9  -5         95.31        101.94         6.53 o
   3   9  -5        300.23        325.55        12.96 o
   4   9  -5         13.31         13.02         3.69 o
   5   9  -5          3.84          0.11         2.90 o
   6   9  -5          6.53          2.57         2.91 o
   7   9  -5         31.48         32.64         7.69 o
   8   9  -5         12.87          6.42         6.84 o
   1  10  -5        117.08        114.00         6.11 o
   2  10  -5         32.88         45.52         4.50 o
   3  10  -5        285.48        297.21        10.92 o
   4  10  -5        160.43        166.81        10.35 o
   5  10  -5         21.38         28.61         5.27 o
   6  10  -5         14.96         10.12         4.02 o
   7  10  -5          7.53          7.00         4.91 o
   8  10  -5          0.47         -5.53        10.32 o
   0  11  -5        374.28        351.11        14.98 o
   1  11  -5         61.33         63.74         4.86 o
   2  11  -5         57.32         47.05         4.73 o
   3  11  -5        199.25        189.00        10.72 o
   4  11  -5         25.69         19.34         5.80 o
   5  11  -5          8.51          5.26         3.09 o
   6  11  -5         32.50         34.00         5.80 o
   7  11  -5         11.65         13.65         6.08 o
   1  12  -5        403.07        409.68         9.61 o
   2  12  -5        385.12        392.52        11.16 o
   3  12  -5        134.18        136.59        11.35 o
   4  12  -5         79.36         82.70         8.38 o
   5  12  -5         44.70         49.15         8.55 o
   6  12  -5         43.16         34.64         5.91 o
   7  12  -5         10.20          6.90         4.44 o
   0  13  -5         82.25        102.11        10.43 o
   1  13  -5        101.13        111.25         7.05 o
   2  13  -5        254.22        259.22         8.99 o
   3  13  -5         53.38         51.56         5.84 o
   4  13  -5         65.40         59.47         6.71 o
   5  13  -5         14.98         19.55         4.84 o
   6  13  -5        107.83        110.24         9.68 o
   7  13  -5         22.10         16.17         5.43 o
   1  14  -5        130.47        130.28         7.68 o
   2  14  -5         40.40         30.79         4.14 o
   3  14  -5        151.20        133.93         9.18 o
   4  14  -5          4.97          5.26         3.16 o
   5  14  -5         12.62          9.15         4.11 o
   6  14  -5         33.76         54.86         7.35 o
   7  14  -5          2.54         -1.28         3.69 o
   0  15  -5        161.59        185.89        14.26 o
   1  15  -5        115.15        104.33         7.06 o
   2  15  -5         43.48         44.59         5.66 o
   3  15  -5          0.34          0.16         2.69 o
   4  15  -5         16.77         11.23         4.22 o
   5  15  -5          5.25         -0.63         3.22 o
   6  15  -5          8.95          7.11         4.32 o
   7  15  -5         30.59         20.18         7.04 o
   1  16  -5         34.91         36.21         4.74 o
   2  16  -5         58.30         59.76         7.77 o
   3  16  -5         13.45         10.79         4.07 o
   4  16  -5         20.24         20.11         4.99 o
   5  16  -5         27.52         30.06         5.69 o
   6  16  -5          0.83         -0.77         3.79 o
   0  17  -5        134.09        117.25        31.00 o
   1  17  -5         98.40         99.23         7.62 o
   2  17  -5         14.32          8.85         4.05 o
   3  17  -5         63.45         58.50         6.62 o
   4  17  -5          9.18          6.98         3.91 o
   5  17  -5         50.04         34.58         5.94 o
   6  17  -5          1.27         -3.71         4.09 o
   1  18  -5          3.03         -2.60         2.60 o
   2  18  -5         23.02         13.34         4.68 o
   3  18  -5         59.70         60.20         8.01 o
   4  18  -5          3.47          5.32         4.19 o
   5  18  -5         34.96         41.88         6.62 o
   6  18  -5          3.16         -1.46         3.91 o
   0  19  -5        253.01        284.08        19.11 o
   1  19  -5         13.55         18.63         3.68 o
   2  19  -5        141.34        138.64        11.85 o
   3  19  -5         37.80         44.52         7.29 o
   4  19  -5         24.98         30.21         5.68 o
   5  19  -5         57.59         69.34         8.19 o
   6  19  -5         29.73         14.16         6.79 o
   1  20  -5         16.69         14.10         3.87 o
   2  20  -5         30.35         29.39         6.31 o
   3  20  -5         56.70         83.04        20.51 o
   4  20  -5         62.47         64.12         9.04 o
   5  20  -5         49.50         36.67         6.41 o
   0  21  -5        126.51        159.14        32.92 o
   1  21  -5         34.43         26.00         4.69 o
   2  21  -5         86.34         77.81         8.03 o
   3  21  -5          2.93          0.05         3.86 o
   4  21  -5         20.08         21.75         6.12 o
   5  21  -5         66.50         63.41         7.92 o
   1  22  -5          5.26          3.50         3.38 o
   2  22  -5         12.95          8.50         4.37 o
   3  22  -5         14.65          9.40         5.39 o
   4  22  -5         60.03         63.07         9.35 o
   0  23  -5         26.01         14.96         5.90 o
   1  23  -5         10.58          6.77         3.72 o
   2  23  -5         35.20         34.16         7.23 o
   3  23  -5         19.99         18.83         6.39 o
   4  23  -5         12.39          7.79         5.86 o
   1  24  -5         81.20         80.86         7.62 o
   2  24  -5          4.74         -2.38         6.81 o
   3  24  -5         15.05         10.05         5.52 o
   0  25  -5          7.77         -0.72         6.49 o
   1  25  -5          3.07          5.64         3.82 o
   2  25  -5          0.63         -4.89         4.89 o
   1  26  -5         41.48         37.96         8.21 o
   0   0  -4        520.75        550.18        14.14 o
   2   0  -4        153.39        150.96         5.34 o
   4   0  -4         56.50         49.87         7.60 o
   6   0  -4        294.53        314.17        16.46 o
   8   0  -4         14.38         -2.48         6.11 o
  10   0  -4          3.38        -13.59        13.59 o
   1   1  -4        123.82        121.11         3.74 o
   2   1  -4         99.08         90.88         3.17 o
   3   1  -4        249.37        245.14         9.11 o
   4   1  -4         69.89         69.52         6.19 o
   5   1  -4          1.85         -2.34         2.34 o
   6   1  -4         83.13         95.48         8.10 o
   7   1  -4         30.51         17.06         4.49 o
   8   1  -4          1.61          3.76         4.11 o
   9   1  -4          3.24         -3.77         3.77 o
  10   1  -4         67.05         62.52        13.30 o
   0   2  -4          3.71          4.54         3.66 o
   1   2  -4         50.11         43.62         2.65 o
   2   2  -4        130.65        133.55         4.12 o
   3   2  -4         32.66         35.00         3.33 o
   4   2  -4         60.79         62.52         4.96 o
   5   2  -4         48.58         41.82         5.63 o
   6   2  -4        351.05        333.35        12.09 o
   7   2  -4         17.20         10.84         6.87 o
   8   2  -4         70.56         75.99         8.77 o
   9   2  -4         59.77         68.90         9.16 o
  10   2  -4         81.35         57.30        11.90 o
   1   3  -4         54.28         49.96         2.67 o
   2   3  -4         71.00         65.93         3.37 o
   3   3  -4        113.75        111.08         5.07 o
   4   3  -4        188.04        177.96         6.32 o
   5   3  -4        574.60        554.12        12.88 o
   6   3  -4         19.02         18.28         4.09 o
   7   3  -4         24.52         15.95         3.58 o
   8   3  -4         30.37         26.07         5.18 o
   9   3  -4         62.03         62.96         8.00 o
  10   3  -4         71.82         94.57        17.35 o
   0   4  -4       1561.50       1591.48        29.99 o
   1   4  -4        452.13        474.11         7.80 o
   2   4  -4        444.19        434.30         6.82 o
   3   4  -4        196.66        191.21         5.69 o
   4   4  -4        247.55        243.41         8.12 o
   5   4  -4        164.17        167.90         8.70 o
   6   4  -4         16.24         12.54         3.06 o
   7   4  -4        107.91        109.82         8.49 o
   8   4  -4         64.10         63.95         6.98 o
   9   4  -4         20.92         18.15         5.42 o
   1   5  -4        419.40        405.74         6.90 o
   2   5  -4         61.59         58.78         3.44 o
   3   5  -4         12.82          8.50         1.89 o
   4   5  -4        118.24        115.04         6.78 o
   5   5  -4        192.89        180.82         9.02 o
   6   5  -4         61.03         55.11         5.62 o
   7   5  -4         46.64         33.98         5.06 o
   8   5  -4         53.39         62.95         7.26 o
   9   5  -4          8.45          8.07         5.85 o
   0   6  -4         85.30         90.21         6.02 o
   1   6  -4         35.70         30.92         2.51 o
   2   6  -4        146.87        149.03         6.57 o
   3   6  -4         27.90         26.03         2.92 o
   4   6  -4         66.42         74.83         5.63 o
   5   6  -4        238.55        237.49         8.49 o
   6   6  -4         18.76         14.30         3.56 o
   7   6  -4        205.87        215.16        12.23 o
   8   6  -4         60.07         52.46         6.25 o
   9   6  -4         47.35         42.91         6.33 o
   1   7  -4         82.68         75.73         3.75 o
   2   7  -4        187.68        194.26         6.24 o
   3   7  -4        265.00        265.07         9.16 o
   4   7  -4        327.78        331.18         9.48 o
   5   7  -4         89.23         88.48         6.57 o
   6   7  -4         13.08         13.31         3.61 o
   7   7  -4        154.69        149.19         9.48 o
   8   7  -4         45.48         35.25         5.58 o
   9   7  -4          2.81         -3.36         3.36 o
   0   8  -4        842.48        844.17        15.94 o
   1   8  -4         82.66         88.50         4.20 o
   2   8  -4          3.40          1.84         1.33 o
   3   8  -4        183.92        189.04         6.50 o
   4   8  -4        272.39        266.36         8.64 o
   5   8  -4        172.86        161.81         8.60 o
   6   8  -4        109.29        108.00         7.62 o
   7   8  -4        150.48        163.02         9.95 o
   8   8  -4        102.73         81.60         7.87 o
   9   8  -4          9.60         -1.74         3.95 o
   1   9  -4        164.92        155.22         4.69 o
   2   9  -4          7.20          6.32         1.92 o
   3   9  -4        216.63        212.41         7.52 o
   4   9  -4        513.99        516.55        13.40 o
   5   9  -4        590.75        584.01        13.43 o
   6   9  -4         11.85          3.23         2.95 o
   7   9  -4         42.48         22.54         4.57 o
   8   9  -4         15.33          8.27         4.16 o
   9   9  -4         28.13         20.83         6.00 o
   0  10  -4        719.74        719.29        24.32 o
   1  10  -4        175.46        175.51         5.18 o
   2  10  -4         25.24         26.63         3.08 o
   3  10  -4        346.02        338.24        10.30 o
   4  10  -4        247.19        236.85         9.13 o
   5  10  -4        149.48        148.80         8.40 o
   6  10  -4          1.69          0.61         3.01 o
   7  10  -4         64.93         44.44         5.65 o
   8  10  -4         67.82         65.88        11.70 o
   9  10  -4          5.09          3.47         4.05 o
   1  11  -4        228.48        218.37         7.90 o
   2  11  -4        128.73        125.19         5.72 o
   3  11  -4        626.30        631.30        11.23 o
   4  11  -4        154.92        167.75         8.47 o
   5  11  -4         51.54         42.66         5.51 o
   6  11  -4        113.51         98.33         8.76 o
   7  11  -4         29.68         17.30         4.65 o
   8  11  -4         31.27         19.51         4.96 o
   9  11  -4         12.93          4.23         4.43 o
   0  12  -4       1130.76       1140.36        21.93 o
   1  12  -4        393.06        406.10        10.31 o
   2  12  -4        531.59        536.28        11.80 o
   3  12  -4        143.24        133.88         7.23 o
   4  12  -4         56.62         59.30         7.34 o
   5  12  -4         36.20         30.57         5.96 o
   6  12  -4         61.49         53.36         6.33 o
   7  12  -4         41.66         26.89         5.39 o
   8  12  -4         13.34          7.72         3.91 o
   9  12  -4         11.54         16.00         5.61 o
   1  13  -4        968.26        985.19        17.17 o
   2  13  -4         40.17         35.67         3.95 o
   3  13  -4        120.28        124.37         7.16 o
   4  13  -4          0.28         -0.94         2.60 o
   5  13  -4        134.39        136.44         9.32 o
   6  13  -4         51.92         37.53         5.60 o
   7  13  -4         79.19         85.87         8.30 o
   8  13  -4          0.79         -0.59         3.39 o
   9  13  -4          4.63         -4.89         7.61 o
   0  14  -4         36.76         29.83         4.49 o
   1  14  -4        110.90         95.64         6.38 o
   2  14  -4        194.80        178.09         8.99 o
   3  14  -4        137.24        147.88         7.83 o
   4  14  -4        108.70         98.55         7.73 o
   5  14  -4        153.18        152.47         9.88 o
   6  14  -4         14.19         14.47         4.38 o
   7  14  -4         29.55         20.95         5.00 o
   8  14  -4         15.49         14.58         5.15 o
   1  15  -4         65.03         71.93         5.47 o
   2  15  -4        367.69        366.26         9.94 o
   3  15  -4        190.03        175.57         8.58 o
   4  15  -4         46.03         41.56         5.48 o
   5  15  -4          4.39          1.45         2.81 o
   6  15  -4         63.69         59.06         6.99 o
   7  15  -4         58.54         57.89         9.08 o
   8  15  -4          8.20         -0.53         5.60 o
   0  16  -4        196.75        202.13        12.37 o
   1  16  -4         34.63         29.93         3.97 o
   2  16  -4         80.16         72.74         5.72 o
   3  16  -4         36.69         29.56         4.19 o
   4  16  -4        186.71        203.45        14.80 o
   5  16  -4          2.02          2.88         2.86 o
   6  16  -4         40.06         38.21         6.02 o
   7  16  -4         82.47         74.37         7.99 o
   8  16  -4         37.17         38.82         6.81 o
   1  17  -4        335.83        297.95         9.09 o
   2  17  -4          2.36          4.41         2.64 o
   3  17  -4         12.40          8.21         2.91 o
   4  17  -4         76.65         55.48         5.71 o
   5  17  -4         43.19         37.61         5.34 o
   6  17  -4         25.08         23.33         5.03 o
   7  17  -4         36.57         38.89         6.54 o
   8  17  -4         20.64         11.76         5.07 o
   0  18  -4         99.90         92.07         9.88 o
   1  18  -4         14.83         14.23         3.83 o
   2  18  -4         62.12         59.04         5.50 o
   3  18  -4         40.27         42.91         4.98 o
   4  18  -4         55.57         53.19         6.31 o
   5  18  -4         25.79         22.42         4.98 o
   6  18  -4         56.64         59.28         7.08 o
   7  18  -4          1.19         -1.20         4.28 o
   8  18  -4         22.14         22.46         7.42 o
   1  19  -4        134.51        125.48         8.62 o
   2  19  -4         10.81          3.15         2.68 o
   3  19  -4        212.74        213.13        10.03 o
   4  19  -4         22.66         21.67         3.88 o
   5  19  -4          3.08          0.63         4.29 o
   6  19  -4          8.66          5.06         4.13 o
   7  19  -4          1.42          2.67         4.31 o
   0  20  -4         88.14         85.35        14.32 o
   1  20  -4         21.02         16.60         4.04 o
   2  20  -4        117.60        119.87        13.06 o
   3  20  -4        180.13        211.58         9.95 o
   4  20  -4        157.52        154.20         8.91 o
   5  20  -4         21.70         16.40         4.42 o
   6  20  -4         70.47         85.86         8.43 o
   7  20  -4         38.44         22.74         5.64 o
   1  21  -4          4.30          2.03         4.27 o
   2  21  -4        283.61        268.32        11.33 o
   3  21  -4         18.61         18.27         5.65 o
   4  21  -4         90.94         89.49         7.09 o
   5  21  -4         74.78         66.12         7.50 o
   6  21  -4         10.46          3.87         6.36 o
   7  21  -4         39.92         42.18         7.13 o
   0  22  -4         47.85         35.20        11.63 o
   1  22  -4         44.60         53.42         6.50 o
   2  22  -4        198.26        189.53        18.74 o
   3  22  -4         46.97         43.19         5.55 o
   4  22  -4         78.19         73.77         6.97 o
   5  22  -4         10.62          6.30         3.53 o
   6  22  -4          9.84          0.02         4.43 o
   7  22  -4        105.86        107.02        11.57 o
   1  23  -4         50.24         41.33         8.73 o
   2  23  -4         15.50         12.06         4.50 o
   3  23  -4         35.49         35.68         5.87 o
   4  23  -4         13.72         11.37         3.92 o
   5  23  -4         23.29         24.58         5.64 o
   6  23  -4         14.48         24.37         6.19 o
   0  24  -4         93.75         88.19        11.96 o
   1  24  -4         44.89         47.62         6.17 o
   2  24  -4         47.91         38.84         5.99 o
   3  24  -4          7.60          4.65         3.87 o
   4  24  -4          0.12          1.49         3.39 o
   5  24  -4          9.81          5.43         4.39 o
   6  24  -4         20.19         14.43         5.70 o
   1  25  -4         44.12         39.45         5.86 o
   2  25  -4         19.46         19.35         4.66 o
   3  25  -4         10.96         -0.47         3.42 o
   4  25  -4         56.92         50.95         7.06 o
   5  25  -4         31.29         33.84         5.88 o
   0  26  -4        141.20        167.66        16.43 o
   1  26  -4        123.83        129.33        14.09 o
   2  26  -4         59.79         59.95         7.21 o
   3  26  -4         56.19         47.87         6.62 o
   4  26  -4         10.33         12.39         4.72 o
   5  26  -4          4.01         -2.38         5.02 o
   1  27  -4         35.24         34.80         5.92 o
   2  27  -4        133.23        156.67        11.09 o
   3  27  -4         13.13          8.28         4.67 o
   4  27  -4         39.60         45.45        10.39 o
   0  28  -4        115.52        101.80        15.24 o
   1  28  -4         49.87         44.43         6.95 o
   2  28  -4         26.65         22.43         5.56 o
   3  28  -4         43.07         53.87         7.90 o
   4  28  -4         20.73         14.64         5.74 o
   1  29  -4         40.68         47.82         6.37 o
   2  29  -4          1.70          4.54         4.57 o
   3  29  -4         12.09          5.63         5.50 o
   0  30  -4         38.42         24.42         8.14 o
   1  30  -4          4.01          1.59         4.34 o
   2  30  -4         76.24         78.57         9.09 o
   2   0  -3        877.12        935.16        18.01 o
   4   0  -3         99.15        109.74         9.41 o
   6   0  -3        536.63        516.54        19.62 o
   8   0  -3         22.61          4.12         5.67 o
  10   0  -3        247.02        238.34        31.47 o
   0   1  -3       2303.22       2412.04        30.62 o
   1   1  -3        126.42        125.35         3.22 o
   2   1  -3         71.55         84.88         2.30 o
   3   1  -3         60.23         56.55         3.87 o
   4   1  -3         89.14         76.42         6.74 o
   5   1  -3        303.73        288.43        13.05 o
   6   1  -3        283.10        281.94        10.38 o
   7   1  -3        202.74        213.08        11.54 o
   8   1  -3         12.52          7.36         3.98 o
   9   1  -3         20.45         17.27         5.27 o
  10   1  -3         55.87         45.00         7.90 o
  11   1  -3         64.26         61.50        21.56 o
   1   2  -3        126.81        137.45         3.19 o
   2   2  -3         67.88         94.04         3.15 o
   3   2  -3        606.81        569.56         9.38 o
   4   2  -3        681.74        713.56        13.81 o
   5   2  -3        830.92        805.58        27.35 o
   6   2  -3         46.08         41.52         5.22 o
   7   2  -3        557.50        533.12        14.98 o
   8   2  -3         84.42         80.01        10.33 o
   9   2  -3         20.95         19.94         6.05 o
  10   2  -3         46.29         29.61         7.21 o
   0   3  -3       3553.90       3563.33        34.71 o
   1   3  -3        593.54        601.95         7.74 o
   2   3  -3       1505.70       1546.59        10.48 o
   3   3  -3        172.22        175.22         7.92 o
   4   3  -3         29.57         25.96         2.47 o
   5   3  -3         85.06         91.99         6.79 o
   6   3  -3        153.77        141.90         8.89 o
   7   3  -3        111.74         94.83         7.91 o
   8   3  -3         27.81         23.35         5.27 o
   9   3  -3          6.17         -3.63         3.63 o
  10   3  -3        114.52        127.39         9.77 o
   1   4  -3       1679.22       1778.89        15.31 o
   2   4  -3        112.07        105.81         3.52 o
   3   4  -3        405.85        406.50         6.27 o
   4   4  -3        495.87        480.04        11.35 o
   5   4  -3        221.67        201.47        12.90 o
   6   4  -3        216.57        215.59         9.96 o
   7   4  -3          4.19         -0.37         2.90 o
   8   4  -3         10.08         12.14         4.26 o
   9   4  -3         47.77         39.01         6.67 o
  10   4  -3         70.12         69.44         7.83 o
   0   5  -3        245.15        241.58         6.91 o
   1   5  -3         41.18         35.30         2.35 o
   2   5  -3         97.73        116.03         3.01 o
   3   5  -3        141.00        134.45         3.89 o
   4   5  -3        184.85        177.03         7.86 o
   5   5  -3          7.23          6.17         2.17 o
   6   5  -3        396.67        405.20        10.78 o
   7   5  -3        104.74         84.80         6.73 o
   8   5  -3         97.36        105.47         7.88 o
   9   5  -3         11.35         13.61         4.52 o
  10   5  -3         32.38         22.94         5.58 o
   1   6  -3         21.23         18.83         1.86 o
   2   6  -3        627.51        653.06         8.12 o
   3   6  -3        128.74        134.60         4.77 o
   4   6  -3        542.51        585.62         7.92 o
   5   6  -3        176.42        179.14         7.63 o
   6   6  -3         24.00         28.61         4.34 o
   7   6  -3        159.05        160.41         8.97 o
   8   6  -3         27.61         17.30         5.31 o
   9   6  -3        479.50        472.79        21.40 o
  10   6  -3         18.09         18.34         5.80 o
   0   7  -3       1128.98       1160.70        16.88 o
   1   7  -3         73.57         82.18         3.36 o
   2   7  -3        391.49        372.44         7.73 o
   3   7  -3         75.92         70.79         3.02 o
   4   7  -3         53.65         48.50         2.79 o
   5   7  -3        302.82        288.90         7.30 o
   6   7  -3        607.91        592.12        13.15 o
   7   7  -3         10.57         10.59         3.46 o
   8   7  -3        114.75        128.68         8.77 o
   9   7  -3          8.97          6.45         3.87 o
  10   7  -3         21.92         16.10         6.19 o
   1   8  -3         86.58         89.18         3.61 o
   2   8  -3         19.02         17.96         1.80 o
   3   8  -3        155.97        152.20         3.95 o
   4   8  -3        107.82        104.66         5.99 o
   5   8  -3        168.54        181.01         6.24 o
   6   8  -3        314.72        305.10         9.59 o
   7   8  -3        156.05        146.26         8.72 o
   8   8  -3        113.14        117.13         8.35 o
   9   8  -3         60.65         42.52         7.82 o
  10   8  -3          0.13         -2.69         4.30 o
   0   9  -3        356.58        366.55        16.06 o
   1   9  -3        242.89        248.53         5.17 o
   2   9  -3        257.84        252.62         4.96 o
   3   9  -3         54.29         55.24         2.57 o
   4   9  -3         18.41         19.54         2.66 o
   5   9  -3        376.15        363.99         8.38 o
   6   9  -3        178.75        174.50         8.90 o
   7   9  -3         17.29          9.92         3.50 o
   8   9  -3         21.02         25.21         4.82 o
   9   9  -3        108.01        113.33         8.88 o
  10   9  -3         62.13         74.31         9.30 o
   1  10  -3         48.36         46.51         2.81 o
   2  10  -3        152.35        136.03         3.91 o
   3  10  -3        284.36        285.01         7.09 o
   4  10  -3          1.39         -0.40         1.64 o
   5  10  -3        342.51        354.60         8.47 o
   6  10  -3        141.57        138.77         8.06 o
   7  10  -3         80.62         77.00         6.67 o
   8  10  -3         48.80         47.81         5.93 o
   9  10  -3         28.21         26.90         6.15 o
  10  10  -3          2.82         -3.99         3.99 o
   0  11  -3          8.67          7.97         3.02 o
   1  11  -3         96.42         99.99         4.28 o
   2  11  -3        623.59        647.36         8.12 o
   3  11  -3         10.33         11.93         2.88 o
   4  11  -3        213.87        214.30         6.46 o
   5  11  -3         46.44         44.99         4.07 o
   6  11  -3        577.22        591.96        13.50 o
   7  11  -3          1.02          7.00         3.38 o
   8  11  -3        219.61        217.12        12.24 o
   9  11  -3          5.22         -3.76         3.95 o
  10  11  -3         12.46          0.50         4.62 o
   1  12  -3        155.27        156.01         6.50 o
   2  12  -3        266.46        258.65         5.03 o
   3  12  -3        130.32        123.26         5.45 o
   4  12  -3        137.22        140.31         6.22 o
   5  12  -3        354.47        359.69         8.72 o
   6  12  -3        104.21         87.56         8.52 o
   7  12  -3         27.54         22.11         4.04 o
   8  12  -3          0.37         -0.73         2.77 o
   9  12  -3         44.73         39.25         6.65 o
  10  12  -3         53.55         63.95         8.13 o
   0  13  -3         59.07         48.97         3.90 o
   1  13  -3        490.23        474.74         7.36 o
   2  13  -3        262.28        252.70         6.36 o
   3  13  -3        420.13        416.95         8.55 o
   4  13  -3          0.15         -0.61         1.85 o
   5  13  -3       1009.57       1064.61        22.05 o
   6  13  -3        148.07        153.22         8.64 o
   7  13  -3         73.33         70.40         7.92 o
   8  13  -3         62.78         63.78         7.28 o
   9  13  -3        139.77        133.42        10.36 o
  10  13  -3         44.44         48.90         9.58 o
   1  14  -3        405.48        377.14         7.69 o
   2  14  -3        430.71        413.44         9.98 o
   3  14  -3        508.90        503.62        10.81 o
   4  14  -3        127.03        128.26         8.45 o
   5  14  -3         74.95         79.76         5.93 o
   6  14  -3        396.61        382.13        19.92 o
   7  14  -3         43.29         42.54         5.70 o
   8  14  -3         39.81         40.38         7.05 o
   9  14  -3         29.22         23.15         5.44 o
  10  14  -3         20.35         18.72         9.06 o
   0  15  -3        208.38        214.84        14.00 o
   1  15  -3        146.01        142.49         5.35 o
   2  15  -3        349.95        347.28         8.87 o
   3  15  -3          9.65          6.49         2.37 o
   4  15  -3        119.94        110.02         6.71 o
   5  15  -3        578.10        587.72        12.81 o
   6  15  -3         77.53         74.70         7.82 o
   7  15  -3        128.27        125.95         9.45 o
   8  15  -3         21.75         12.29         4.66 o
   9  15  -3         18.23         11.33         4.52 o
   1  16  -3        266.39        283.82         7.87 o
   2  16  -3        156.20        140.59         6.99 o
   3  16  -3        593.41        608.86        12.30 o
   4  16  -3          6.00          3.62         2.31 o
   5  16  -3         63.37         50.88         5.02 o
   6  16  -3        171.11        162.22         8.89 o
   7  16  -3          8.78          5.22         3.67 o
   8  16  -3          5.87          8.74         4.19 o
   9  16  -3          5.70          2.67         4.40 o
   0  17  -3       1755.62       1862.63        30.70 o
   1  17  -3         32.77         25.02         3.38 o
   2  17  -3        213.39        200.69         7.36 o
   3  17  -3        706.89        742.43        13.86 o
   4  17  -3         61.92         56.66         5.60 o
   5  17  -3        202.49        215.00        10.28 o
   6  17  -3        105.49        105.83         7.26 o
   7  17  -3         99.08        110.04         8.98 o
   8  17  -3          7.60          6.22         4.49 o
   9  17  -3         28.52         21.39         5.80 o
   1  18  -3        427.34        449.29        11.46 o
   2  18  -3        119.71        125.53         6.96 o
   3  18  -3        214.69        209.52        12.85 o
   4  18  -3        397.78        393.41        10.59 o
   5  18  -3        162.67        169.12         8.75 o
   6  18  -3         83.16         90.42         6.70 o
   7  18  -3         71.60         64.62         7.21 o
   8  18  -3         24.19         18.69         4.81 o
   9  18  -3         23.50         16.73         6.52 o
   0  19  -3         49.98         33.67        10.11 o
   1  19  -3         33.22         30.75         5.78 o
   2  19  -3        571.75        580.68        12.27 o
   3  19  -3        323.34        284.23         8.98 o
   4  19  -3         80.56         76.56         6.85 o
   5  19  -3          5.69          2.21         2.56 o
   6  19  -3        410.70        409.92        11.81 o
   7  19  -3        145.31        142.99        17.88 o
   8  19  -3          3.17          0.72         5.08 o
   9  19  -3          5.46          7.25         6.62 o
   1  20  -3         47.54         41.29         4.99 o
   2  20  -3          9.32          1.56         2.61 o
   3  20  -3        728.00        718.34        22.96 o
   4  20  -3          5.20          7.78         3.01 o
   5  20  -3         52.79         44.98         5.38 o
   6  20  -3         39.87         31.30         4.69 o
   7  20  -3         10.40          4.08         3.75 o
   8  20  -3         42.30         36.44         6.53 o
   0  21  -3        324.57        295.18        22.00 o
   1  21  -3        215.48        210.94         9.11 o
   2  21  -3        217.97        192.66         8.25 o
   3  21  -3        337.89        314.80        15.05 o
   4  21  -3        139.79        132.91         8.01 o
   5  21  -3         17.03         13.80         3.68 o
   6  21  -3        113.11        109.16         7.72 o
   7  21  -3        104.62         95.30         8.65 o
   8  21  -3         94.43         99.55         9.36 o
   1  22  -3         61.29         72.06         8.00 o
   2  22  -3          5.61          4.73         2.70 o
   3  22  -3         39.76         29.16         4.39 o
   4  22  -3         73.94         83.01         6.60 o
   5  22  -3         77.88         90.56         6.98 o
   6  22  -3         27.84         32.32         7.26 o
   7  22  -3         63.47         53.91         7.10 o
   8  22  -3         13.54         11.39         5.95 o
   0  23  -3         77.90         66.94        14.26 o
   1  23  -3        152.26        130.76        10.59 o
   2  23  -3         27.72         28.20         4.24 o
   3  23  -3         51.08         52.54         6.35 o
   4  23  -3        113.21        114.38         7.79 o
   5  23  -3         10.79          4.60         3.01 o
   6  23  -3         30.27         24.69         4.68 o
   7  23  -3         26.51         14.63         5.19 o
   8  23  -3         81.83         62.48        13.65 o
   1  24  -3         25.27         30.15         6.06 o
   2  24  -3         21.31         18.90         3.72 o
   3  24  -3        187.15        165.29         8.94 o
   4  24  -3         19.01         14.79         3.69 o
   5  24  -3         33.48         32.57         4.88 o
   6  24  -3         26.30         29.12         5.10 o
   7  24  -3         47.60         47.64         6.96 o
   0  25  -3          9.83          4.32         4.96 o
   1  25  -3         49.71         35.49        10.37 o
   2  25  -3         29.50         24.67         5.56 o
   3  25  -3          4.68          3.57         3.09 o
   4  25  -3         19.16         10.96         3.79 o
   5  25  -3         16.57         14.73         3.96 o
   6  25  -3          8.87         12.24         3.71 o
   7  25  -3         50.73         42.59        10.69 o
   1  26  -3         99.42        109.11        11.82 o
   2  26  -3         49.72         33.72         5.28 o
   3  26  -3          5.56         -0.36         2.75 o
   4  26  -3         14.33          9.36         3.58 o
   5  26  -3         21.94         26.80         4.86 o
   6  26  -3         50.38         54.95         6.40 o
   0  27  -3         65.84         83.96        11.35 o
   1  27  -3          6.23          0.31         4.10 o
   2  27  -3        170.97        175.84        11.06 o
   3  27  -3         85.73         94.30         8.42 o
   4  27  -3         16.74         14.23         3.94 o
   5  27  -3         86.97         83.62         7.35 o
   6  27  -3         43.53         46.12         6.10 o
   1  28  -3         64.78         67.48        10.53 o
   2  28  -3          3.50          7.32         5.21 o
   3  28  -3         36.59         42.94         6.38 o
   4  28  -3          3.30          1.07         3.80 o
   5  28  -3          5.03          5.18         3.60 o
   6  28  -3          1.05          5.81         9.48 o
   0  29  -3         64.92         65.59        13.51 o
   1  29  -3          8.57         17.54         5.88 o
   2  29  -3         65.54         74.54         7.96 o
   3  29  -3         12.81          9.08         3.82 o
   4  29  -3         21.62         24.56         7.26 o
   5  29  -3         14.31         15.22         4.52 o
   1  30  -3         15.55          8.96         4.75 o
   2  30  -3         13.81          2.22         3.74 o
   3  30  -3         51.14         41.51         6.48 o
   4  30  -3         45.07         28.57         8.01 o
   5  30  -3         27.58          8.57        11.08 o
   0  31  -3          8.89         -4.13         7.49 o
   1  31  -3         28.47         24.66         9.75 o
   2  31  -3         14.74         10.92         5.31 o
   3  31  -3         37.60         35.12         9.96 o
   4  31  -3         88.22        115.67        13.41 o
   1  32  -3         25.75         20.93         5.86 o
   2  32  -3         22.34         13.56         6.22 o
   3  32  -3         10.07          2.52         5.55 o
   0  33  -3          2.44         -3.90        10.63 o
   1  33  -3         21.16         25.83         7.02 o
   2  33  -3         66.57         74.10        11.11 o
   0   0  -2       2802.28       2632.61        42.68 o
   2   0  -2        235.90        238.78         3.64 o
   4   0  -2       1561.60       1556.97        18.72 o
   6   0  -2        500.47        481.89        11.92 o
   8   0  -2       1820.36       1905.34        81.05 o
  10   0  -2          9.74          1.89        10.80 o
   1   1  -2        941.19        966.35         7.54 o
   2   1  -2        824.93        839.74         6.65 o
   3   1  -2        384.10        367.12        11.49 o
   4   1  -2        291.55        312.58         4.37 o
   5   1  -2         28.86         37.49         2.39 o
   6   1  -2        128.64        123.70         4.34 o
   7   1  -2        124.83        115.76         8.33 o
   8   1  -2         69.37         87.25         8.05 o
   9   1  -2         19.82          6.64         4.98 o
  10   1  -2         19.15          8.44         4.90 o
  11   1  -2          0.16         -5.33         5.33 o
   0   2  -2       1233.40       1352.68        15.25 o
   1   2  -2       1944.06       1956.27        13.72 o
   2   2  -2       1310.04       1269.87        10.87 o
   3   2  -2        139.57        139.81         3.82 o
   4   2  -2         84.44         88.77         3.79 o
   5   2  -2        128.89        131.26         3.74 o
   6   2  -2        199.96        196.12         5.10 o
   7   2  -2         89.15         91.34        10.96 o
   8   2  -2        495.35        498.77        14.95 o
   9   2  -2         78.88         81.97         8.65 o
  10   2  -2        119.30        151.38        11.88 o
  11   2  -2         44.28         27.52         7.52 o
   1   3  -2        389.33        422.26         4.81 o
   2   3  -2        409.62        390.63         6.38 o
   3   3  -2        838.68        853.83        10.47 o
   4   3  -2        378.25        403.82         7.41 o
   5   3  -2        234.50        229.14         6.83 o
   6   3  -2        204.00        206.19         7.06 o
   7   3  -2        304.48        311.72        11.21 o
   8   3  -2        525.02        537.40        15.38 o
   9   3  -2         77.40         70.13         7.94 o
  10   3  -2          6.36          4.32         5.11 o
  11   3  -2          9.03         10.68         4.50 o
   0   4  -2       2245.70       2081.22        25.29 o
   1   4  -2        966.25        955.02         8.01 o
   2   4  -2       1526.42       1552.86        10.38 o
   3   4  -2         41.30         31.68         2.55 o
   4   4  -2       1373.30       1446.79        16.65 o
   5   4  -2         11.23          6.96         1.94 o
   6   4  -2         69.11         69.12         6.91 o
   7   4  -2         37.83         44.10         5.80 o
   8   4  -2        499.09        508.08        15.02 o
   9   4  -2         26.94         22.60         5.73 o
  10   4  -2         97.54        102.09         9.19 o
  11   4  -2          3.00         -0.20         3.77 o
   1   5  -2        658.20        664.86         7.15 o
   2   5  -2       1074.55       1082.36         7.54 o
   3   5  -2         18.26         16.77         1.56 o
   4   5  -2        715.37        729.35         9.92 o
   5   5  -2         37.36         37.94         4.25 o
   6   5  -2        117.86        133.51         6.11 o
   7   5  -2        161.26        162.23         8.29 o
   8   5  -2        276.82        292.57        10.60 o
   9   5  -2         14.02          8.52         3.88 o
  10   5  -2         19.27         15.73         5.23 o
  11   5  -2         12.65          6.26         5.83 o
   0   6  -2       1693.09       1776.73        23.34 o
   1   6  -2        125.41        125.82         2.98 o
   2   6  -2       1000.50       1074.21         8.28 o
   3   6  -2       5070.97       5271.48        28.01 o
   4   6  -2        478.35        463.84         7.13 o
   5   6  -2        569.97        586.89        11.19 o
   6   6  -2        104.99        117.83         5.45 o
   7   6  -2        163.28        164.93         9.74 o
   8   6  -2         57.86         60.13         5.82 o
   9   6  -2        163.55        152.78         9.45 o
  10   6  -2         32.10         25.26         5.33 o
  11   6  -2          1.25         -1.52         3.97 o
   1   7  -2       1123.60       1049.43         9.68 o
   2   7  -2       1061.51       1085.39         7.70 o
   3   7  -2        798.34        869.73         6.53 o
   4   7  -2        539.50        519.84         7.01 o
   5   7  -2        443.70        448.45         8.51 o
   6   7  -2         25.33         27.90         3.15 o
   7   7  -2          7.39          3.28         2.39 o
   8   7  -2        152.03        166.98         9.31 o
   9   7  -2         66.67         62.24         7.60 o
  10   7  -2         65.13         60.04        11.32 o
  11   7  -2         24.63         19.65         5.66 o
   0   8  -2       1082.20       1126.03        17.82 o
   1   8  -2        760.86        749.78         7.91 o
   2   8  -2        884.05        908.32         7.16 o
   3   8  -2          8.99         14.09         1.90 o
   4   8  -2        678.10        645.98         8.84 o
   5   8  -2        183.35        198.29         7.16 o
   6   8  -2         77.57         77.90         4.94 o
   7   8  -2        222.30        226.40         7.64 o
   8   8  -2        187.47        194.46         9.97 o
   9   8  -2         19.89         15.14         4.09 o
  10   8  -2         39.09         47.09         7.16 o
  11   8  -2         17.78         11.40        10.16 o
   1   9  -2       1338.16       1430.32        12.72 o
   2   9  -2       1301.59       1359.56         9.27 o
   3   9  -2       3162.38       3407.14        25.64 o
   4   9  -2        120.75        120.34         5.05 o
   5   9  -2         95.88         89.94         4.94 o
   6   9  -2        117.05        126.06         5.80 o
   7   9  -2         77.22         74.61         5.30 o
   8   9  -2        130.57        121.96         8.03 o
   9   9  -2        103.16         94.36         7.81 o
  10   9  -2          5.72         -1.91         5.51 o
  11   9  -2          4.50          5.66         6.16 o
   0  10  -2       3319.37       3488.31        43.18 o
   1  10  -2       1226.75       1231.12        13.02 o
   2  10  -2         79.89         82.87         3.82 o
   3  10  -2       1036.85       1057.23        12.37 o
   4  10  -2        917.56        896.90        12.05 o
   5  10  -2        189.38        175.02         6.07 o
   6  10  -2        586.30        570.08        10.78 o
   7  10  -2        479.64        481.74        11.33 o
   8  10  -2         19.08         14.51         4.01 o
   9  10  -2         16.37         16.08         4.46 o
  10  10  -2        104.37         95.47        11.77 o
  11  10  -2          3.61         -4.11         4.84 o
   1  11  -2         78.15         83.79         2.45 o
   2  11  -2         79.14         91.92         3.94 o
   3  11  -2         76.50         84.01         4.26 o
   4  11  -2        913.58        935.92        13.89 o
   5  11  -2        100.62        102.32         5.46 o
   6  11  -2         19.30         15.32         2.70 o
   7  11  -2          2.28          2.94         2.23 o
   8  11  -2        144.48        144.05         8.69 o
   9  11  -2         24.90         14.02         4.41 o
  10  11  -2         27.80         14.60         5.08 o
  11  11  -2         25.52         23.21         7.05 o
   0  12  -2        762.64        719.70         7.96 o
   1  12  -2        408.55        459.68         4.97 o
   2  12  -2          7.84         10.85         1.78 o
   3  12  -2         99.02         97.95         4.69 o
   4  12  -2       1590.71       1670.92        17.65 o
   5  12  -2        105.95        106.42         5.63 o
   6  12  -2        140.47        142.06         6.78 o
   7  12  -2        213.93        213.52        10.62 o
   8  12  -2          7.02          6.97         3.59 o
   9  12  -2         20.14         19.54         4.69 o
  10  12  -2          1.91         -2.99         2.99 o
   1  13  -2        346.62        324.83         6.52 o
   2  13  -2       1192.69       1251.52         7.70 o
   3  13  -2         18.26         16.97         2.35 o
   4  13  -2        103.69         99.43         5.12 o
   5  13  -2        346.25        316.49        11.00 o
   6  13  -2        179.55        183.59         8.43 o
   7  13  -2        546.91        565.85        17.31 o
   8  13  -2         82.96         77.69         6.89 o
   9  13  -2         48.71         35.15         5.30 o
  10  13  -2         68.24         63.06         8.57 o
   0  14  -2        249.94        252.52         9.13 o
   1  14  -2        360.17        361.15         5.63 o
   2  14  -2        249.27        248.94         3.76 o
   3  14  -2         56.89         64.91         5.75 o
   4  14  -2        712.63        710.18        11.21 o
   5  14  -2        580.02        575.27        10.69 o
   6  14  -2        160.45        161.07         7.43 o
   7  14  -2        289.89        302.27        10.53 o
   8  14  -2         42.25         47.68         7.04 o
   9  14  -2         20.11         13.27         4.27 o
  10  14  -2         25.90         15.55         6.25 o
   1  15  -2        378.93        355.84         6.99 o
   2  15  -2        101.15         95.58         2.74 o
   3  15  -2        265.12        281.17         6.64 o
   4  15  -2        160.03        159.25         6.17 o
   5  15  -2       1026.95       1055.86        14.82 o
   6  15  -2         69.89         73.71         5.22 o
   7  15  -2         31.10         22.76         3.67 o
   8  15  -2         80.85         71.41         6.73 o
   9  15  -2         38.51         20.93         5.52 o
  10  15  -2          1.13         -8.30         8.30 o
   0  16  -2        651.43        662.44        20.27 o
   1  16  -2        258.71        286.50         6.52 o
   2  16  -2        216.82        221.15         4.65 o
   3  16  -2         71.85         79.72         4.41 o
   4  16  -2        461.33        453.49         9.40 o
   5  16  -2         73.46         71.28         5.02 o
   6  16  -2         79.24         74.77         5.37 o
   7  16  -2        364.22        380.75        10.22 o
   8  16  -2         26.13         28.53         4.31 o
   9  16  -2         51.55         55.20         8.86 o
  10  16  -2         14.40          8.31         6.20 o
   1  17  -2        550.21        573.17         9.57 o
   2  17  -2         77.52         73.97         5.00 o
   3  17  -2         11.25          9.09         2.37 o
   4  17  -2        314.86        325.35         8.89 o
   5  17  -2        540.95        508.90        11.70 o
   6  17  -2        389.89        397.61        10.68 o
   7  17  -2         51.16         57.51         5.65 o
   8  17  -2         22.55         19.18         4.09 o
   9  17  -2         35.89         40.97         7.93 o
  10  17  -2         12.74          6.15         5.43 o
   0  18  -2        302.23        307.50        13.48 o
   1  18  -2         30.11         31.63         3.14 o
   2  18  -2        135.41        146.89         6.71 o
   3  18  -2        307.92        306.80         8.45 o
   4  18  -2        120.31        114.21         6.60 o
   5  18  -2        196.40        203.05        12.89 o
   6  18  -2        681.43        696.02        32.99 o
   7  18  -2        114.04        105.98         7.26 o
   8  18  -2          9.98          3.90         3.17 o
   9  18  -2          6.31          6.51         5.59 o
  10  18  -2        119.62        120.13        15.83 o
   1  19  -2        377.25        389.80         8.26 o
   2  19  -2        410.22        396.98         9.52 o
   3  19  -2         16.84         19.11         3.24 o
   4  19  -2        144.13        141.49         7.47 o
   5  19  -2         72.73         73.21         5.74 o
   6  19  -2         48.93         45.74         4.92 o
   7  19  -2         62.48         46.78         5.07 o
   8  19  -2         24.43         27.05         5.25 o
   9  19  -2         15.21         16.41         6.48 o
   0  20  -2        319.77        325.18        11.95 o
   1  20  -2        266.34        248.68         6.85 o
   2  20  -2         90.23         83.72         5.57 o
   3  20  -2         32.47         22.55         3.51 o
   4  20  -2        433.50        438.30        10.83 o
   5  20  -2        163.15        148.11         8.80 o
   6  20  -2          8.28          3.86         2.79 o
   7  20  -2        155.56        158.29         9.51 o
   8  20  -2         44.07         46.53         9.99 o
   9  20  -2         31.53         16.63         6.99 o
   1  21  -2         38.24         37.05         4.44 o
   2  21  -2        300.57        292.81         8.75 o
   3  21  -2        575.36        578.35        12.24 o
   4  21  -2         27.46         21.38         3.91 o
   5  21  -2        240.43        229.86         9.17 o
   6  21  -2         29.14         34.57         4.59 o
   7  21  -2         51.35         50.96         6.41 o
   8  21  -2         60.11         96.72        14.08 o
   9  21  -2          8.99         -0.51         5.96 o
   0  22  -2        105.71         98.43        12.48 o
   1  22  -2         98.84         86.49         6.57 o
   2  22  -2        178.60        185.32         7.41 o
   3  22  -2          8.42          5.40         2.77 o
   4  22  -2        235.97        258.66         8.74 o
   5  22  -2         49.11         46.47         4.83 o
   6  22  -2         95.30         98.10         7.03 o
   7  22  -2         53.65         56.71         6.89 o
   8  22  -2          0.41          1.94         4.15 o
   9  22  -2          2.96         -6.71         6.71 o
   1  23  -2        491.18        442.43        11.93 o
   2  23  -2         55.89         54.14         8.89 o
   3  23  -2         60.16         57.12         5.18 o
   4  23  -2        219.74        234.57        10.43 o
   5  23  -2        242.31        236.85        11.85 o
   6  23  -2         95.89         83.53         8.42 o
   7  23  -2         93.48         96.16         8.99 o
   8  23  -2          5.11         13.74         5.07 o
   0  24  -2        752.91        709.70        22.66 o
   1  24  -2        138.87        139.63         8.69 o
   2  24  -2         32.56         25.62         5.99 o
   3  24  -2         43.57         49.67         4.96 o
   4  24  -2         31.22         26.99         5.17 o
   5  24  -2        104.50         96.49         6.94 o
   6  24  -2         41.32         37.58         5.08 o
   7  24  -2         99.15        106.50         9.40 o
   8  24  -2         35.02         30.42         6.45 o
   1  25  -2        133.93        140.79         8.67 o
   2  25  -2         31.99         20.78         4.23 o
   3  25  -2         50.95         46.52         4.93 o
   4  25  -2         22.89         27.44         4.26 o
   5  25  -2         86.88         82.67         6.71 o
   6  25  -2          6.60          6.49         4.23 o
   7  25  -2         15.34         18.48         7.46 o
   8  25  -2          7.66          8.49         4.95 o
   0  26  -2        492.08        449.65        30.07 o
   1  26  -2        170.26        152.79         9.65 o
   2  26  -2        226.04        227.80         8.68 o
   3  26  -2         64.59         50.42         5.94 o
   4  26  -2         88.18         80.78         6.55 o
   5  26  -2         15.16         18.50         3.93 o
   6  26  -2         33.71         46.24         6.46 o
   7  26  -2          1.28         -0.84         4.37 o
   1  27  -2        140.95        146.23        11.87 o
   2  27  -2         24.44         26.18         4.02 o
   3  27  -2        110.44        108.05         7.30 o
   4  27  -2         87.84         80.97         8.32 o
   5  27  -2        114.28        136.51         9.95 o
   6  27  -2        118.05        124.20        10.17 o
   7  27  -2         11.37         12.35         5.12 o
   0  28  -2        375.42        358.20        36.04 o
   1  28  -2         74.26         64.55         8.27 o
   2  28  -2        158.78        166.54         8.90 o
   3  28  -2          6.40          0.64         3.86 o
   4  28  -2         18.90         14.28         7.07 o
   5  28  -2         10.56         16.15         5.06 o
   6  28  -2          2.16          1.18         4.43 o
   7  28  -2          2.33          9.63         5.43 o
   1  29  -2        195.33        202.72        32.87 o
   2  29  -2         13.89         10.64         4.48 o
   3  29  -2         92.84         95.45         7.85 o
   4  29  -2        105.97        112.07         9.17 o
   5  29  -2         19.17         23.01         6.42 o
   6  29  -2         57.59         61.15        10.26 o
   0  30  -2        341.62        370.51        27.84 o
   1  30  -2         56.62         51.34        10.69 o
   2  30  -2         10.45          3.90         5.93 o
   3  30  -2          5.21          1.73         3.52 o
   4  30  -2          2.18         10.63         5.36 o
   5  30  -2         23.49         31.86         7.23 o
   6  30  -2         11.26          1.75         8.02 o
   1  31  -2          3.75         -5.05         5.52 o
   2  31  -2          0.46          3.36         3.78 o
   3  31  -2          6.58         -3.13         4.42 o
   4  31  -2          4.75         -1.36         4.93 o
   5  31  -2         12.70         23.82         6.75 o
   0  32  -2         78.86         68.92        16.21 o
   1  32  -2         75.28         65.50        24.07 o
   2  32  -2         24.28         12.20         5.47 o
   3  32  -2          3.36          0.68         7.58 o
   4  32  -2         12.43          6.79         5.64 o
   5  32  -2         50.22         70.98        18.97 o
   1  33  -2        137.02        145.60        18.32 o
   2  33  -2          1.96         -3.18         4.77 o
   3  33  -2         20.52         22.25        13.72 o
   4  33  -2         18.07         29.18        10.33 o
   0  34  -2        187.74        199.26        27.91 o
   1  34  -2          2.58         -7.37         7.37 o
   2  34  -2         23.96         29.34         9.96 o
   3  34  -2          6.70         -4.55         7.94 o
   1  35  -2         12.25         15.65        18.32 o
   2   0  -1       2094.11       2002.83        20.92 o
   4   0  -1        687.69        698.86        14.79 o
   6   0  -1       1407.77       1381.29        21.54 o
   8   0  -1         43.80         53.68         6.55 o
  10   0  -1        380.05        450.16        30.92 o
  12   0  -1         36.26         42.21        14.24 o
   0   1  -1       3541.30       3240.33        16.97 o
   1   1  -1       5393.23       5251.59        31.20 o
   2   1  -1       9507.37       9286.71        45.61 o
   3   1  -1        507.12        484.10         5.89 o
   4   1  -1        234.09        216.05         4.51 o
   5   1  -1        273.41        269.43         5.77 o
   6   1  -1        295.13        286.73         6.72 o
   7   1  -1         88.27         92.89         5.24 o
   8   1  -1        430.88        440.41        12.63 o
   9   1  -1         35.45         29.79         6.58 o
  10   1  -1        336.48        367.66        14.67 o
  11   1  -1          2.82         -2.58         6.81 o
   1   2  -1      10986.97      10842.75        67.34 o
   2   2  -1       2139.53       2101.55        14.28 o
   3   2  -1        861.85        843.60         8.34 o
   4   2  -1        116.29        122.39         3.59 o
   5   2  -1         88.56         84.06         4.03 o
   6   2  -1        180.34        185.00         5.60 o
   7   2  -1        184.26        179.19         6.22 o
   8   2  -1         75.82         77.42         5.29 o
   9   2  -1        276.45        284.26        12.42 o
  10   2  -1         13.23          4.04         5.07 o
  11   2  -1         38.41         40.41         7.41 o
   0   3  -1        690.57        569.20         6.08 o
   1   3  -1       4470.86       4308.33        17.86 o
   2   3  -1       5349.39       5159.99        29.64 o
   3   3  -1       1566.70       1620.34        12.93 o
   4   3  -1        153.93        161.02         3.98 o
   5   3  -1       1399.78       1423.69        14.42 o
   6   3  -1        256.60        255.10         7.99 o
   7   3  -1        180.21        192.30         6.49 o
   8   3  -1        332.31        334.80         8.69 o
   9   3  -1        241.03        258.81        10.34 o
  10   3  -1         25.77         23.05         6.19 o
  11   3  -1          0.29          2.37         5.67 o
   1   4  -1       1017.22       1033.03         5.62 o
   2   4  -1       6321.63       6364.13        30.60 o
   3   4  -1         16.52         19.01         1.41 o
   4   4  -1         11.98         11.50         1.58 o
   5   4  -1        268.54        277.43         8.54 o
   6   4  -1        129.15        131.52         5.09 o
   7   4  -1         93.67        103.22         5.45 o
   8   4  -1         34.46         33.84         3.81 o
   9   4  -1        143.44        141.78         8.62 o
  10   4  -1        530.44        591.06        15.62 o
  11   4  -1         18.58         18.87         5.15 o
   0   5  -1       3625.93       3445.79        27.78 o
   1   5  -1       2897.97       2870.53        12.61 o
   2   5  -1       1308.51       1328.77         9.97 o
   3   5  -1       1293.27       1272.79        13.66 o
   4   5  -1        444.41        463.75         6.54 o
   5   5  -1        100.55        101.31         4.15 o
   6   5  -1        107.20        115.09         5.30 o
   7   5  -1         51.47         51.48         6.37 o
   8   5  -1        126.67        116.23         6.42 o
   9   5  -1        106.50        100.76         6.65 o
  10   5  -1         10.38          6.85         3.62 o
  11   5  -1         10.10          1.51         4.08 o
   1   6  -1       1518.94       1432.52         8.35 o
   2   6  -1        711.42        715.98         7.86 o
   3   6  -1        950.98       1003.62         8.75 o
   4   6  -1       1359.89       1448.08        14.27 o
   5   6  -1        443.86        476.39         7.41 o
   6   6  -1         16.01         12.04         2.34 o
   7   6  -1        185.54        163.73         5.72 o
   8   6  -1        136.42        138.25         6.35 o
   9   6  -1        256.29        268.18         9.18 o
  10   6  -1         15.31         16.08         4.25 o
  11   6  -1         28.66         25.59         6.60 o
   0   7  -1       4613.47       4648.56        39.81 o
   1   7  -1       2175.74       2236.96        12.51 o
   2   7  -1      10061.27      10053.29        55.23 o
   3   7  -1        281.05        299.31         6.39 o
   4   7  -1        607.22        642.20        14.49 o
   5   7  -1        458.95        479.74         7.52 o
   6   7  -1        826.77        831.12        11.16 o
   7   7  -1        356.02        359.94         7.71 o
   8   7  -1        114.65        105.44         5.65 o
   9   7  -1         62.43         73.00         6.61 o
  10   7  -1         36.35         23.37         4.75 o
  11   7  -1         27.22         31.82         6.66 o
   1   8  -1       3790.34       3686.58        18.99 o
   2   8  -1       4877.75       4946.10        30.66 o
   3   8  -1       2138.67       2163.86        17.68 o
   4   8  -1        794.20        826.83        10.18 o
   5   8  -1        280.39        284.59         8.45 o
   6   8  -1        159.45        162.62         7.36 o
   7   8  -1         93.79         85.00         4.73 o
   8   8  -1         67.38         68.04         4.82 o
   9   8  -1          9.53          8.77         3.17 o
  10   8  -1         36.42         28.37         5.16 o
  11   8  -1          5.51          0.63         4.35 o
   0   9  -1       3150.54       3235.35        36.21 o
   1   9  -1        383.08        364.56         3.64 o
   2   9  -1        172.86        196.26         4.26 o
   3   9  -1       1679.99       1718.20        15.35 o
   4   9  -1       2882.70       2999.52        20.49 o
   5   9  -1        227.84        217.43         7.19 o
   6   9  -1         14.59          9.25         2.36 o
   7   9  -1        504.28        534.88        15.93 o
   8   9  -1        137.43        141.48         7.24 o
   9   9  -1        117.43        113.22         7.14 o
  10   9  -1          6.09          2.54         4.43 o
  11   9  -1          2.03         -3.05         6.24 o
   1  10  -1       1509.09       1510.00         9.32 o
   2  10  -1        172.04        148.04         2.73 o
   3  10  -1        736.22        741.72         9.46 o
   4  10  -1        670.62        680.40         9.76 o
   5  10  -1         49.21         50.78         3.70 o
   6  10  -1        222.36        215.96         6.56 o
   7  10  -1         31.03         23.93         3.29 o
   8  10  -1         38.88         35.65         4.06 o
   9  10  -1          9.54          9.84         3.26 o
  10  10  -1         88.90         94.61         9.38 o
  11  10  -1         94.67         86.82         9.76 o
   0  11  -1       2104.87       2086.95        34.14 o
   1  11  -1        745.08        708.91         6.17 o
   2  11  -1        773.39        806.60         7.62 o
   3  11  -1       1729.68       1910.69        16.87 o
   4  11  -1        220.56        206.60         5.43 o
   5  11  -1         20.27         16.81         2.51 o
   6  11  -1        121.81        126.40         6.14 o
   7  11  -1        120.53        118.79         8.92 o
   8  11  -1        189.48        188.98         8.10 o
   9  11  -1         23.45         19.60         3.87 o
  10  11  -1         34.12         25.60         5.97 o
  11  11  -1         30.53         22.10         9.79 o
   1  12  -1        635.04        661.62         5.81 o
   2  12  -1        775.36        818.44         7.95 o
   3  12  -1        375.65        392.88         6.99 o
   4  12  -1        155.96        156.88         5.01 o
   5  12  -1        323.93        328.50         7.57 o
   6  12  -1        187.65        181.40         8.18 o
   7  12  -1         98.71         88.59         5.62 o
   8  12  -1        140.71        135.09         7.21 o
   9  12  -1         69.27         50.17         5.96 o
  10  12  -1         73.46         73.09         8.64 o
  11  12  -1         18.12          1.41         5.37 o
   0  13  -1        141.21        171.77         6.97 o
   1  13  -1        578.52        600.94         7.17 o
   2  13  -1        101.18        102.50         2.91 o
   3  13  -1         73.63         73.42         3.84 o
   4  13  -1        303.25        326.67         6.98 o
   5  13  -1         46.31         46.42         3.75 o
   6  13  -1         10.40         11.13         2.64 o
   7  13  -1         19.81         11.84         3.08 o
   8  13  -1         68.66         68.84         6.61 o
   9  13  -1        140.61        137.56         8.91 o
  10  13  -1         22.54         10.50         5.11 o
  11  13  -1         55.38         39.46        10.98 o
   1  14  -1          2.34          1.82         1.30 o
   2  14  -1         91.21         88.50         3.04 o
   3  14  -1        302.27        303.33         7.88 o
   4  14  -1        373.08        372.54         7.56 o
   5  14  -1       1462.48       1423.11        17.98 o
   6  14  -1        169.57        155.19         6.57 o
   7  14  -1         51.58         51.95         4.72 o
   8  14  -1          6.54          3.50         2.47 o
   9  14  -1          2.87          0.19         3.19 o
  10  14  -1         69.13         67.39         8.58 o
  11  14  -1          1.58         -0.45         8.13 o
   0  15  -1        202.10        232.02         8.58 o
   1  15  -1        859.49        920.18        11.59 o
   2  15  -1         51.48         63.18         4.51 o
   3  15  -1        183.62        184.28         5.10 o
   4  15  -1        186.76        165.17         5.71 o
   5  15  -1         52.24         54.45         4.17 o
   6  15  -1        563.68        528.87        14.10 o
   7  15  -1        547.80        565.02        11.49 o
   8  15  -1         13.95         10.45         3.67 o
   9  15  -1         53.20         45.46         5.82 o
  10  15  -1          1.49         -0.92         3.83 o
   1  16  -1       1051.08       1102.24        13.19 o
   2  16  -1        148.12        155.04         4.15 o
   3  16  -1        356.93        351.04         5.67 o
   4  16  -1         57.40         58.62         3.95 o
   5  16  -1        148.44        160.08         6.45 o
   6  16  -1        130.76        120.01         6.21 o
   7  16  -1          5.95         11.29         2.81 o
   8  16  -1        119.38        102.12         7.55 o
   9  16  -1         77.49        108.59         8.49 o
  10  16  -1          3.86          3.43         6.04 o
   0  17  -1        390.16        430.64        14.49 o
   1  17  -1        567.63        579.71        12.80 o
   2  17  -1        250.34        236.49         6.62 o
   3  17  -1         55.69         53.15         2.83 o
   4  17  -1        440.80        451.61         8.66 o
   5  17  -1        403.27        395.29         8.71 o
   6  17  -1        176.02        178.83         7.08 o
   7  17  -1        112.23        104.92         6.54 o
   8  17  -1        138.54        155.05         9.25 o
   9  17  -1         19.30         23.63         4.85 o
  10  17  -1         18.21          6.99         5.70 o
   1  18  -1         44.35         48.28         3.54 o
   2  18  -1        321.40        363.13         6.16 o
   3  18  -1        284.43        286.87         5.94 o
   4  18  -1        130.75        132.07         7.11 o
   5  18  -1        219.17        213.59         6.75 o
   6  18  -1         21.54         17.90         3.11 o
   7  18  -1          6.06         10.59         3.45 o
   8  18  -1         81.07         67.05         6.47 o
   9  18  -1         50.09         61.28         8.61 o
  10  18  -1         19.29         22.34        10.67 o
   0  19  -1        650.87        649.92        16.59 o
   1  19  -1         32.66         26.54         2.96 o
   2  19  -1        428.81        445.34        11.03 o
   3  19  -1         66.10         70.71         3.53 o
   4  19  -1        124.20        113.55         6.35 o
   5  19  -1         14.84         14.95         2.80 o
   6  19  -1        377.67        375.38        12.88 o
   7  19  -1         39.37         41.11         5.71 o
   8  19  -1         25.63         26.88         5.37 o
   9  19  -1         30.05         29.71         6.49 o
  10  19  -1          4.18          1.30         5.34 o
   1  20  -1        301.95        302.52         7.42 o
   2  20  -1        214.67        201.04         7.91 o
   3  20  -1        125.36        117.10         6.20 o
   4  20  -1         36.10         31.72         3.70 o
   5  20  -1        104.07        104.80         6.50 o
   6  20  -1         45.38         37.20         4.40 o
   7  20  -1         28.96         21.24         4.76 o
   8  20  -1         59.90         58.15         6.93 o
   9  20  -1          2.05         -4.97         5.05 o
  10  20  -1         28.88         14.09         9.48 o
   0  21  -1        514.38        529.37        12.97 o
   1  21  -1        230.74        222.04         8.44 o
   2  21  -1         83.01         81.31         4.86 o
   3  21  -1        226.36        223.63         7.41 o
   4  21  -1        293.10        298.28         8.59 o
   5  21  -1        518.56        528.27        15.14 o
   6  21  -1        125.68        143.99         9.60 o
   7  21  -1         28.38         26.85         4.99 o
   8  21  -1         63.02         70.21         7.56 o
   9  21  -1         19.68         12.16         4.99 o
   1  22  -1        189.51        188.09         6.46 o
   2  22  -1        549.40        550.83        19.54 o
   3  22  -1         95.64         95.89         5.96 o
   4  22  -1         54.20         62.12         5.08 o
   5  22  -1        253.27        264.19         8.61 o
   6  22  -1         94.12         90.08         7.95 o
   7  22  -1         65.61         70.24         7.54 o
   8  22  -1         12.51         11.88         4.79 o
   9  22  -1          2.35         -4.86         7.24 o
   0  23  -1         41.95         42.46         4.97 o
   1  23  -1        315.62        311.98         8.13 o
   2  23  -1        798.26        809.82        16.19 o
   3  23  -1        128.10        128.19         6.99 o
   4  23  -1         59.00         49.31         4.68 o
   5  23  -1         58.61         47.83         7.37 o
   6  23  -1        218.52        220.98        12.12 o
   7  23  -1          9.68         15.38         4.64 o
   8  23  -1         28.43         20.34         5.67 o
   9  23  -1         37.33         39.66         7.14 o
   1  24  -1         43.48         43.30         4.07 o
   2  24  -1        141.59        139.60         8.01 o
   3  24  -1         94.73        104.97         6.46 o
   4  24  -1         75.30         67.39         7.30 o
   5  24  -1         37.54         37.20         5.44 o
   6  24  -1          8.36          4.95         4.25 o
   7  24  -1        171.93        181.63        11.73 o
   8  24  -1          1.87          2.63         5.67 o
   9  24  -1         61.69         57.73         9.70 o
   0  25  -1        629.36        612.23        15.18 o
   1  25  -1        132.06        130.54         6.52 o
   2  25  -1         82.59         79.17         6.64 o
   3  25  -1         52.64         48.01         5.04 o
   4  25  -1         40.31         39.72         4.53 o
   5  25  -1        165.37        158.84        10.13 o
   6  25  -1         73.35         83.44         9.38 o
   7  25  -1        208.04        210.05        16.97 o
   8  25  -1         92.62        110.75        18.91 o
   1  26  -1        264.38        262.73        11.81 o
   2  26  -1        110.00        109.43        10.81 o
   3  26  -1        274.11        268.04         8.71 o
   4  26  -1         46.59         46.83         5.94 o
   5  26  -1        170.92        172.65        10.79 o
   6  26  -1         48.53         47.76         6.32 o
   7  26  -1         47.75         34.22         6.38 o
   8  26  -1          3.90          2.82         4.87 o
   0  27  -1       1643.07       1692.94        34.32 o
   1  27  -1         80.49         84.34         8.24 o
   2  27  -1        227.60        236.89        12.49 o
   3  27  -1         34.01         33.59         4.94 o
   4  27  -1         21.33         16.45         5.17 o
   5  27  -1         58.74         65.07         8.21 o
   6  27  -1         31.76         32.60         6.70 o
   7  27  -1          6.64          6.94         5.97 o
   8  27  -1         56.18         56.98         9.02 o
   1  28  -1         64.93         57.83         7.48 o
   2  28  -1        152.40        163.36        11.43 o
   3  28  -1         33.79         27.15         5.77 o
   4  28  -1          1.51          3.00         4.40 o
   5  28  -1         58.88         54.41         7.74 o
   6  28  -1          0.54         -0.69         4.70 o
   7  28  -1         30.34         40.69         7.78 o
   0  29  -1        504.27        510.39        31.78 o
   1  29  -1        173.40        188.34        12.29 o
   2  29  -1        101.90        101.73         9.95 o
   3  29  -1         15.56         11.71         6.43 o
   4  29  -1          0.93          2.31         3.68 o
   5  29  -1          2.15          6.32        10.82 o
   6  29  -1         30.66         26.41         6.86 o
   7  29  -1          5.17          8.95         6.40 o
   1  30  -1        267.67        262.53        15.33 o
   2  30  -1        300.73        335.35        15.23 o
   3  30  -1         32.44         29.24        10.22 o
   4  30  -1         65.67         75.10         9.06 o
   5  30  -1         13.65         13.22         5.57 o
   6  30  -1         79.33         75.95         9.67 o
   0  31  -1        154.18        171.52        23.58 o
   1  31  -1        124.33        129.18        14.63 o
   2  31  -1         49.53         45.91         7.30 o
   3  31  -1         41.10         41.46         7.15 o
   4  31  -1          5.83          3.01         4.79 o
   5  31  -1         35.52         40.18         8.61 o
   6  31  -1          8.57         11.55         5.77 o
   1  32  -1         31.65         33.19         9.50 o
   2  32  -1         83.53         78.33        12.94 o
   3  32  -1         16.20         17.06         5.77 o
   4  32  -1         17.76         24.95         7.52 o
   5  32  -1         40.81         35.13         7.05 o
   0  33  -1         88.89         91.78        19.65 o
   1  33  -1         67.45         67.38        15.66 o
   2  33  -1         72.23         64.52        11.02 o
   3  33  -1         19.54         18.06         6.52 o
   4  33  -1         26.54         21.51         6.40 o
   5  33  -1          2.11          4.83         9.89 o
   1  34  -1         99.05         74.82        12.76 o
   2  34  -1          0.36          2.34         7.41 o
   3  34  -1         57.44         63.53         9.39 o
   4  34  -1         14.75          3.75         5.22 o
   0  35  -1         66.45         38.46        16.22 o
   1  35  -1         31.78         21.96         9.36 o
   2  35  -1          5.28          4.63         8.28 o
   3  35  -1         72.73         96.13        14.78 o
   1  36  -1          9.76         -5.33         9.36 o
   2  36  -1          2.40        -10.10        10.10 o
   2   0   0       5885.94       5821.81        45.88 o
   4   0   0       1482.61       1376.36        19.66 o
   6   0   0          8.31         11.71         3.39 o
   8   0   0        162.31        166.94        14.71 o
  10   0   0          8.55         16.40         5.65 o
   1   1   0       1422.13       1380.87         6.16 o
   2   1   0        424.09        375.75         4.59 o
   3   1   0         42.35         45.33         2.46 o
   4   1   0         57.82         64.64         3.26 o
   5   1   0        143.12        145.48         8.00 o
   6   1   0        115.04        118.34         5.45 o
   7   1   0        295.33        287.75         9.08 o
   8   1   0         56.56         54.83         4.76 o
   9   1   0        175.81        164.77         8.12 o
  10   1   0         14.79         13.54         3.84 o
  11   1   0        105.66        106.65        10.36 o
  12   1   0         51.66         27.13        32.54 o
   0   2   0        158.32        171.66         3.18 o
   1   2   0        204.21        171.11         1.54 o
   2   2   0        904.91        799.05         6.56 o
   3   2   0       2418.96       2303.31        16.87 o
   4   2   0        685.76        671.99         9.48 o
   5   2   0        466.84        474.77         9.36 o
   6   2   0         24.99         13.10         2.38 o
   7   2   0        576.53        629.64        11.14 o
   8   2   0         10.92          9.73         2.80 o
   9   2   0         64.45         68.46         5.57 o
  10   2   0          6.73          3.67         3.23 o
  11   2   0         78.92         88.74        12.33 o
  12   2   0         59.50         41.17        21.48 o
   1   3   0       3176.16       3118.56        11.48 o
   2   3   0       9223.98       8802.85        40.49 o
   3   3   0       1109.46       1130.12        10.51 o
   4   3   0          0.00          0.63         1.11 o
   5   3   0        230.71        229.36         5.60 o
   6   3   0         23.21         26.34         2.96 o
   7   3   0         14.78         16.90         2.83 o
   8   3   0         87.76         86.95         5.75 o
   9   3   0        464.91        493.92        11.47 o
  10   3   0         60.71         56.48         5.61 o
  11   3   0        124.74        133.78        17.47 o
  12   3   0         83.63         70.10        13.57 o
   0   4   0       1490.46       1443.44         9.75 o
   1   4   0         79.37         59.55         1.05 o
   2   4   0       4885.33       4718.10        23.49 o
   3   4   0        464.71        448.78         5.62 o
   4   4   0       1018.19        998.05        10.96 o
   5   4   0       1146.21       1255.89        14.58 o
   6   4   0        140.68        129.07         6.00 o
   7   4   0         36.93         39.77         3.87 o
   8   4   0        117.75        115.54         6.50 o
   9   4   0        189.55        195.72         7.59 o
  10   4   0          5.44          5.67         2.72 o
  11   4   0          6.24         -0.10         7.96 o
  12   4   0         18.96          7.75        11.32 o
   1   5   0       7292.64       7037.12        28.91 o
   2   5   0       3374.68       3299.92        16.54 o
   3   5   0         23.24         19.37         1.64 o
   4   5   0       1304.24       1306.20        11.82 o
   5   5   0        905.14        915.78        10.51 o
   6   5   0        748.25        796.48        11.63 o
   7   5   0        359.03        364.45         7.69 o
   8   5   0          6.88          3.35         2.07 o
   9   5   0         67.56         76.15         5.22 o
  10   5   0         79.30         68.47         6.00 o
  11   5   0         35.50         51.53         9.31 o
   0   6   0       1905.95       1849.04        19.12 o
   1   6   0       5120.27       5148.93        22.14 o
   2   6   0       6035.45       6089.54        34.67 o
   3   6   0       2878.08       2813.55        18.41 o
   4   6   0        409.89        412.34         6.24 o
   5   6   0        391.72        409.63         6.83 o
   6   6   0        626.31        626.82         9.40 o
   7   6   0         46.43         45.74         3.69 o
   8   6   0        180.41        173.49         6.73 o
   9   6   0        128.92        126.35         6.45 o
  10   6   0        227.65        228.58        11.49 o
  11   6   0        459.71        506.33        17.84 o
   1   7   0          3.89         -0.35         1.00 o
   2   7   0       1696.23       1729.54        11.87 o
   3   7   0        924.92        874.07         8.59 o
   4   7   0        725.59        704.55         8.38 o
   5   7   0        471.60        455.72         9.39 o
   6   7   0         66.29         63.65         3.80 o
   7   7   0         10.31          8.94         2.17 o
   8   7   0         11.94          8.41         3.36 o
   9   7   0         36.34         29.28         3.58 o
  10   7   0        142.00        140.03         9.55 o
  11   7   0        174.07        190.53        12.98 o
   0   8   0       1714.57       1554.09        13.61 o
   1   8   0         41.22         45.90         1.98 o
   2   8   0        119.38        157.81         3.47 o
   3   8   0         49.99         42.59         2.53 o
   4   8   0       2092.10       2126.75        17.71 o
   5   8   0        124.20        116.27         4.20 o
   6   8   0       1604.66       1656.46        16.31 o
   7   8   0         17.21         11.31         3.54 o
   8   8   0         41.14         42.71         3.84 o
   9   8   0         70.42         65.12         5.40 o
  10   8   0         17.97         15.11         8.81 o
  11   8   0          1.55          7.58         5.25 o
   1   9   0        643.34        670.08         6.99 o
   2   9   0          0.21         -0.63         0.63 o
   3   9   0         98.30         92.41         3.28 o
   4   9   0        195.83        214.69         4.68 o
   5   9   0        153.41        159.64         5.95 o
   6   9   0        332.52        318.14         6.84 o
   7   9   0          1.60          0.93         1.69 o
   8   9   0        144.44        141.48         6.46 o
   9   9   0         20.52         19.90         5.14 o
  10   9   0         27.09         22.13         5.49 o
  11   9   0        165.41        169.97        19.31 o
   0  10   0        958.36        966.60        12.55 o
   1  10   0         11.93         10.80         1.33 o
   2  10   0          0.06         -0.48         0.71 o
   3  10   0       1602.81       1596.50        17.74 o
   4  10   0        109.89        127.58         4.20 o
   5  10   0          1.95          3.00         1.49 o
   6  10   0        294.15        322.34         7.01 o
   7  10   0        469.62        480.18         9.04 o
   8  10   0         67.95         51.20         4.17 o
   9  10   0         13.56         13.76         3.62 o
  10  10   0         20.20         17.83         8.96 o
  11  10   0         11.45          8.50         5.55 o
   1  11   0        710.24        657.97         7.87 o
   2  11   0        486.54        476.96         6.11 o
   3  11   0        665.39        729.07         8.93 o
   4  11   0         71.64         69.64         3.67 o
   5  11   0          0.64         -0.95         1.34 o
   6  11   0          0.08          3.37         1.73 o
   7  11   0          2.04          1.46         1.72 o
   8  11   0        390.36        386.64        10.00 o
   9  11   0        143.76        151.71         9.35 o
  10  11   0         41.36         45.22         7.64 o
  11  11   0          9.11          0.73         4.54 o
   0  12   0       1570.31       1564.13        18.34 o
   1  12   0        481.88        458.81         5.88 o
   2  12   0       1189.27       1275.23        12.05 o
   3  12   0        491.10        508.59         7.47 o
   4  12   0         16.84         16.61         2.10 o
   5  12   0         72.55         65.04         4.01 o
   6  12   0        535.96        562.25        10.00 o
   7  12   0         41.06         35.45         3.37 o
   8  12   0          8.60          5.52         2.63 o
   9  12   0         18.50         15.25         3.69 o
  10  12   0         72.67         73.06         8.41 o
  11  12   0          6.65          4.95         7.11 o
   1  13   0        853.73        853.84         8.52 o
   2  13   0       1543.78       1667.38        14.61 o
   3  13   0        250.95        243.08         8.02 o
   4  13   0          1.69          1.49         1.57 o
   5  13   0        136.64        124.09         5.07 o
   6  13   0        285.50        284.06        10.01 o
   7  13   0          1.82         -1.87         1.95 o
   8  13   0          0.44          0.82         2.37 o
   9  13   0         25.52         21.36         4.28 o
  10  13   0         29.37         23.53         6.22 o
  11  13   0         22.73         21.33         6.49 o
   0  14   0        276.15        261.03         6.28 o
   1  14   0       1967.75       2078.61        15.35 o
   2  14   0        263.33        305.43         5.71 o
   3  14   0        234.76        232.37         4.66 o
   4  14   0        449.49        451.53         7.88 o
   5  14   0          6.28          4.37         1.88 o
   6  14   0         35.95         41.27         5.80 o
   7  14   0         17.97         21.94         3.80 o
   8  14   0        107.92        116.83         7.69 o
   9  14   0         34.09         34.81         4.80 o
  10  14   0          3.52          5.88         5.14 o
  11  14   0         17.25         14.39         6.46 o
   1  15   0        229.20        240.10         5.67 o
   2  15   0        142.76        140.91         4.07 o
   3  15   0        587.20        538.85        11.06 o
   4  15   0        480.34        512.79         8.57 o
   5  15   0        691.05        748.77        15.39 o
   6  15   0         40.36         45.87         5.31 o
   7  15   0        509.97        544.55        12.78 o
   8  15   0         15.06         19.00         4.02 o
   9  15   0         20.49         13.90         4.14 o
  10  15   0         50.33         54.29         9.19 o
  11  15   0         11.75          8.32         5.83 o
   0  16   0         68.51         71.36         3.55 o
   1  16   0        791.26        811.84         9.76 o
   2  16   0        508.02        530.60         8.85 o
   3  16   0         27.13         36.89         2.75 o
   4  16   0         72.43         64.31         3.91 o
   5  16   0          8.65          9.04         2.23 o
   6  16   0          1.54         -1.10         2.48 o
   7  16   0         41.52         36.89         6.08 o
   8  16   0        149.08        164.66         9.26 o
   9  16   0         70.40         86.07         8.87 o
  10  16   0          0.55          7.12         5.03 o
   1  17   0       1489.53       1538.72        14.61 o
   2  17   0        349.36        378.36         6.90 o
   3  17   0         38.51         25.98         2.28 o
   4  17   0        110.94        123.60         6.31 o
   5  17   0          0.01         -1.22         1.62 o
   6  17   0         45.89         47.79         4.84 o
   7  17   0         21.39         20.94         4.09 o
   8  17   0         15.15         14.87         3.92 o
   9  17   0          0.19          0.37         5.28 o
  10  17   0        272.27        314.36        15.13 o
   0  18   0         16.78         40.32         3.77 o
   1  18   0         37.93         48.03         3.02 o
   2  18   0        841.93        875.35        11.07 o
   3  18   0        239.96        223.20         5.06 o
   4  18   0         28.74         34.11         3.01 o
   5  18   0         17.97         17.30         2.73 o
   6  18   0         31.49         26.19         4.01 o
   7  18   0        128.56        112.31         7.44 o
   8  18   0         27.59         23.48         4.59 o
   9  18   0         42.52         28.44         7.16 o
  10  18   0          2.60          9.04         5.16 o
   1  19   0        219.56        204.35         6.46 o
   2  19   0        434.56        430.42        10.11 o
   3  19   0       1562.55       1633.69        17.45 o
   4  19   0       1348.86       1342.25        15.45 o
   5  19   0        210.97        215.52         8.50 o
   6  19   0         14.18         14.05         3.62 o
   7  19   0        187.09        214.62        11.86 o
   8  19   0         11.28          8.44         4.34 o
   9  19   0         66.96         78.34        10.44 o
  10  19   0          1.19         -2.55         5.80 o
   0  20   0         31.13         32.87         3.25 o
   1  20   0        226.86        239.03         6.82 o
   2  20   0         51.87         47.82         3.46 o
   3  20   0       1174.69       1226.55        12.95 o
   4  20   0        469.45        463.70         8.82 o
   5  20   0         54.03         48.43         4.88 o
   6  20   0         34.03         24.34         4.03 o
   7  20   0        523.47        513.51        13.11 o
   8  20   0          6.94          6.27         3.22 o
   9  20   0          0.04          3.30         9.31 o
  10  20   0         13.56          9.55         7.86 o
   1  21   0          7.58          8.87         2.27 o
   2  21   0          7.53          8.09         1.96 o
   3  21   0         17.69         20.81         3.52 o
   4  21   0          0.02         -0.75         1.43 o
   5  21   0        339.12        301.76        11.43 o
   6  21   0         15.44         12.21         3.42 o
   7  21   0          0.15         -0.18         3.80 o
   8  21   0          2.69          1.01         4.18 o
   9  21   0         30.34         35.13        10.78 o
   0  22   0        253.44        259.29         7.37 o
   1  22   0        170.43        171.84         5.33 o
   2  22   0          2.89          2.55         1.60 o
   3  22   0         28.68         28.33         2.65 o
   4  22   0        534.99        539.40        11.79 o
   5  22   0        197.10        187.74         8.44 o
   6  22   0          0.03         -2.03         4.00 o
   7  22   0          2.08         -1.49         2.57 o
   8  22   0          0.07          0.53         4.06 o
   9  22   0         19.05         23.57        15.49 o
   1  23   0        121.09        127.13         6.81 o
   2  23   0        933.45        959.33        14.61 o
   3  23   0         34.77         33.26         3.22 o
   4  23   0         12.38         15.47         3.97 o
   5  23   0         57.90         53.55         7.34 o
   6  23   0        186.51        192.33        10.92 o
   7  23   0         84.52        120.91        12.68 o
   8  23   0         18.12         11.70         7.11 o
   9  23   0        138.24        163.20        14.26 o
   0  24   0         15.62         15.43         4.68 o
   1  24   0          0.05          2.16         2.48 o
   2  24   0         12.78         20.83         3.43 o
   3  24   0       1038.83       1021.78        17.67 o
   4  24   0          9.69          7.60         3.78 o
   5  24   0          1.66          2.63         3.48 o
   6  24   0         65.26         57.39         7.57 o
   7  24   0         77.66         67.17         7.48 o
   8  24   0        174.01        180.43        15.42 o
   9  24   0         25.66         20.79         7.90 o
   1  25   0         53.70         54.08         5.32 o
   2  25   0          3.29          5.83         2.71 o
   3  25   0        813.69        873.93        27.50 o
   4  25   0         71.04         64.91         7.59 o
   5  25   0        165.03        178.00        12.25 o
   6  25   0         13.09          9.05         4.10 o
   7  25   0          3.38          0.86         4.11 o
   8  25   0          0.99          2.98         5.69 o
   0  26   0        112.68         92.28         9.60 o
   1  26   0         43.66         47.95         4.98 o
   2  26   0         10.02          9.21         3.18 o
   3  26   0         69.80         72.48         7.96 o
   4  26   0        484.95        486.51        16.15 o
   5  26   0         62.54         58.23         7.57 o
   6  26   0         26.42         20.52         5.70 o
   7  26   0         22.56          9.83         5.82 o
   8  26   0        336.45        426.34        22.06 o
   1  27   0        134.08        126.94         8.17 o
   2  27   0         31.92         18.57         4.31 o
   3  27   0         16.81         17.21         5.02 o
   4  27   0          4.27         -0.10         2.95 o
   5  27   0         37.69         51.32        14.24 o
   6  27   0         41.29         50.09        14.72 o
   7  27   0         66.37         76.38         9.23 o
   8  27   0         87.44         90.85        16.51 o
   0  28   0         61.95         53.78         7.86 o
   1  28   0          1.78          4.04         2.98 o
   2  28   0         12.21         14.37         6.08 o
   3  28   0         13.27         21.45         5.25 o
   4  28   0          5.51          7.66         4.20 o
   5  28   0         42.73         42.43         8.12 o
   6  28   0         22.96         26.89         6.44 o
   7  28   0         43.98         49.90         8.09 o
   1  29   0        628.89        660.10        15.61 o
   2  29   0        136.89        148.13        11.32 o
   3  29   0         14.30         13.27         5.11 o
   4  29   0         18.24          7.34         4.66 o
   5  29   0          9.79         12.09         4.92 o
   6  29   0         25.71         10.78         6.81 o
   7  29   0        147.85        172.89        13.74 o
   0  30   0       1041.42       1165.57        30.35 o
   1  30   0         40.58         57.22         7.38 o
   2  30   0          0.22          7.18         4.15 o
   3  30   0          4.80          1.97         5.13 o
   4  30   0         24.84         13.53         6.42 o
   5  30   0         10.17         12.09         6.16 o
   6  30   0          1.48         -0.43         4.75 o
   7  30   0          2.53          1.90         5.48 o
   1  31   0        214.64        221.79        28.76 o
   2  31   0        256.81        283.59        14.61 o
   3  31   0          0.00          0.05         4.54 o
   4  31   0          0.60          0.38         4.95 o
   5  31   0          6.02          2.00         4.85 o
   6  31   0         10.10          7.79         8.10 o
   0  32   0          1.25         -6.72         6.72 o
   1  32   0         52.16         52.62         8.42 o
   2  32   0        270.95        293.94        17.42 o
   3  32   0        194.10        170.56        18.97 o
   4  32   0         40.83         48.36         7.83 o
   5  32   0         13.53         15.74         5.69 o
   6  32   0          5.79          5.75         5.44 o
   1  33   0        171.68        179.14        12.92 o
   2  33   0         82.52         89.98         9.90 o
   3  33   0        219.91        230.20        15.24 o
   4  33   0         79.79         84.62         9.92 o
   5  33   0         27.25         26.64         7.10 o
   0  34   0         21.23         15.54        11.56 o
   1  34   0         92.11        147.02        22.99 o
   2  34   0         66.05         92.46        11.97 o
   3  34   0          6.54         19.67         6.03 o
   4  34   0          9.74          7.49         5.57 o
   1  35   0          1.59          0.80         5.48 o
   2  35   0          9.16         17.60         6.02 o
   3  35   0          1.41         -0.11         5.33 o
   4  35   0         19.52         -9.37         9.37 o
   0  36   0         10.22         11.33        11.80 o
   1  36   0          3.59          5.18         6.63 o
   2  36   0         39.74         26.00        17.34 o
   2   0   1       2092.58       1963.31        16.12 o
   4   0   1        688.68        701.46        12.92 o
   6   0   1       1409.06       1339.99        22.30 o
   8   0   1         43.47         48.36         6.41 o
  10   0   1        379.51        429.52        25.45 o
   0   1   1       3546.09       3282.22        21.35 o
   1   1   1       5388.02       5263.88        23.81 o
   2   1   1       9511.01       9284.51        42.92 o
   3   1   1        506.83        478.81         7.49 o
   4   1   1        233.68        202.39         4.80 o
   5   1   1        273.83        279.23         6.34 o
   6   1   1        294.63        300.24         7.24 o
   7   1   1         88.69         89.04         5.38 o
   8   1   1        429.95        458.15        12.74 o
   9   1   1         35.50         37.26         4.33 o
  10   1   1        336.54        356.26        11.98 o
  11   1   1          2.85         -0.40         4.61 o
   1   2   1      10991.15      10793.98        40.05 o
   2   2   1       2137.12       2112.29        12.10 o
   3   2   1        862.27        852.34         8.75 o
   4   2   1        116.07        126.21         3.94 o
   5   2   1         88.76         84.45         4.32 o
   6   2   1        179.98        175.11         5.83 o
   7   2   1        184.39        190.40         6.77 o
   8   2   1         75.53         68.86         5.16 o
   9   2   1        275.86        287.14         9.07 o
  10   2   1         13.13         15.99         4.45 o
  11   2   1         38.31         40.30         7.45 o
   0   3   1        687.58        561.20         6.53 o
   1   3   1       4467.94       4366.91        17.45 o
   2   3   1       5352.59       5195.31        25.35 o
   3   3   1       1565.57       1612.74        10.83 o
   4   3   1        154.19        158.24         4.29 o
   5   3   1       1400.18       1434.05        19.49 o
   6   3   1        256.91        245.11         6.72 o
   7   3   1        180.27        175.76         6.30 o
   8   3   1        332.53        323.36         8.81 o
   9   3   1        241.31        230.94         8.47 o
  10   3   1         25.85         26.10         4.89 o
  11   3   1          0.28         -1.57         4.25 o
   1   4   1       1015.42       1033.14         7.02 o
   2   4   1       6319.97       6391.77        29.13 o
   3   4   1         16.63         20.62         1.48 o
   4   4   1         11.97          9.38         1.39 o
   5   4   1        268.21        285.37         6.98 o
   6   4   1        129.55        139.74         5.99 o
   7   4   1         93.80         96.65         4.89 o
   8   4   1         34.53         35.02         3.43 o
   9   4   1        143.65        146.68         8.96 o
  10   4   1        529.67        573.96        15.10 o
  11   4   1         18.56         18.44         4.94 o
   0   5   1       3627.10       3479.46        22.25 o
   1   5   1       2899.69       2861.14        13.81 o
   2   5   1       1310.54       1324.11         9.52 o
   3   5   1       1292.10       1275.69        10.26 o
   4   5   1        443.44        465.18         6.61 o
   5   5   1        100.57        100.58         3.69 o
   6   5   1        107.37        109.86         4.28 o
   7   5   1         51.58         47.65         3.55 o
   8   5   1        126.84        124.75         5.60 o
   9   5   1        106.00        107.25         7.85 o
  10   5   1         10.47          6.58         3.95 o
  11   5   1         10.07          7.60         4.43 o
   1   6   1       1519.50       1417.33         8.53 o
   2   6   1        711.40        720.26         6.91 o
   3   6   1        953.08        986.50         8.74 o
   4   6   1       1359.38       1451.01        16.92 o
   5   6   1        444.30        462.33         9.82 o
   6   6   1         16.06         14.70         2.13 o
   7   6   1        185.10        177.22         6.96 o
   8   6   1        136.45        126.69         6.11 o
   9   6   1        256.56        276.73        10.76 o
  10   6   1         15.36         19.86         5.35 o
  11   6   1         28.88         22.29         5.41 o
   0   7   1       4613.49       4665.09        32.74 o
   1   7   1       2174.15       2238.00        15.74 o
   2   7   1      10054.52      10025.16        48.24 o
   3   7   1        280.92        294.41         3.51 o
   4   7   1        607.30        626.57         8.50 o
   5   7   1        458.62        466.31         7.15 o
   6   7   1        827.66        818.03        16.41 o
   7   7   1        355.65        346.96         7.45 o
   8   7   1        114.62        113.45         7.70 o
   9   7   1         62.51         55.74         6.20 o
  10   7   1         36.35         27.65         4.97 o
  11   7   1         27.24         22.47         5.30 o
   1   8   1       3788.89       3713.79        18.50 o
   2   8   1       4878.42       4931.92        26.91 o
   3   8   1       2139.26       2181.37        13.40 o
   4   8   1        794.57        818.09        14.99 o
   5   8   1        280.16        277.39         7.21 o
   6   8   1        159.69        168.46         7.66 o
   7   8   1         93.61         92.98         4.82 o
   8   8   1         67.11         56.44         5.70 o
   9   8   1          9.50         11.01         3.87 o
  10   8   1         36.31         34.90         5.79 o
  11   8   1          5.60          9.46         5.90 o
   0   9   1       3150.20       3292.09        31.43 o
   1   9   1        382.71        370.63         4.08 o
   2   9   1        173.75        195.61         2.33 o
   3   9   1       1678.57       1739.03        15.17 o
   4   9   1       2885.27       2982.61        18.56 o
   5   9   1        228.22        213.38         6.62 o
   6   9   1         14.57         14.96         2.11 o
   7   9   1        504.62        511.97        11.92 o
   8   9   1        137.47        146.65         9.08 o
   9   9   1        117.76        116.11         9.82 o
  10   9   1          6.12          1.38         3.63 o
  11   9   1          2.06         -0.91         4.03 o
   1  10   1       1509.19       1497.79        11.08 o
   2  10   1        172.26        155.59         2.25 o
   3  10   1        736.47        759.27         6.29 o
   4  10   1        670.17        679.96         9.08 o
   5  10   1         48.94         48.08         2.97 o
   6  10   1        222.79        212.45         7.62 o
   7  10   1         31.16         26.91         3.87 o
   8  10   1         38.90         38.26         5.24 o
   9  10   1          9.42          6.95         3.66 o
  10  10   1         88.84         92.24         7.96 o
  11  10   1         94.72        103.92        13.04 o
   0  11   1       2104.12       2075.24        23.78 o
   1  11   1        745.27        720.24         6.32 o
   2  11   1        772.26        803.61         8.70 o
   3  11   1       1728.93       1899.53        12.40 o
   4  11   1        220.01        219.57         3.59 o
   5  11   1         20.34         14.45         2.25 o
   6  11   1        121.78        123.10         5.81 o
   7  11   1        120.65        135.19         6.53 o
   8  11   1        189.73        168.44         9.35 o
   9  11   1         23.52         26.40         4.97 o
  10  11   1         34.24         35.95         5.90 o
  11  11   1         30.56         31.08         5.91 o
   1  12   1        633.50        648.46         5.74 o
   2  12   1        775.20        813.46         7.81 o
   3  12   1        376.31        396.31         6.29 o
   4  12   1        155.57        155.10         3.17 o
   5  12   1        324.18        309.28         6.05 o
   6  12   1        187.44        174.40         8.38 o
   7  12   1         98.53         81.26         5.51 o
   8  12   1        140.48        146.98         8.98 o
   9  12   1         69.38         58.17         6.55 o
  10  12   1         73.59         84.26         7.68 o
  11  12   1         18.08         10.23         4.97 o
   0  13   1        140.63        159.23         6.15 o
   1  13   1        578.54        595.30         6.36 o
   2  13   1        101.29        105.14         3.15 o
   3  13   1         73.78         74.73         2.10 o
   4  13   1        302.71        321.07         7.21 o
   5  13   1         46.25         39.99         3.46 o
   6  13   1         10.49          5.55         2.21 o
   7  13   1         19.90         13.84         3.15 o
   8  13   1         68.64         62.46         6.73 o
   9  13   1        140.49        136.12        10.20 o
  10  13   1         22.53         12.14         4.88 o
  11  13   1         55.38         50.20         7.41 o
   1  14   1          2.28          0.85         0.85 o
   2  14   1         91.12         87.22         4.60 o
   3  14   1        301.83        288.71         5.56 o
   4  14   1        373.04        367.82         7.33 o
   5  14   1       1463.54       1435.20        18.58 o
   6  14   1        170.08        154.22         7.31 o
   7  14   1         51.55         61.70         5.00 o
   8  14   1          6.51          0.79         3.08 o
   9  14   1          2.90          4.01         3.79 o
  10  14   1         69.37         67.52         9.36 o
  11  14   1          1.61          2.77         5.99 o
   0  15   1        202.17        239.62         7.80 o
   1  15   1        860.51        908.43        10.57 o
   2  15   1         51.49         61.60         3.32 o
   3  15   1        183.86        183.69         5.84 o
   4  15   1        186.72        169.26         4.72 o
   5  15   1         52.67         53.36         4.69 o
   6  15   1        563.85        512.92        11.61 o
   7  15   1        547.81        550.93        14.74 o
   8  15   1         13.96         12.91         4.11 o
   9  15   1         53.12         42.49         6.81 o
  10  15   1          1.47          1.50         3.97 o
   1  16   1       1051.79       1071.63         9.55 o
   2  16   1        147.95        144.40         4.45 o
   3  16   1        356.50        360.31         5.82 o
   4  16   1         57.49         58.38         4.68 o
   5  16   1        148.18        148.54         9.32 o
   6  16   1        130.98        136.98         7.44 o
   7  16   1          5.87          8.74         4.57 o
   8  16   1        119.68        111.62         9.18 o
   9  16   1         77.27         91.25         8.98 o
  10  16   1          3.84          2.65         4.37 o
   0  17   1        390.13        440.56        11.24 o
   1  17   1        568.20        585.26         6.79 o
   2  17   1        250.49        236.54         5.49 o
   3  17   1         56.02         50.23         2.85 o
   4  17   1        440.76        483.49        13.38 o
   5  17   1        403.26        379.64        13.85 o
   6  17   1        176.17        165.66         8.35 o
   7  17   1        111.90        116.86         9.97 o
   8  17   1        138.78        161.63        10.98 o
   9  17   1         19.29         19.99         5.31 o
  10  17   1         18.13         15.29         7.03 o
   1  18   1         44.16         43.96         2.97 o
   2  18   1        321.43        359.05         8.58 o
   3  18   1        284.27        269.88         6.01 o
   4  18   1        131.53        136.27         5.87 o
   5  18   1        218.86        221.22         8.19 o
   6  18   1         21.39         14.58         3.61 o
   7  18   1          6.02          4.70         6.03 o
   8  18   1         81.08         73.36         7.67 o
   9  18   1         50.40         42.83         6.61 o
  10  18   1         19.32         28.33         7.99 o
   0  19   1        650.89        631.22        16.14 o
   1  19   1         32.59         27.11         2.66 o
   2  19   1        429.01        446.18         8.66 o
   3  19   1         66.32         77.79         4.62 o
   4  19   1        124.56        112.41         5.67 o
   5  19   1         14.95         18.66         3.54 o
   6  19   1        377.36        386.81        10.81 o
   7  19   1         39.35         44.34         7.42 o
   8  19   1         25.53         28.93         5.23 o
   9  19   1         30.02         23.04         9.13 o
  10  19   1          4.16          4.38         9.84 o
   1  20   1        302.28        309.40         7.30 o
   2  20   1        214.40        211.39         5.70 o
   3  20   1        125.39        121.88         7.73 o
   4  20   1         36.13         27.92         3.36 o
   5  20   1        103.73        111.12         8.37 o
   6  20   1         45.44         44.38         5.17 o
   7  20   1         28.77         29.28         6.61 o
   8  20   1         60.03         71.63         7.80 o
   9  20   1          2.07          1.95         8.42 o
  10  20   1         28.92         41.87        11.85 o
   0  21   1        513.78        524.86        13.52 o
   1  21   1        230.92        218.90         6.37 o
   2  21   1         82.93         83.62         4.89 o
   3  21   1        226.19        229.20         7.33 o
   4  21   1        293.04        303.21         8.45 o
   5  21   1        519.09        507.55        12.30 o
   6  21   1        125.89        138.06         8.26 o
   7  21   1         28.44         27.54         5.26 o
   8  21   1         62.96         73.52        13.53 o
   9  21   1         19.67         14.82         6.62 o
   1  22   1        188.91        185.99         6.46 o
   2  22   1        549.65        548.88        13.12 o
   3  22   1         95.26         88.67         5.81 o
   4  22   1         54.39         46.23         4.54 o
   5  22   1        252.95        255.74        10.13 o
   6  22   1         93.93         72.81         6.82 o
   7  22   1         65.69         91.84         9.35 o
   8  22   1         12.47          8.71         3.89 o
   9  22   1          2.38          8.32         6.34 o
   0  23   1         41.74         37.07         4.87 o
   1  23   1        315.56        316.20         7.91 o
   2  23   1        799.27        810.45        17.20 o
   3  23   1        128.45        122.61         6.77 o
   4  23   1         59.25         57.07         4.92 o
   5  23   1         58.61         54.74         5.82 o
   6  23   1        218.47        220.79        13.33 o
   7  23   1          9.64         15.80         4.68 o
   8  23   1         28.44         34.43         7.93 o
   9  23   1         37.34         43.55         9.08 o
   1  24   1         43.44         46.96         4.10 o
   2  24   1        141.62        151.03         7.12 o
   3  24   1         94.69         94.84         6.12 o
   4  24   1         75.57         66.80         5.42 o
   5  24   1         37.48         34.48         5.07 o
   6  24   1          8.46         10.07         5.96 o
   7  24   1        171.67        178.18        16.28 o
   8  24   1          1.86         13.72         6.73 o
   9  24   1         61.76         76.73        17.71 o
   0  25   1        628.91        644.50        16.34 o
   1  25   1        132.30        123.04         6.26 o
   2  25   1         82.39         77.38         5.57 o
   3  25   1         52.63         57.06         5.53 o
   4  25   1         39.91         31.02         5.54 o
   5  25   1        165.51        181.35        15.83 o
   6  25   1         73.42         71.04         8.53 o
   7  25   1        208.43        211.97        20.67 o
   8  25   1         92.98        106.92        22.74 o
   1  26   1        264.13        275.42        13.33 o
   2  26   1        110.04         98.18         7.11 o
   3  26   1        274.25        260.97        11.43 o
   4  26   1         46.47         44.05         5.55 o
   5  26   1        170.53        162.07        11.69 o
   6  26   1         48.33         76.53        10.81 o
   7  26   1         47.79         40.06         8.38 o
   8  26   1          3.96          3.65        13.42 o
   0  27   1       1642.29       1791.07        36.72 o
   1  27   1         80.28         89.36         7.52 o
   2  27   1        227.74        223.36        10.23 o
   3  27   1         34.16         29.67         4.42 o
   4  27   1         21.19         21.30         5.31 o
   5  27   1         58.72         53.37         7.24 o
   6  27   1         31.92         26.40         6.86 o
   7  27   1          6.63         15.30         7.28 o
   8  27   1         56.11         64.23        18.06 o
   1  28   1         65.16         69.12         6.42 o
   2  28   1        152.16        136.59         8.82 o
   3  28   1         33.79         34.70         5.41 o
   4  28   1          1.51          5.62         3.89 o
   5  28   1         59.06         56.14         7.69 o
   6  28   1          0.54          4.19         4.56 o
   7  28   1         30.45         34.61         8.64 o
   0  29   1        505.12        529.99        20.15 o
   1  29   1        173.62        177.80        13.45 o
   2  29   1        102.09         94.34         7.62 o
   3  29   1         15.57         16.62         5.02 o
   4  29   1          0.97         -0.87         3.30 o
   5  29   1          2.14         -3.23         5.96 o
   6  29   1         30.63         58.45        12.26 o
   7  29   1          5.11          4.68         5.02 o
   1  30   1        266.96        275.28        16.39 o
   2  30   1        300.68        325.83        11.63 o
   3  30   1         32.50         32.54         6.24 o
   4  30   1         65.69         83.20         9.59 o
   5  30   1         13.59          8.45         4.96 o
   6  30   1         79.62         62.88        10.75 o
   0  31   1        154.53        144.99        20.48 o
   1  31   1        124.14        112.95         9.68 o
   2  31   1         49.83         49.75         7.46 o
   3  31   1         41.20         47.59         8.49 o
   4  31   1          5.88         16.35         5.23 o
   5  31   1         35.44         31.13         8.66 o
   6  31   1          8.60         11.72         7.01 o
   1  32   1         31.56         26.64         4.96 o
   2  32   1         83.61         68.15         8.75 o
   3  32   1         16.23         14.30         5.46 o
   4  32   1         17.80         13.60         5.60 o
   5  32   1         40.62         34.67         8.38 o
   0  33   1         88.59        114.48        12.47 o
   1  33   1         67.40         60.99         6.81 o
   2  33   1         71.95         87.02         9.43 o
   3  33   1         19.53         15.06         6.56 o
   4  33   1         26.62         17.96         6.10 o
   5  33   1          2.11          6.66         8.69 o
   1  34   1         99.20        119.12        11.20 o
   2  34   1          0.36          1.89         4.54 o
   3  34   1         57.73         59.29         8.62 o
   4  34   1         14.75         25.29         6.30 o
   0  35   1         66.77         77.56        14.92 o
   1  35   1         31.76         35.94         7.67 o
   2  35   1          5.23         12.55         5.78 o
   3  35   1         72.64         77.90        10.36 o
   1  36   1          9.76         13.50         5.82 o
   2  36   1          2.43          5.07         4.65 o
   0   0   2       2806.82       2606.72        36.65 o
   2   0   2        235.96        235.35         5.87 o
   4   0   2       1561.20       1548.42        15.83 o
   6   0   2        500.29        488.88        13.23 o
   8   0   2       1820.02       1880.41        31.26 o
  10   0   2          9.78         16.21         6.77 o
   1   1   2        939.66        973.09         7.13 o
   2   1   2        825.99        845.62         7.19 o
   3   1   2        384.01        369.71         5.78 o
   4   1   2        291.71        318.03         4.01 o
   5   1   2         28.79         34.24         3.03 o
   6   1   2        128.40        131.75         5.68 o
   7   1   2        124.90        127.90         6.46 o
   8   1   2         69.51         70.42         5.27 o
   9   1   2         19.81         28.01         5.43 o
  10   1   2         19.29         23.92         5.75 o
  11   1   2          0.15         -4.52         4.52 o
   0   2   2       1234.18       1332.68        12.64 o
   1   2   2       1943.68       1949.74        11.59 o
   2   2   2       1308.84       1281.11         9.51 o
   3   2   2        139.43        132.28         3.08 o
   4   2   2         84.20         87.78         6.23 o
   5   2   2        128.83        125.39         3.80 o
   6   2   2        199.49        197.40         6.26 o
   7   2   2         89.15         95.12         5.58 o
   8   2   2        495.77        495.92        12.58 o
   9   2   2         79.20         82.87         6.92 o
  10   2   2        119.16        135.24        11.07 o
  11   2   2         44.27         44.15         7.49 o
   1   3   2        389.31        430.60         4.53 o
   2   3   2        409.55        398.16         5.36 o
   3   3   2        840.88        851.58         9.86 o
   4   3   2        378.58        385.46         6.89 o
   5   3   2        234.21        236.06         5.34 o
   6   3   2        203.72        190.82         6.13 o
   7   3   2        304.14        290.60         7.87 o
   8   3   2        524.66        513.91        12.86 o
   9   3   2         77.32         76.77         7.14 o
  10   3   2          6.34         14.18         5.03 o
  11   3   2          8.90         10.78         7.21 o
   0   4   2       2243.74       2044.23        17.20 o
   1   4   2        965.34        968.99         8.22 o
   2   4   2       1527.65       1569.17        10.45 o
   3   4   2         41.18         39.79         2.40 o
   4   4   2       1374.21       1459.50        14.58 o
   5   4   2         11.22          7.22         1.33 o
   6   4   2         69.01         71.90         5.71 o
   7   4   2         37.50         35.61         3.77 o
   8   4   2        498.43        508.83        13.03 o
   9   4   2         27.07         23.46         4.55 o
  10   4   2         97.36         80.61         9.12 o
  11   4   2          2.98          2.29         5.23 o
   1   5   2        657.68        649.42         6.36 o
   2   5   2       1073.98       1085.51        11.72 o
   3   5   2         18.43         12.49         1.48 o
   4   5   2        714.12        719.39         6.03 o
   5   5   2         37.29         38.18         2.33 o
   6   5   2        117.61        118.56         5.59 o
   7   5   2        161.21        163.63         8.81 o
   8   5   2        276.52        271.70         9.98 o
   9   5   2         14.19         16.64         3.80 o
  10   5   2         19.29         22.01         4.68 o
  11   5   2         12.69          2.85         4.67 o
   0   6   2       1692.08       1774.85        17.70 o
   1   6   2        125.21        120.92         2.71 o
   2   6   2       1001.82       1082.44        10.66 o
   3   6   2       5074.90       5262.91        26.42 o
   4   6   2        478.41        475.51         5.32 o
   5   6   2        570.69        562.14         7.28 o
   6   6   2        104.45        108.78         7.99 o
   7   6   2        163.58        160.33         9.91 o
   8   6   2         57.92         50.03         5.36 o
   9   6   2        163.21        150.09         9.46 o
  10   6   2         32.18         29.78         5.56 o
  11   6   2          1.21          3.04         5.17 o
   1   7   2       1123.43       1062.47         9.43 o
   2   7   2       1060.15       1081.78         9.77 o
   3   7   2        798.74        870.75         8.07 o
   4   7   2        540.22        526.46         6.17 o
   5   7   2        443.04        447.72         6.43 o
   6   7   2         25.44         24.04         3.96 o
   7   7   2          7.45          6.92         3.00 o
   8   7   2        152.29        164.53         9.39 o
   9   7   2         66.77         63.04         6.50 o
  10   7   2         65.09         61.52         6.81 o
  11   7   2         24.62         28.87         6.43 o
   0   8   2       1082.49       1119.79        13.27 o
   1   8   2        761.18        752.18         7.54 o
   2   8   2        883.34        905.33        11.09 o
   3   8   2          9.13         14.56         1.77 o
   4   8   2        677.75        642.32         6.52 o
   5   8   2        183.24        200.74         6.43 o
   6   8   2         78.03         88.94         7.07 o
   7   8   2        222.08        221.96         9.23 o
   8   8   2        187.10        187.72        10.11 o
   9   8   2         19.89         18.10         4.35 o
  10   8   2         39.04         35.13         5.33 o
  11   8   2         17.78         16.46         6.62 o
   1   9   2       1339.03       1414.05        17.72 o
   2   9   2       1301.69       1386.30        11.86 o
   3   9   2       3161.09       3371.93        23.86 o
   4   9   2        121.43        119.85         4.64 o
   5   9   2         95.58         94.42         7.20 o
   6   9   2        117.28        123.95         7.36 o
   7   9   2         76.81         76.14         6.27 o
   8   9   2        131.10        126.98         8.45 o
   9   9   2        103.47         78.62        10.73 o
  10   9   2          5.76          7.79         3.73 o
  11   9   2          4.49         10.91         4.66 o
   0  10   2       3319.95       3477.15        29.10 o
   1  10   2       1227.02       1254.30        11.55 o
   2  10   2         79.50         82.53         3.32 o
   3  10   2       1035.27       1064.10        13.20 o
   4  10   2        918.30        932.34        13.23 o
   5  10   2        189.48        169.86         8.05 o
   6  10   2        586.18        601.14        13.10 o
   7  10   2        479.63        467.42        12.31 o
   8  10   2         19.14         21.91         4.19 o
   9  10   2         16.35         21.94         4.79 o
  10  10   2        104.20         91.00         8.10 o
  11  10   2          3.61         10.75         4.90 o
   1  11   2         78.23         85.09         3.24 o
   2  11   2         79.13         83.09         3.48 o
   3  11   2         76.38         82.92         3.71 o
   4  11   2        913.93        954.65        12.29 o
   5  11   2        100.51         92.72         4.73 o
   6  11   2         19.29         19.33         3.85 o
   7  11   2          2.26          1.63         2.68 o
   8  11   2        144.74        153.30         9.18 o
   9  11   2         24.79         26.36         4.87 o
  10  11   2         27.83         19.18         4.78 o
  11  11   2         25.60         26.16         6.07 o
   0  12   2        760.97        718.24         9.33 o
   1  12   2        408.76        460.01         6.60 o
   2  12   2          7.86          7.44         1.49 o
   3  12   2         98.53         95.51         4.26 o
   4  12   2       1590.40       1656.81        17.35 o
   5  12   2        105.81        106.23         5.41 o
   6  12   2        140.54        135.24         8.75 o
   7  12   2        213.50        207.32        10.28 o
   8  12   2          6.94          6.17         3.00 o
   9  12   2         20.09         17.72         4.45 o
  10  12   2          1.92          5.95         3.68 o
   1  13   2        346.60        315.84         6.62 o
   2  13   2       1192.60       1264.16        10.11 o
   3  13   2         18.22         16.30         2.24 o
   4  13   2        103.89         97.61         5.05 o
   5  13   2        346.57        327.13        11.43 o
   6  13   2        179.18        178.97        11.16 o
   7  13   2        547.41        576.32        13.96 o
   8  13   2         83.12         91.23         7.46 o
   9  13   2         48.54         38.74         5.58 o
  10  13   2         68.38         62.09         7.08 o
   0  14   2        248.78        257.57         9.17 o
   1  14   2        360.47        347.03         7.54 o
   2  14   2        249.52        250.58         5.89 o
   3  14   2         56.91         64.35         3.78 o
   4  14   2        712.73        715.52        12.06 o
   5  14   2        579.55        578.74        14.25 o
   6  14   2        160.91        168.33         8.92 o
   7  14   2        289.98        284.01        10.95 o
   8  14   2         42.22         50.10         5.93 o
   9  14   2         20.03         27.08         5.48 o
  10  14   2         26.03         37.10         6.06 o
   1  15   2        377.71        356.79         5.52 o
   2  15   2        101.28         97.57         4.13 o
   3  15   2        265.03        284.58         6.32 o
   4  15   2        160.03        160.88         6.57 o
   5  15   2       1027.27       1027.63        26.74 o
   6  15   2         70.04         69.95         5.97 o
   7  15   2         31.03         28.07         4.56 o
   8  15   2         80.78         77.53         7.07 o
   9  15   2         38.62         36.03         5.74 o
  10  15   2          1.12          7.98         6.64 o
   0  16   2        651.72        658.46        14.79 o
   1  16   2        258.95        266.98         8.74 o
   2  16   2        217.06        236.09         6.07 o
   3  16   2         71.79         73.82         4.18 o
   4  16   2        460.97        422.91         9.70 o
   5  16   2         73.38         73.78         6.66 o
   6  16   2         79.31         91.66         7.62 o
   7  16   2        364.59        389.38        13.40 o
   8  16   2         26.05         27.87         5.01 o
   9  16   2         51.43         61.13         6.82 o
  10  16   2         14.47         21.67         5.24 o
   1  17   2        549.36        561.18         9.85 o
   2  17   2         77.83         79.61         3.92 o
   3  17   2         11.19          8.53         2.06 o
   4  17   2        315.19        297.94         8.42 o
   5  17   2        541.67        504.79        13.50 o
   6  17   2        389.92        372.64        14.19 o
   7  17   2         51.35         52.24         6.32 o
   8  17   2         22.53         22.25         5.68 o
   9  17   2         35.82         41.51         6.75 o
  10  17   2         12.73         16.56         6.59 o
   0  18   2        301.61        302.17        10.39 o
   1  18   2         30.12         27.84         3.02 o
   2  18   2        135.32        150.29         6.24 o
   3  18   2        307.29        296.85         8.19 o
   4  18   2        120.22        118.91         5.98 o
   5  18   2        196.43        214.48         9.63 o
   6  18   2        681.25        709.36        17.12 o
   7  18   2        114.18        115.47         9.16 o
   8  18   2         10.01          9.70         4.21 o
   9  18   2          6.34          9.05         5.53 o
  10  18   2        119.76        124.08        16.87 o
   1  19   2        377.17        352.66         8.13 o
   2  19   2        409.31        388.68         8.71 o
   3  19   2         16.86         16.74         2.82 o
   4  19   2        143.45        150.16         7.42 o
   5  19   2         72.95         80.59         8.08 o
   6  19   2         48.93         41.84         6.25 o
   7  19   2         62.63         66.38         8.04 o
   8  19   2         24.42         37.28         7.13 o
   9  19   2         15.26         20.17         6.08 o
   0  20   2        320.02        314.67        11.09 o
   1  20   2        266.20        254.37         7.09 o
   2  20   2         90.30         89.47         6.21 o
   3  20   2         32.21         22.08         3.14 o
   4  20   2        434.48        431.42        20.09 o
   5  20   2        163.00        158.77        13.97 o
   6  20   2          8.41         17.38         4.66 o
   7  20   2        156.28        163.79        12.47 o
   8  20   2         44.19         58.87         8.08 o
   9  20   2         31.47         49.86         8.01 o
   1  21   2         38.12         35.98         3.67 o
   2  21   2        300.74        290.43         7.90 o
   3  21   2        575.04        551.94        13.72 o
   4  21   2         27.54         28.46         3.83 o
   5  21   2        240.28        227.05        12.81 o
   6  21   2         29.22         29.92         5.72 o
   7  21   2         51.26         49.19         7.16 o
   8  21   2         60.24        105.57        10.45 o
   9  21   2          9.05         15.18         5.19 o
   0  22   2        105.27        106.75         8.45 o
   1  22   2         98.71         90.66         5.51 o
   2  22   2        178.48        189.66         7.13 o
   3  22   2          8.42          7.18         2.48 o
   4  22   2        236.22        265.11         8.61 o
   5  22   2         49.03         45.33         9.10 o
   6  22   2         95.49        104.86        10.09 o
   7  22   2         53.82         57.81         7.57 o
   8  22   2          0.41          5.00         4.57 o
   9  22   2          3.00          7.33         5.81 o
   1  23   2        490.34        463.65        13.32 o
   2  23   2         55.81         49.18         4.38 o
   3  23   2         60.03         51.94         4.55 o
   4  23   2        220.27        212.07         8.42 o
   5  23   2        243.07        239.35        21.29 o
   6  23   2         95.85         70.01         8.23 o
   7  23   2         93.82        108.38        10.39 o
   8  23   2          5.09          7.44         5.90 o
   0  24   2        752.22        728.64        32.69 o
   1  24   2        138.93        143.26         9.01 o
   2  24   2         32.76         25.46         3.42 o
   3  24   2         43.34         38.10         4.31 o
   4  24   2         31.28         34.81         4.29 o
   5  24   2        104.56         98.08        12.58 o
   6  24   2         41.34         50.91         7.33 o
   7  24   2         99.02        107.22        10.61 o
   8  24   2         35.05         40.32        16.69 o
   1  25   2        133.89        137.32         7.00 o
   2  25   2         31.96         30.81         3.75 o
   3  25   2         50.89         50.27         4.96 o
   4  25   2         22.99         29.96         4.38 o
   5  25   2         87.11         86.12        12.56 o
   6  25   2          6.65         13.40         4.29 o
   7  25   2         15.36         28.04         6.10 o
   8  25   2          7.67         13.21         8.45 o
   0  26   2        492.43        443.14        14.80 o
   1  26   2        170.19        156.51         7.60 o
   2  26   2        226.45        203.06         8.52 o
   3  26   2         64.66         70.53         6.00 o
   4  26   2         88.56         78.60         7.11 o
   5  26   2         15.33         19.23         8.10 o
   6  26   2         33.78         40.83         6.81 o
   7  26   2          1.29          4.38         7.52 o
   1  27   2        141.07        151.24         7.62 o
   2  27   2         24.39         20.78         3.63 o
   3  27   2        110.56        109.13         7.34 o
   4  27   2         87.89         87.17         7.46 o
   5  27   2        114.25        137.17        13.73 o
   6  27   2        118.08        131.49        23.86 o
   7  27   2         11.37         15.27         6.42 o
   0  28   2        376.32        349.79        13.74 o
   1  28   2         73.95         73.34         6.06 o
   2  28   2        158.62        162.26         8.18 o
   3  28   2          6.40          4.46         3.52 o
   4  28   2         19.04         21.27         4.99 o
   5  28   2         10.53         18.67         6.42 o
   6  28   2          2.17         13.37         6.43 o
   1  29   2        195.76        198.22        10.87 o
   2  29   2         13.87         16.31         7.78 o
   3  29   2         92.56         94.91        10.46 o
   4  29   2        105.96        101.23        11.78 o
   5  29   2         19.13         35.88        16.88 o
   6  29   2         57.64         80.44        12.09 o
   0  30   2        341.47        356.44        17.54 o
   1  30   2         56.73         49.33         5.88 o
   2  30   2         10.44         14.63         3.93 o
   3  30   2          5.23          4.98         3.65 o
   4  30   2          2.18          8.22         6.17 o
   5  30   2         23.65         30.77         8.10 o
   1  31   2          3.81          3.29         4.12 o
   2  31   2          0.44          3.76         5.21 o
   3  31   2          6.59          2.28         3.46 o
   4  31   2          4.74          7.21         4.91 o
   5  31   2         12.71         24.55         7.14 o
   0  32   2         78.64         67.84         9.89 o
   1  32   2         75.06         65.88        10.06 o
   2  32   2         24.04         16.32         4.45 o
   3  32   2          3.40          0.90         7.32 o
   4  32   2         12.40         16.18         6.53 o
   1  33   2        136.83        151.05        11.49 o
   2  33   2          1.98          2.69         3.78 o
   3  33   2         20.65         20.21         6.71 o
   4  33   2         18.01         16.49         6.73 o
   0  34   2        187.63        203.56        17.25 o
   1  34   2          2.55          9.28         3.92 o
   2  34   2         23.88         36.58         5.92 o
   3  34   2          6.71         10.17         6.69 o
   1  35   2         12.33         15.25         4.58 o
   2  35   2         39.37         58.86        10.26 o
   2   0   3        877.23        954.47        14.38 o
   4   0   3         98.84        108.01         6.43 o
   6   0   3        537.96        529.25        19.09 o
   8   0   3         22.91         21.73         6.96 o
  10   0   3        247.01        282.35        22.82 o
   0   1   3       2302.77       2470.58        21.71 o
   1   1   3        126.26        123.99         2.93 o
   2   1   3         71.72         87.10         3.50 o
   3   1   3         60.14         57.60         3.36 o
   4   1   3         89.02         76.06         4.25 o
   5   1   3        304.70        281.61         6.96 o
   6   1   3        282.74        248.12         8.34 o
   7   1   3        203.01        197.66         8.82 o
   8   1   3         12.50         10.83         4.13 o
   9   1   3         20.26         16.60         4.84 o
  10   1   3         56.10         57.03         7.77 o
   1   2   3        127.18        134.55         3.02 o
   2   2   3         67.72         86.81         3.50 o
   3   2   3        606.95        575.99         8.03 o
   4   2   3        681.84        722.11        17.11 o
   5   2   3        831.55        818.91        11.97 o
   6   2   3         46.36         48.28         3.94 o
   7   2   3        557.94        545.13        12.91 o
   8   2   3         84.25         80.62         8.52 o
   9   2   3         20.96         24.75         5.27 o
  10   2   3         46.17         51.49         7.67 o
   0   3   3       3550.93       3602.44        28.51 o
   1   3   3        594.65        619.07         7.15 o
   2   3   3       1505.46       1523.68        11.81 o
   3   3   3        172.27        166.12         4.30 o
   4   3   3         29.66         25.34         2.65 o
   5   3   3         84.79         89.46         4.53 o
   6   3   3        154.42        150.42         8.13 o
   7   3   3        111.49        101.93         6.98 o
   8   3   3         27.61         27.82         4.65 o
   9   3   3          6.18          9.99         4.31 o
  10   3   3        114.38        117.41        10.84 o
   1   4   3       1679.25       1795.78        13.51 o
   2   4   3        112.12        105.92         2.93 o
   3   4   3        406.37        397.14         9.50 o
   4   4   3        496.39        473.94         8.34 o
   5   4   3        221.20        210.85        10.00 o
   6   4   3        216.24        226.58         8.31 o
   7   4   3          4.14         -0.62         2.17 o
   8   4   3         10.04          8.48         3.12 o
   9   4   3         47.68         42.85         8.58 o
  10   4   3         69.93         69.74        10.68 o
   0   5   3        245.59        238.48         7.21 o
   1   5   3         41.14         37.30         2.21 o
   2   5   3         97.57        104.65         3.33 o
   3   5   3        141.30        136.15         4.28 o
   4   5   3        184.33        178.05         5.15 o
   5   5   3          7.18          4.24         2.10 o
   6   5   3        397.44        394.37        11.42 o
   7   5   3        104.77         81.62         6.49 o
   8   5   3         97.59        103.90         7.66 o
   9   5   3         11.38         22.87         5.44 o
  10   5   3         32.48         40.87         6.67 o
   1   6   3         21.17         15.95         1.60 o
   2   6   3        627.43        656.92         9.03 o
   3   6   3        128.54        138.21         5.02 o
   4   6   3        542.02        595.12        10.70 o
   5   6   3        176.16        171.50         7.77 o
   6   6   3         24.03         22.31         3.72 o
   7   6   3        158.91        162.51         9.66 o
   8   6   3         27.70         26.57         4.51 o
   9   6   3        479.45        553.12        17.59 o
  10   6   3         18.19         25.97         5.84 o
   0   7   3       1129.24       1166.21        15.70 o
   1   7   3         73.30         80.53         3.10 o
   2   7   3        391.59        378.57         5.64 o
   3   7   3         76.04         66.28         5.66 o
   4   7   3         53.80         47.29         4.01 o
   5   7   3        302.99        298.87         9.04 o
   6   7   3        608.13        575.93        19.37 o
   7   7   3         10.64          8.69         2.92 o
   8   7   3        114.40        125.66         8.45 o
   9   7   3          8.95          9.87         3.67 o
  10   7   3         21.79         21.11         5.89 o
   1   8   3         86.67         90.56         3.17 o
   2   8   3         18.80         18.18         1.72 o
   3   8   3        156.61        147.23         4.58 o
   4   8   3        107.94        100.22         5.69 o
   5   8   3        168.09        169.75         7.59 o
   6   8   3        314.54        313.52         9.77 o
   7   8   3        155.95        150.39         8.78 o
   8   8   3        113.43        118.90         8.31 o
   9   8   3         60.46         67.05         6.76 o
  10   8   3          0.13          3.68         4.71 o
   0   9   3        355.80        356.18         8.27 o
   1   9   3        242.82        249.20         4.92 o
   2   9   3        257.95        242.31         5.02 o
   3   9   3         54.25         54.56         2.89 o
   4   9   3         18.41         14.14         2.54 o
   5   9   3        376.48        335.33         9.73 o
   6   9   3        178.94        169.55         8.96 o
   7   9   3         17.32         17.26         3.80 o
   8   9   3         20.88         19.50         4.05 o
   9   9   3        107.96        105.06         8.28 o
  10   9   3         62.09         75.89        13.30 o
   1  10   3         47.99         44.72         2.68 o
   2  10   3        152.18        129.15         4.15 o
   3  10   3        284.59        276.66         6.48 o
   4  10   3          1.44          0.85         1.51 o
   5  10   3        342.85        347.28         9.99 o
   6  10   3        141.65        138.51         8.63 o
   7  10   3         80.43         76.66         6.32 o
   8  10   3         48.76         45.66         7.53 o
   9  10   3         28.20         31.41         5.14 o
  10  10   3          2.86         10.29         5.57 o
   0  11   3          8.73          3.91         1.68 o
   1  11   3         96.28         97.69         3.69 o
   2  11   3        624.06        639.11         9.06 o
   3  11   3         10.38         10.75         1.89 o
   4  11   3        213.92        195.90         7.06 o
   5  11   3         46.76         49.17         5.06 o
   6  11   3        576.44        587.11        15.46 o
   7  11   3          1.01          5.09         2.75 o
   8  11   3        219.33        240.05        12.06 o
   9  11   3          5.20          5.78         3.62 o
  10  11   3         12.47         18.26         4.61 o
   1  12   3        155.44        164.05         4.98 o
   2  12   3        266.52        257.78         5.77 o
   3  12   3        130.25        123.66         5.06 o
   4  12   3        137.51        141.67         6.81 o
   5  12   3        354.53        335.43        11.77 o
   6  12   3        103.80         93.56         8.01 o
   7  12   3         27.73         25.16         4.32 o
   8  12   3          0.37          2.43         3.38 o
   9  12   3         44.58         34.87         8.11 o
  10  12   3         53.64         68.09         7.50 o
   0  13   3         58.88         51.96         3.63 o
   1  13   3        490.35        469.47         7.73 o
   2  13   3        262.19        256.90         6.35 o
   3  13   3        419.92        417.89         9.03 o
   4  13   3          0.15          0.24         2.03 o
   5  13   3       1009.34       1012.38        25.44 o
   6  13   3        148.37        145.44         8.51 o
   7  13   3         73.04         72.85         6.45 o
   8  13   3         62.86         66.72         6.55 o
   9  13   3        140.00        151.50         9.96 o
  10  13   3         44.61         67.48         7.41 o
   1  14   3        405.14        398.45         7.12 o
   2  14   3        430.98        419.07         8.53 o
   3  14   3        508.83        515.83        10.14 o
   4  14   3        126.64        118.92         7.17 o
   5  14   3         75.03         72.91         6.14 o
   6  14   3        396.51        417.98        11.90 o
   7  14   3         43.36         41.84         5.31 o
   8  14   3         39.77         47.92         5.95 o
   9  14   3         29.07         34.40         5.46 o
  10  14   3         20.19         40.16        15.26 o
   0  15   3        207.68        215.13        16.16 o
   1  15   3        146.53        151.64         6.15 o
   2  15   3        349.70        334.14         8.32 o
   3  15   3          9.77         10.11         2.39 o
   4  15   3        120.27        134.02         7.65 o
   5  15   3        577.99        592.07        15.33 o
   6  15   3         77.71         73.43         7.03 o
   7  15   3        127.95        123.94         8.43 o
   8  15   3         21.74         18.85         4.18 o
   9  15   3         18.24         19.68         4.36 o
   1  16   3        265.22        266.65         7.46 o
   2  16   3        155.87        139.21         6.11 o
   3  16   3        593.31        610.83        15.88 o
   4  16   3          6.03          6.36         2.94 o
   5  16   3         63.06         65.66         7.52 o
   6  16   3        171.18        170.94        12.15 o
   7  16   3          8.85          4.24         3.80 o
   8  16   3          5.89         15.59         4.36 o
   9  16   3          5.80          7.03         6.77 o
   0  17   3       1756.27       1800.33        28.39 o
   1  17   3         32.86         28.28         3.10 o
   2  17   3        212.83        210.33         9.28 o
   3  17   3        707.07        730.29        14.57 o
   4  17   3         61.92         58.92         6.22 o
   5  17   3        202.13        216.98        13.39 o
   6  17   3        105.51         94.20         9.28 o
   7  17   3         98.86        105.32        10.18 o
   8  17   3          7.52         22.49         5.48 o
   9  17   3         28.64         29.60         6.56 o
   1  18   3        428.16        401.09         9.57 o
   2  18   3        119.39        119.06         6.15 o
   3  18   3        214.26        206.96         9.63 o
   4  18   3        398.12        340.02        17.66 o
   5  18   3        162.32        158.63        11.57 o
   6  18   3         83.12         94.31         9.32 o
   7  18   3         71.61         77.54         8.98 o
   8  18   3         24.27         39.28         6.97 o
   9  18   3         23.46         25.88         6.36 o
   0  19   3         49.99         40.32         5.35 o
   1  19   3         33.26         35.39         3.66 o
   2  19   3        572.21        586.39        12.84 o
   3  19   3        323.16        311.74         9.74 o
   4  19   3         80.78         79.18         8.55 o
   5  19   3          5.78          3.99         3.34 o
   6  19   3        410.92        386.99        15.65 o
   7  19   3        145.04        130.77        11.54 o
   8  19   3          3.17         13.00         4.73 o
   9  19   3          5.49         23.22        11.48 o
   1  20   3         47.33         48.44         4.51 o
   2  20   3          9.40          7.09         2.31 o
   3  20   3        727.77        736.85        19.60 o
   4  20   3          5.16          4.56         4.02 o
   5  20   3         52.68         55.49         7.30 o
   6  20   3         39.87         42.18         6.70 o
   7  20   3         10.40         12.34         5.58 o
   8  20   3         42.44         62.59         8.31 o
   0  21   3        324.34        347.61        16.16 o
   1  21   3        215.10        212.32         7.33 o
   2  21   3        218.29        204.69         7.84 o
   3  21   3        338.43        325.33        10.35 o
   4  21   3        139.98        141.01         9.35 o
   5  21   3         17.08         17.11         5.81 o
   6  21   3        113.53        114.84        16.71 o
   7  21   3        104.44        103.83        10.38 o
   8  21   3         94.56        107.38        11.06 o
   1  22   3         61.35         50.68         4.38 o
   2  22   3          5.69          5.47         2.13 o
   3  22   3         39.46         38.48         4.69 o
   4  22   3         74.10         67.88         6.87 o
   5  22   3         77.45         86.33         9.37 o
   6  22   3         27.77         34.08         6.98 o
   7  22   3         63.40         80.21         9.45 o
   8  22   3         13.54         29.13         6.35 o
   0  23   3         77.96         73.99         7.54 o
   1  23   3        151.97        143.04         8.73 o
   2  23   3         27.83         29.63         3.79 o
   3  23   3         51.30         39.67         4.81 o
   4  23   3        113.34        114.32         8.68 o
   5  23   3         10.79         15.58         4.84 o
   6  23   3         30.15         31.75         5.81 o
   7  23   3         26.52         23.95         6.49 o
   8  23   3         81.72         74.70        16.97 o
   1  24   3         25.25         24.30         3.53 o
   2  24   3         21.29         19.09         3.39 o
   3  24   3        187.50        193.09         9.69 o
   4  24   3         19.02         16.19         4.12 o
   5  24   3         33.68         32.96         5.88 o
   6  24   3         26.25         40.73         6.60 o
   7  24   3         47.83         73.95         9.09 o
   0  25   3          9.69          8.01         3.78 o
   1  25   3         49.93         40.58         4.21 o
   2  25   3         29.47         27.63         4.22 o
   3  25   3          4.63          4.05         2.48 o
   4  25   3         19.06         15.34         5.35 o
   5  25   3         16.55         13.93         8.76 o
   6  25   3          8.87         22.73         8.61 o
   7  25   3         50.68         56.12         8.27 o
   1  26   3         99.25        102.19         6.54 o
   2  26   3         49.91         43.38         5.79 o
   3  26   3          5.61          1.95         4.54 o
   4  26   3         14.26         14.45         4.00 o
   5  26   3         21.91         31.60         6.31 o
   6  26   3         50.29         79.26         9.44 o
   0  27   3         65.59         61.10         7.56 o
   1  27   3          6.24          7.01         2.74 o
   2  27   3        171.50        191.86        12.03 o
   3  27   3         85.66         89.72         9.37 o
   4  27   3         16.78         24.17         4.94 o
   5  27   3         86.88         76.95         9.35 o
   6  27   3         43.59         53.60         8.19 o
   1  28   3         64.69         67.61         5.59 o
   2  28   3          3.52          5.16         3.28 o
   3  28   3         36.64         37.87         5.30 o
   4  28   3          3.29          9.83         4.05 o
   5  28   3          4.98         11.56         4.96 o
   6  28   3          1.03         18.19         9.24 o
   0  29   3         65.06         65.24        12.93 o
   1  29   3          8.55         11.50         3.13 o
   2  29   3         65.84         71.55         6.80 o
   3  29   3         12.80          8.40         3.47 o
   4  29   3         21.59         22.39         4.94 o
   5  29   3         14.41         22.86         6.07 o
   1  30   3         15.52         16.29         3.63 o
   2  30   3         13.78         13.86         4.02 o
   3  30   3         51.17         56.21         7.66 o
   4  30   3         45.03         46.36         7.46 o
   0  31   3          8.84         14.04         5.56 o
   1  31   3         28.47         32.20         6.08 o
   2  31   3         14.88         13.34         4.67 o
   3  31   3         37.65         50.96         8.56 o
   4  31   3         88.37         94.45        10.09 o
   1  32   3         25.62         19.00         5.27 o
   2  32   3         22.26         23.58         5.88 o
   3  32   3          9.93         16.42         5.43 o
   0  33   3          2.37          8.09         7.06 o
   1  33   3         21.06         33.01         6.34 o
   2  33   3         66.66         66.21         9.58 o
   0   0   4        522.09        489.03        15.30 o
   2   0   4        153.68        140.95         7.05 o
   4   0   4         56.43         49.81         5.68 o
   6   0   4        295.14        342.54        29.33 o
   8   0   4         14.49         14.66         6.32 o
  10   0   4          3.42         48.12        13.61 o
   1   1   4        123.87        125.76         3.81 o
   2   1   4         99.10         89.72         4.59 o
   3   1   4        249.44        246.06         6.27 o
   4   1   4         70.18         67.52         4.25 o
   5   1   4          1.84          0.51         2.02 o
   6   1   4         82.87        108.77         8.83 o
   7   1   4         30.40         22.73         4.76 o
   8   1   4          1.57          9.38         3.92 o
   9   1   4          3.24         10.15         4.72 o
  10   1   4         67.10        128.60        16.66 o
   0   2   4          3.61          4.70         2.28 o
   1   2   4         49.95         47.26         3.05 o
   2   2   4        130.74        137.69         4.82 o
   3   2   4         32.81         29.92         2.75 o
   4   2   4         60.70         64.75         4.18 o
   5   2   4         48.67         46.00         5.83 o
   6   2   4        351.44        331.10        10.54 o
   7   2   4         17.29         31.61         5.39 o
   8   2   4         70.43         75.08         8.13 o
   9   2   4         59.74         75.12         9.30 o
  10   2   4         81.23        115.87        20.41 o
   1   3   4         54.44         54.24         3.26 o
   2   3   4         70.83         61.83         3.62 o
   3   3   4        113.73        117.27         4.75 o
   4   3   4        188.16        177.01         5.98 o
   5   3   4        575.29        585.43        12.86 o
   6   3   4         19.12         24.92         3.82 o
   7   3   4         24.58         24.72         4.98 o
   8   3   4         30.42         32.23         5.50 o
   9   3   4         62.00         75.09         8.50 o
  10   3   4         71.59        124.88        22.46 o
   0   4   4       1561.41       1577.06        28.18 o
   1   4   4        451.87        448.99        10.76 o
   2   4   4        444.06        424.74         8.45 o
   3   4   4        196.91        174.36         5.28 o
   4   4   4        248.11        238.16        11.96 o
   5   4   4        164.20        170.99         8.09 o
   6   4   4         16.22         13.44         3.10 o
   7   4   4        107.73         92.31        11.05 o
   8   4   4         64.17         68.61         7.74 o
   9   4   4         20.84         37.43         7.70 o
   1   5   4        419.96        409.98         6.68 o
   2   5   4         61.77         65.01         4.21 o
   3   5   4         12.78          8.85         2.32 o
   4   5   4        118.47        118.50         6.69 o
   5   5   4        192.93        182.57         8.45 o
   6   5   4         60.80         52.07         5.29 o
   7   5   4         46.53         47.23         5.13 o
   8   5   4         53.22         64.30         7.71 o
   9   5   4          8.50         14.55        10.69 o
   0   6   4         85.63         87.79         6.13 o
   1   6   4         35.55         30.00         2.44 o
   2   6   4        146.90        145.47         5.78 o
   3   6   4         27.60         26.20         3.46 o
   4   6   4         66.72         59.39         4.77 o
   5   6   4        238.61        242.45         8.94 o
   6   6   4         18.68         19.05         4.66 o
   7   6   4        205.58        231.82        10.44 o
   8   6   4         60.10         76.32         8.14 o
   9   6   4         47.31         53.79         7.37 o
   1   7   4         82.83         73.46         3.59 o
   2   7   4        187.84        197.48         7.53 o
   3   7   4        264.40        249.51         7.52 o
   4   7   4        327.92        345.92         9.20 o
   5   7   4         89.23         85.37         6.22 o
   6   7   4         13.05         18.38         3.43 o
   7   7   4        154.63        168.41         9.60 o
   8   7   4         45.21         60.47         9.17 o
   9   7   4          2.78         14.25         7.27 o
   0   8   4        840.68        893.34        15.31 o
   1   8   4         82.44         81.82         4.44 o
   2   8   4          3.41          2.26         1.67 o
   3   8   4        183.88        174.63         7.16 o
   4   8   4        272.86        273.63         8.40 o
   5   8   4        172.90        166.72         8.84 o
   6   8   4        109.04        111.51         7.51 o
   7   8   4        150.48        153.58        11.09 o
   8   8   4        102.83         75.53         8.18 o
   9   8   4          9.59         24.33         6.09 o
   1   9   4        165.20        161.13         4.92 o
   2   9   4          7.13          2.78         1.66 o
   3   9   4        216.65        220.21         8.47 o
   4   9   4        514.24        559.01        19.82 o
   5   9   4        590.62        557.92        17.63 o
   6   9   4         11.83         10.94         3.17 o
   7   9   4         42.62         35.61         4.68 o
   8   9   4         15.13         19.21         3.92 o
   9   9   4         28.15         42.70        11.91 o
   0  10   4        719.96        701.85        13.57 o
   1  10   4        175.39        169.74         5.75 o
   2  10   4         25.23         20.28         2.51 o
   3  10   4        346.67        333.90         8.83 o
   4  10   4        246.64        253.67         8.31 o
   5  10   4        149.35        139.72         8.13 o
   6  10   4          1.69          5.72         2.63 o
   7  10   4         65.03         66.87         6.24 o
   8  10   4         67.84         73.62         6.87 o
   9  10   4          5.10         12.91         7.88 o
   1  11   4        228.63        212.72         5.89 o
   2  11   4        128.38        125.94         6.62 o
   3  11   4        625.76        629.97        12.16 o
   4  11   4        154.70        155.74         7.46 o
   5  11   4         51.31         53.32         5.22 o
   6  11   4        113.64         89.71         7.02 o
   7  11   4         29.76         32.65         5.86 o
   8  11   4         31.31         28.84         5.66 o
   9  11   4         13.06         17.75         5.24 o
   0  12   4       1130.84       1159.42        21.85 o
   1  12   4        393.37        375.28         7.85 o
   2  12   4        532.11        554.55        10.90 o
   3  12   4        143.13        149.96         7.90 o
   4  12   4         56.81         58.24         4.97 o
   5  12   4         36.21         29.71         4.07 o
   6  12   4         61.48         63.47         7.18 o
   7  12   4         41.78         26.04         5.93 o
   8  12   4         13.43         23.41         4.12 o
   9  12   4         11.46         27.17         5.29 o
   1  13   4        967.47       1004.81        16.21 o
   2  13   4         40.17         33.84         4.07 o
   3  13   4        120.10        112.26         8.15 o
   4  13   4          0.30          4.48         2.83 o
   5  13   4        134.38        130.13         9.19 o
   6  13   4         51.98         42.79         5.32 o
   7  13   4         79.16         91.16         9.85 o
   8  13   4          0.78          5.35         3.61 o
   9  13   4          4.59         18.77         8.49 o
   0  14   4         36.72         28.37         4.67 o
   1  14   4        111.02        123.60         8.53 o
   2  14   4        194.52        185.27         9.14 o
   3  14   4        136.96        147.26        11.58 o
   4  14   4        108.72         99.01         8.10 o
   5  14   4        153.26        165.14        10.43 o
   6  14   4         14.14         15.29         4.80 o
   7  14   4         29.65         20.92         6.07 o
   8  14   4         15.63         18.89         5.24 o
   1  15   4         65.06         76.79         5.81 o
   2  15   4        367.77        355.47        10.53 o
   3  15   4        190.00        184.40         9.43 o
   4  15   4         46.00         43.87         5.77 o
   5  15   4          4.36          1.04         3.07 o
   6  15   4         63.54         51.79         6.55 o
   7  15   4         58.21         47.70         6.42 o
   8  15   4          8.19         12.01         6.10 o
   0  16   4        196.60        191.42        10.11 o
   1  16   4         34.51         33.79         6.55 o
   2  16   4         80.22         76.73         6.55 o
   3  16   4         36.58         29.56         4.38 o
   4  16   4        186.38        174.71        14.10 o
   5  16   4          2.03          4.25         3.23 o
   6  16   4         39.97         46.11         6.88 o
   7  16   4         82.51         88.50         8.54 o
   8  16   4         37.13         40.13        11.65 o
   1  17   4        336.64        303.29         9.66 o
   2  17   4          2.34          0.79         2.20 o
   3  17   4         12.35         15.93         3.30 o
   4  17   4         76.81         77.78         7.63 o
   5  17   4         43.13         41.32         6.35 o
   6  17   4         25.03         29.90         5.82 o
   7  17   4         36.50         32.59         6.17 o
   8  17   4         20.64         21.97         5.18 o
   0  18   4         99.51         98.63         8.91 o
   1  18   4         14.81         15.01         3.04 o
   2  18   4         62.22         62.63         5.80 o
   3  18   4         40.10         40.56         4.87 o
   4  18   4         55.35         56.93         6.84 o
   5  18   4         25.81         33.20         5.88 o
   6  18   4         56.45         62.41        10.26 o
   7  18   4          1.22          9.21         4.80 o
   8  18   4         21.96         20.06         5.59 o
   1  19   4        134.61        106.59         7.20 o
   2  19   4         10.90          8.69         2.81 o
   3  19   4        212.85        203.52        10.44 o
   4  19   4         22.71         15.07         4.32 o
   5  19   4          3.04          7.29         3.63 o
   6  19   4          8.65         14.95         4.85 o
   7  19   4          1.39         10.50         4.71 o
   0  20   4         88.21         85.49        10.31 o
   1  20   4         21.19         18.47         4.94 o
   2  20   4        117.82        116.77         9.57 o
   3  20   4        180.32        170.17         9.64 o
   4  20   4        157.58        157.68        10.97 o
   5  20   4         21.77         15.75         4.34 o
   6  20   4         70.51         87.16         9.89 o
   7  20   4         38.39         51.69         8.06 o
   1  21   4          4.29          4.11         2.66 o
   2  21   4        283.28        273.40         9.95 o
   3  21   4         18.63         19.13         5.45 o
   4  21   4         90.74         90.61         8.68 o
   5  21   4         74.62         60.83         8.04 o
   6  21   4         10.48         13.82         4.89 o
   7  21   4         39.84         37.10         7.04 o
   0  22   4         47.78         41.52         6.18 o
   1  22   4         44.59         50.87         5.29 o
   2  22   4        198.16        199.70        10.67 o
   3  22   4         46.92         50.13         5.72 o
   4  22   4         78.50         66.80         7.51 o
   5  22   4         10.59         10.98         4.37 o
   6  22   4          9.80         10.99         4.33 o
   7  22   4        105.50        123.09        12.78 o
   1  23   4         50.27         42.69         6.07 o
   2  23   4         15.50         17.81         3.88 o
   3  23   4         35.82         37.32         5.25 o
   4  23   4         13.67         11.68         6.48 o
   5  23   4         23.22         21.57         5.40 o
   6  23   4         14.45         17.60         6.77 o
   0  24   4         94.03         95.13        12.07 o
   1  24   4         44.80         42.88         5.21 o
   2  24   4         47.69         50.12         5.67 o
   3  24   4          7.61          7.61         3.31 o
   4  24   4          0.11          2.97         3.27 o
   5  24   4          9.74         19.02         5.45 o
   6  24   4         20.26         18.81         5.51 o
   1  25   4         44.06         42.85         5.32 o
   2  25   4         19.48         20.75         4.32 o
   3  25   4         10.90          7.28         3.45 o
   4  25   4         56.92         38.71         6.28 o
   5  25   4         31.33         40.13         6.97 o
   0  26   4        141.72        136.38        14.76 o
   1  26   4        123.61        137.33         8.98 o
   2  26   4         59.63         57.70         6.30 o
   3  26   4         56.27         48.87         6.13 o
   4  26   4         10.27         16.23         5.04 o
   5  26   4          3.99          5.11         4.54 o
   1  27   4         35.26         34.83         4.98 o
   2  27   4        133.02        142.12         9.97 o
   3  27   4         13.19         14.15         4.23 o
   4  27   4         39.65         54.99         6.80 o
   0  28   4        115.44         88.54        12.73 o
   1  28   4         49.85         53.52         6.28 o
   2  28   4         26.76         32.27         5.26 o
   3  28   4         43.11         57.25         6.79 o
   4  28   4         20.71         35.24         6.93 o
   1  29   4         40.52         36.06         6.55 o
   2  29   4          1.72          3.49         3.57 o
   3  29   4         12.13         17.41         5.66 o
   0  30   4         38.33         37.17         9.08 o
   1  30   4          4.00          3.81         4.44 o
   2  30   4         76.03         89.90         9.29 o
   2   0   5        361.57        366.09        11.10 o
   4   0   5        205.39        195.08        13.59 o
   6   0   5         17.51         17.69         7.80 o
   8   0   5        265.59        360.35        42.35 o
   0   1   5        189.50        189.62         8.09 o
   1   1   5        188.44        199.55         7.20 o
   2   1   5         16.87         23.78         3.06 o
   3   1   5        124.37        121.74         5.73 o
   4   1   5         80.82         73.29         6.03 o
   5   1   5        121.17        115.90         9.20 o
   6   1   5         28.11         43.23         6.20 o
   7   1   5          2.17          8.42         5.96 o
   8   1   5          4.48          7.42         5.16 o
   1   2   5        168.63        186.55         6.94 o
   2   2   5        171.86        183.17         7.22 o
   3   2   5         85.11         87.94         5.55 o
   4   2   5          0.33          2.35         2.14 o
   5   2   5         55.21         64.54         7.08 o
   6   2   5          7.28         12.48         3.84 o
   7   2   5         22.71         38.52         5.67 o
   8   2   5         48.40         91.46         9.15 o
   0   3   5         92.76         82.13         7.92 o
   1   3   5        183.69        195.76         6.53 o
   2   3   5        383.90        402.70         9.12 o
   3   3   5         19.01         20.46         3.97 o
   4   3   5         83.95         78.47         5.74 o
   5   3   5         17.97         22.45         5.70 o
   6   3   5          2.21          2.04         5.19 o
   7   3   5         37.92         40.00         6.16 o
   8   3   5         43.64         77.28         8.58 o
   1   4   5        127.78        127.44         6.39 o
   2   4   5          7.94         14.02         2.62 o
   3   4   5        187.43        185.69         7.68 o
   4   4   5        152.52        170.14        11.11 o
   5   4   5        144.78        137.05         8.70 o
   6   4   5         35.75         44.47         6.08 o
   7   4   5         22.76         30.82         6.22 o
   8   4   5        104.85        132.48        11.63 o
   0   5   5        205.54        218.45        11.09 o
   1   5   5        242.14        239.43         6.95 o
   2   5   5         31.76         30.85         3.44 o
   3   5   5         52.83         58.69         4.64 o
   4   5   5         25.09         33.84         4.04 o
   5   5   5         20.91         21.75         3.86 o
   6   5   5         14.17         19.67         4.49 o
   7   5   5         58.55         70.93         9.12 o
   8   5   5          4.65          6.77         8.35 o
   1   6   5        303.10        311.60         8.14 o
   2   6   5         92.14        102.30         5.80 o
   3   6   5        126.31        134.08         6.82 o
   4   6   5         27.43         20.38         3.87 o
   5   6   5        120.40        118.20         9.24 o
   6   6   5         75.57         89.56         8.58 o
   7   6   5         35.67         52.77         6.63 o
   8   6   5         75.09         90.93        10.25 o
   0   7   5         85.60         86.41         7.93 o
   1   7   5         53.03         51.04         4.39 o
   2   7   5        254.95        254.20         7.95 o
   3   7   5        110.73         98.11         5.91 o
   4   7   5        232.06        226.60         9.03 o
   5   7   5         80.61         68.77         6.12 o
   6   7   5         42.21         38.41         6.73 o
   7   7   5         78.42         94.60         9.48 o
   8   7   5         27.04         54.45         7.01 o
   1   8   5        131.22        137.75         6.44 o
   2   8   5        133.10        147.84         6.94 o
   3   8   5         69.58         67.73         6.09 o
   4   8   5          3.63          7.21         2.63 o
   5   8   5         29.41         26.71         4.16 o
   6   8   5         15.06         18.42         3.52 o
   7   8   5         13.22         30.50         5.34 o
   8   8   5          4.50         20.61        12.01 o
   0   9   5         16.44         12.40         5.56 o
   1   9   5        212.11        206.96         7.95 o
   2   9   5         94.91        103.60         6.39 o
   3   9   5        300.38        316.58        14.51 o
   4   9   5         13.27         16.72         3.30 o
   5   9   5          3.83          4.23         2.66 o
   6   9   5          6.62          9.85         5.79 o
   7   9   5         31.45         48.30         6.61 o
   8   9   5         12.81         18.10         7.24 o
   1  10   5        117.23        107.86         7.07 o
   2  10   5         32.83         37.04         5.03 o
   3  10   5        285.32        287.46        10.06 o
   4  10   5        160.72        165.06         9.61 o
   5  10   5         21.32         25.34         5.36 o
   6  10   5         14.95         15.87         4.05 o
   7  10   5          7.59         22.21        10.57 o
   8  10   5          0.47         -0.04         6.12 o
   0  11   5        374.85        388.41        18.22 o
   1  11   5         61.25         64.68         5.68 o
   2  11   5         57.40         59.04         6.31 o
   3  11   5        199.71        194.26        11.44 o
   4  11   5         25.61         15.11         3.74 o
   5  11   5          8.38          9.37         3.72 o
   6  11   5         32.50         37.28         5.98 o
   7  11   5         11.66         20.41         4.93 o
   1  12   5        403.56        426.92        13.96 o
   2  12   5        385.12        416.31        13.38 o
   3  12   5        133.84        141.74        11.44 o
   4  12   5         79.48         78.70         7.06 o
   5  12   5         44.59         33.42         7.58 o
   6  12   5         43.13         47.93         6.60 o
   7  12   5         10.18         15.47         6.16 o
   0  13   5         82.38         97.64        11.42 o
   1  13   5        101.34        100.20         8.30 o
   2  13   5        254.57        284.96        10.22 o
   3  13   5         53.50         56.84         6.64 o
   4  13   5         65.43         64.59         7.15 o
   5  13   5         15.10         12.84         4.44 o
   6  13   5        107.56        105.57         9.35 o
   7  13   5         22.02         14.36         4.95 o
   1  14   5        129.94        123.92         9.30 o
   2  14   5         40.36         31.80         5.21 o
   3  14   5        151.45        160.33        10.59 o
   4  14   5          4.95          6.12         3.13 o
   5  14   5         12.66         13.27         4.66 o
   6  14   5         33.52         44.49         6.34 o
   7  14   5          2.53          5.63         3.71 o
   0  15   5        162.09        148.51        14.42 o
   1  15   5        114.51        100.07         8.61 o
   2  15   5         43.63         43.41         5.14 o
   3  15   5          0.33          1.60         2.65 o
   4  15   5         16.63         22.03         4.84 o
   5  15   5          5.17         12.85         7.49 o
   6  15   5          8.96         20.48         5.42 o
   7  15   5         30.56         24.92         6.41 o
   1  16   5         34.85         42.18         6.04 o
   2  16   5         58.35         66.44         6.32 o
   3  16   5         13.45         16.78         3.98 o
   4  16   5         20.20         22.07         4.88 o
   5  16   5         27.47         29.12         6.16 o
   6  16   5          0.85         10.77         6.17 o
   0  17   5        134.64        128.02        13.74 o
   1  17   5         98.56        113.87        14.16 o
   2  17   5         14.42         12.91         3.44 o
   3  17   5         63.25         57.71         6.91 o
   4  17   5          9.20          6.65         3.79 o
   5  17   5         50.15         51.73         9.73 o
   6  17   5          1.26          7.30         6.23 o
   1  18   5          2.93          3.07         3.54 o
   2  18   5         23.16         15.67         3.75 o
   3  18   5         59.46         69.19         7.53 o
   4  18   5          3.47          7.26         3.94 o
   5  18   5         34.87         47.26         7.43 o
   6  18   5          3.17         10.06         4.74 o
   0  19   5        252.75        286.96        19.24 o
   1  19   5         13.59         13.98         4.84 o
   2  19   5        141.50        148.78         9.30 o
   3  19   5         37.86         37.81         5.91 o
   4  19   5         24.88         38.58         5.99 o
   5  19   5         57.46         60.87         9.80 o
   6  19   5         29.81         37.00         8.15 o
   1  20   5         16.69         15.13         4.49 o
   2  20   5         30.34         26.54         5.57 o
   3  20   5         56.68         60.31         7.29 o
   4  20   5         62.54         73.68         8.18 o
   5  20   5         49.57         52.68         7.97 o
   0  21   5        126.91        140.12        15.14 o
   1  21   5         34.48         26.80         5.51 o
   2  21   5         86.31        103.09         9.32 o
   3  21   5          2.89          2.24         2.69 o
   4  21   5         20.07         32.74         5.93 o
   5  21   5         66.54         70.53         9.07 o
   1  22   5          5.28          6.42         3.72 o
   2  22   5         12.96         10.39         4.75 o
   3  22   5         14.69         10.57         3.80 o
   4  22   5         59.81         47.68         6.71 o
   0  23   5         25.95         31.09         8.71 o
   1  23   5         10.58         16.81         5.14 o
   2  23   5         35.04         30.45         6.40 o
   3  23   5         19.96         15.54         4.30 o
   4  23   5         12.43          7.57         4.63 o
   1  24   5         81.19         83.17         8.88 o
   2  24   5          4.73         10.86         4.75 o
   3  24   5         15.04          5.56         3.67 o
   0  25   5          7.80          5.52         5.66 o
   1  25   5          3.06          5.83         3.95 o
   2  25   5          0.63          3.52         3.85 o
   1  26   5         41.35         43.93        12.19 o
   0   0   6        428.06        459.59        30.24 o
   2   0   6         45.53         60.13        10.21 o
   4   0   6        292.70        296.70        27.80 o
   6   0   6         69.10         61.86        10.76 o
   1   1   6         17.82         17.10         5.45 o
   2   1   6         87.46         78.40         7.28 o
   3   1   6        128.63        131.36         9.24 o
   4   1   6         68.52         72.06         6.63 o
   5   1   6          0.25          3.88         3.19 o
   6   1   6         22.12         42.61         6.31 o
   0   2   6        207.39        217.25        18.14 o
   1   2   6          1.03         -0.31         2.79 o
   2   2   6          6.88          6.76         3.30 o
   3   2   6        193.89        218.04        10.02 o
   4   2   6         12.42         16.27         6.81 o
   5   2   6         55.18         60.05         7.19 o
   6   2   6         25.36         45.67         7.14 o
   1   3   6         26.70         22.02         4.87 o
   2   3   6         86.69         94.71         6.66 o
   3   3   6          3.54          6.97         3.15 o
   4   3   6         83.38         88.38         7.70 o
   5   3   6         15.15         22.22         4.96 o
   6   3   6          1.20          3.66         8.85 o
   0   4   6         81.98         81.58        11.42 o
   1   4   6         12.99         19.25         4.42 o
   2   4   6        194.49        176.45         8.92 o
   3   4   6         87.21         81.73         5.97 o
   4   4   6          7.19         10.37         4.04 o
   5   4   6         72.61         90.90         8.82 o
   6   4   6         39.10         63.07         7.60 o
   1   5   6         37.02         45.25         6.25 o
   2   5   6          5.50          5.11         2.71 o
   3   5   6        167.67        173.06         8.93 o
   4   5   6         75.73         71.81         7.06 o
   5   5   6         88.55         93.30        10.37 o
   6   5   6         31.16         43.09        11.42 o
   0   6   6         32.07          9.59         7.13 o
   1   6   6         28.40         30.40         5.42 o
   2   6   6         41.41         43.95         6.98 o
   3   6   6        116.79        114.65         7.49 o
   4   6   6         61.72         54.82         6.44 o
   5   6   6          1.75         11.19         4.73 o
   6   6   6         98.35        125.66        10.64 o
   1   7   6         12.89          9.31         3.93 o
   2   7   6         84.99         90.96         8.35 o
   3   7   6         61.60         57.19         8.66 o
   4   7   6          0.47          0.54         2.94 o
   5   7   6         15.66         20.87         6.14 o
   6   7   6          6.01         20.53         6.39 o
   0   8   6         85.99         53.36        14.90 o
   1   8   6          6.07         10.63         4.25 o
   2   8   6         47.23         40.87         6.79 o
   3   8   6         47.34         57.26         6.57 o
   4   8   6         29.31         30.82         4.95 o
   5   8   6         22.01         21.00         6.04 o
   6   8   6          8.85         16.04         6.33 o
   1   9   6         22.65         36.28        11.12 o
   2   9   6         21.21         19.18         5.23 o
   3   9   6          3.52          7.52         4.08 o
   4   9   6         23.44         24.57         4.55 o
   5   9   6         33.12         33.62         7.09 o
   0  10   6        137.67        150.71        35.13 o
   1  10   6         14.50         17.13         5.24 o
   2  10   6         16.46         24.61         5.88 o
   3  10   6        116.00        130.18        11.99 o
   4  10   6          2.11          2.22         5.77 o
   5  10   6         20.90         27.62         7.94 o
   1  11   6         27.48         42.59         7.18 o
   2  11   6         43.44         28.76         6.91 o
   3  11   6          3.56          6.16         5.05 o
   4  11   6         15.42         12.32         4.41 o
   5  11   6         75.42         77.38         9.72 o
   0  12   6         22.11         13.78         5.86 o
   1  12   6          6.91          4.35         3.47 o
   2  12   6         30.53         42.72         7.51 o
   3  12   6         19.32         30.60         6.56 o
   4  12   6         23.24         19.71         5.38 o
   5  12   6         14.04          8.22         4.13 o
   1  13   6        256.85        253.57        16.88 o
   2  13   6          1.33          5.28         4.51 o
   3  13   6         31.27         41.46         7.35 o
   4  13   6          2.30          1.21         3.35 o
   5  13   6          7.57          7.24         5.16 o
   0  14   6        130.03        153.62        16.08 o
   1  14   6         30.55         31.84         5.88 o
   2  14   6         14.97         16.97         5.61 o
   3  14   6         61.62         82.78        10.28 o
   4  14   6          3.58         14.02         4.52 o
   1  15   6        230.57        252.95        14.56 o
   2  15   6         83.53         87.57        10.56 o
   3  15   6         31.17         37.38        12.62 o
   4  15   6          0.29          3.21         5.70 o
   0  16   6         92.63         76.22        11.77 o
   1  16   6         23.99         24.33         5.37 o
   2  16   6         54.44         76.94         9.86 o
   3  16   6         19.46         27.33         6.64 o
   4  16   6          7.57         16.52         8.44 o
   1  17   6         40.39         47.21         7.16 o
   2  17   6         13.91         13.61         5.92 o
   3  17   6         32.40         37.01         9.53 o
   0  18   6         65.47         75.13        12.45 o
   1  18   6        129.72        122.07        10.45 o
   2  18   6         31.23         42.56         8.52 o
   3  18   6         52.01         72.35        15.47 o
   1  19   6          2.29         -1.25         3.78 o
   2  19   6          0.97          3.83         7.80 o
   2   0   7          3.90          3.47        11.97 o
   0   1   7         66.77         94.13        13.66 o
   1   1   7         10.75         16.95         5.18 o
   2   1   7          3.82          4.09         4.14 o
   1   2   7          1.98         11.03         5.08 o
   2   2   7         12.65         19.24         6.15 o
   0   3   7         52.45         42.07        13.56 o
   1   3   7          7.43          7.28         5.56 o
   2   3   7          0.28          2.82        10.93 o
   1   4   7         29.55         34.59         9.44 o
   2   4   7          8.30          4.45         6.11 o
   0   5   7         25.70         25.62        12.57 o
   1   5   7         27.95         31.27         8.83 o
   2   5   7         26.93         32.81         9.59 o
   1   6   7         31.07         39.13        17.17 o
   0   7   7         42.23         62.59        18.33 o
   1   7   7          1.61          3.51         6.39 o
                                                
