# Supplementary material for: Two closely related 2-(benzo­furan-2-yl)-2-oxoethyl benzoates: structural differences and C—H⋯O hydrogen-bonded supra­molecular assemblies
Source: Acta Crystallogr E Crystallogr Commun. 2017 Jun 30;73(Pt 7):1087–91. doi: 10.1107/S2056989017009422 (PMC5499297; doi:10.1107/S2056989017009422)
Supplement: Supplementary file 4 [file e-73-01087-IIsup3.hkl]

#
# h,k,l, Fc-squared, Fo-squared, sigma(Fo-squared), status flag
#
data_II
_shelx_title ' mo_bzf15_0m in P-1'
_shelx_refln_list_code          4
_shelx_F_calc_maximum      112.16
_exptl_crystal_F_000       308.00
_reflns_d_resolution_high  0.7697

loop_
 _space_group_symop_operation_xyz
 'x, y, z'
 '-x, -y, -z'

_cell_length_a     5.1839
_cell_length_b    10.8531
_cell_length_c    12.2685
_cell_angle_alpha  93.562
_cell_angle_beta   91.167
_cell_angle_gamma  98.714

_shelx_F_squared_multiplier     1.000

loop_
 _refln_index_h
 _refln_index_k
 _refln_index_l
 _refln_F_squared_calc
 _refln_F_squared_meas
 _refln_F_squared_sigma
 _refln_observed_status
   1   0   0        739.90        714.33         7.30 o
   2   0   0       1114.22       1107.13        12.09 o
   3   0   0         54.45         50.47         1.06 o
   4   0   0         30.18         31.27         1.00 o
   5   0   0         26.60         24.33         1.23 o
   6   0   0          3.62          5.60         1.66 o
  -6   1   0          0.64         -0.92         0.88 o
  -5   1   0         14.81         14.13         1.14 o
  -4   1   0         37.21         35.89         1.06 o
  -3   1   0         24.00         23.94         0.74 o
  -2   1   0          0.00         -0.24         0.16 o
  -1   1   0       4377.76       4395.92        54.58 o
   0   1   0       1052.44        952.85         9.38 o
   1   1   0        176.53        150.54         1.81 o
   2   1   0        277.03        258.66         3.42 o
   3   1   0          7.40          6.24         0.45 o
   4   1   0         35.56         35.50         1.12 o
   5   1   0          1.77          0.32         0.60 o
   6   1   0          2.75          3.94         1.17 o
  -6   2   0         15.69         13.53         1.36 o
  -5   2   0          8.50          9.09         0.97 o
  -4   2   0         33.03         30.91         1.13 o
  -3   2   0          0.22         -0.33         0.28 o
  -2   2   0         75.66         76.36         1.35 o
  -1   2   0         30.86         26.96         0.60 o
   0   2   0        686.76        650.50         8.64 o
   1   2   0        122.18        131.90         2.00 o
   2   2   0          7.27          8.53         0.39 o
   3   2   0         74.34         73.51         1.40 o
   4   2   0          0.23         -0.25         0.44 o
   5   2   0         18.06         16.27         1.09 o
   6   2   0          7.44          8.52         1.90 o
  -6   3   0         42.97         52.50         2.33 o
  -5   3   0          0.26         -0.68         0.84 o
  -4   3   0          1.56          1.79         0.51 o
  -3   3   0        160.67        160.27         2.62 o
  -2   3   0         19.15         21.49         0.61 o
  -1   3   0        190.08        194.26         2.52 o
   0   3   0       1026.71        926.81        11.44 o
   1   3   0          3.49          1.94         0.20 o
   2   3   0          2.99          2.86         0.28 o
   3   3   0         11.27         10.02         0.55 o
   4   3   0        116.24        108.31         2.34 o
   5   3   0         16.65         15.52         1.07 o
   6   3   0          8.98          7.99         1.65 o
  -6   4   0         12.76         13.86         1.42 o
  -5   4   0         10.46         11.96         1.09 o
  -4   4   0        129.39        139.77         2.63 o
  -3   4   0          2.65          1.99         0.40 o
  -2   4   0          0.14         -0.10         0.20 o
  -1   4   0         30.16         25.89         0.70 o
   0   4   0        117.32        116.26         1.56 o
   1   4   0        215.61        228.37         2.84 o
   2   4   0        289.49        284.61         3.83 o
   3   4   0         36.36         30.14         0.97 o
   4   4   0         52.99         46.37         1.78 o
   5   4   0         65.42         66.60         2.24 o
   6   4   0          3.06          4.14         2.35 o
  -6   5   0          6.18          5.79         1.15 o
  -5   5   0          8.56          8.13         1.04 o
  -4   5   0        150.67        157.30         2.90 o
  -3   5   0        148.80        151.01         2.23 o
  -2   5   0         12.85         17.38         0.82 o
  -1   5   0        152.56        178.99         2.73 o
   0   5   0         14.26         12.94         0.45 o
   1   5   0        135.27        139.17         1.95 o
   2   5   0        105.81        110.22         1.87 o
   3   5   0          1.85          1.79         0.50 o
   4   5   0          0.93          0.45         0.61 o
   5   5   0          0.99          2.00         1.69 o
  -6   6   0          1.51          1.80         1.25 o
  -5   6   0         16.90         15.09         1.43 o
  -4   6   0          4.05          3.28         0.64 o
  -3   6   0        289.66        294.22         4.11 o
  -2   6   0        114.62        123.45         2.22 o
  -1   6   0        135.23        146.93         2.43 o
   0   6   0        278.35        293.99         3.65 o
   1   6   0          7.68          9.72         0.55 o
   2   6   0         38.36         37.58         1.03 o
   3   6   0         56.00         52.94         1.57 o
   4   6   0          6.41          5.55         0.85 o
   5   6   0          6.57          5.71         2.12 o
  -6   7   0          0.87          0.46         1.95 o
  -5   7   0          0.28         -0.44         0.87 o
  -4   7   0          0.69         -0.22         0.54 o
  -3   7   0          1.72          1.03         0.52 o
  -2   7   0         38.39         38.09         1.19 o
  -1   7   0        101.67        103.08         1.79 o
   0   7   0          0.31          0.69         0.28 o
   1   7   0         85.73         84.23         1.63 o
   2   7   0         64.66         67.23         1.38 o
   3   7   0          0.94          0.78         0.56 o
   4   7   0          3.06          1.20         0.84 o
   5   7   0          0.60          2.07         1.94 o
  -6   8   0          3.91          0.75         1.39 o
  -5   8   0          3.12          2.46         1.08 o
  -4   8   0         13.08         11.93         0.93 o
  -3   8   0         49.93         46.39         1.52 o
  -2   8   0          9.22          7.65         0.83 o
  -1   8   0         25.98         24.78         0.89 o
   0   8   0          0.66          0.29         0.31 o
   1   8   0        220.01        214.83         3.29 o
   2   8   0        188.30        187.18         3.93 o
   3   8   0          1.81          0.47         1.15 o
   4   8   0          3.58          5.54         1.30 o
  -5   9   0          2.79          1.37         1.03 o
  -4   9   0          0.33         -0.37         0.67 o
  -3   9   0          1.82          0.22         0.62 o
  -2   9   0          1.68          0.87         0.53 o
  -1   9   0          1.49          0.31         0.45 o
   0   9   0          1.09         -0.10         0.68 o
   1   9   0        561.63        582.74        12.00 o
   2   9   0          6.39          5.02         1.17 o
   3   9   0         22.28         25.07         2.78 o
   4   9   0          3.98          2.09         4.06 o
  -5  10   0          2.64          2.95         1.16 o
  -4  10   0          0.43          0.24         0.91 o
  -3  10   0          4.83          1.93         0.92 o
  -2  10   0        114.88        112.67         2.46 o
  -1  10   0         23.30         19.50         0.97 o
   0  10   0        286.80        311.18        10.68 o
   1  10   0          0.00          0.85         0.83 o
   2  10   0          2.24          1.88         1.13 o
   3  10   0          0.20          1.79         1.88 o
  -4  11   0          1.40          3.44         1.10 o
  -3  11   0          0.64          2.11         0.77 o
  -2  11   0          0.30         -0.59         0.89 o
  -1  11   0          0.03          0.81         0.90 o
   0  11   0          0.92          1.17         1.08 o
   1  11   0          2.61          2.15         0.97 o
   2  11   0         11.04         13.82         1.78 o
   3  11   0          0.06          0.34         1.59 o
  -4  12   0          0.44         -0.18         1.73 o
  -3  12   0         24.72         26.15         2.84 o
  -2  12   0          6.84          6.15         1.27 o
  -1  12   0          2.72          2.64         1.05 o
   0  12   0          0.40         -0.11         0.92 o
   1  12   0         13.62         11.19         1.67 o
   2  12   0          2.08          2.08         1.28 o
  -3  13   0          3.03          4.88         3.73 o
  -2  13   0         13.07         14.11         1.63 o
  -1  13   0          6.01          5.29         1.28 o
   0  13   0          1.77          2.61         1.13 o
   1  13   0          0.01          0.88         1.33 o
  -1  14   0          1.01          1.17         1.22 o
   1 -14   1          2.52          4.35         1.33 o
  -1 -13   1          2.97          2.23         1.38 o
   0 -13   1          0.00          0.59         1.78 o
   1 -13   1          7.00          8.35         1.35 o
   2 -13   1          4.72          5.29         1.56 o
   3 -13   1          1.36          2.58         1.85 o
  -2 -12   1          2.55          4.21         2.01 o
  -1 -12   1          1.42         -0.09         2.37 o
   0 -12   1          9.57          9.88         1.34 o
   1 -12   1          6.62          7.21         1.22 o
   2 -12   1         21.54         23.89         1.84 o
   3 -12   1         16.60         17.64         1.51 o
   4 -12   1          2.16          3.65         1.86 o
  -3 -11   1          4.83          6.65         2.24 o
  -2 -11   1          0.05          0.23         1.56 o
  -1 -11   1         58.20         63.54         3.34 o
   0 -11   1          2.22          1.65         0.91 o
   1 -11   1          0.96          0.61         0.67 o
   2 -11   1         47.12         48.26         1.92 o
   3 -11   1         10.03         10.05         1.20 o
   4 -11   1         10.49          9.10         1.14 o
  -3 -10   1          2.02          3.60         1.39 o
  -2 -10   1         41.30         41.85         2.34 o
  -1 -10   1         90.36        102.52         2.90 o
   0 -10   1         21.04         22.02         1.39 o
   1 -10   1          5.14          3.39         0.68 o
   2 -10   1         45.77         36.84         1.45 o
   3 -10   1         60.46         59.84         1.89 o
   4 -10   1          7.72          8.07         1.04 o
   5 -10   1          4.20          3.91         1.49 o
  -4  -9   1          2.48          5.42         3.91 o
  -3  -9   1          1.71          3.28         1.28 o
  -2  -9   1         76.50         79.56         2.38 o
  -1  -9   1         52.76         52.82         1.85 o
   0  -9   1         23.51         22.07         1.12 o
   1  -9   1          5.33          3.96         0.51 o
   2  -9   1         68.87         60.03         1.66 o
   3  -9   1         12.22         13.08         1.01 o
   4  -9   1          6.71          5.29         0.90 o
   5  -9   1          0.05         -0.29         0.69 o
  -4  -8   1         12.15         10.97         2.28 o
  -3  -8   1          1.28          0.12         0.74 o
  -2  -8   1         56.75         54.93         1.66 o
  -1  -8   1          1.19          0.96         0.36 o
   0  -8   1         95.60         92.55         1.62 o
   1  -8   1         15.32         14.76         0.81 o
   2  -8   1        159.74        160.13         2.87 o
   3  -8   1         16.93         14.89         0.98 o
   4  -8   1          1.64          1.07         0.64 o
   5  -8   1          2.31          1.84         0.75 o
   6  -8   1          6.65          5.17         1.52 o
  -5  -7   1          0.26          2.45         1.95 o
  -4  -7   1          4.51          4.76         1.27 o
  -3  -7   1          8.85          6.35         0.77 o
  -2  -7   1          0.22          0.04         0.37 o
  -1  -7   1          3.93          2.69         0.35 o
   0  -7   1          8.24          7.41         0.49 o
   1  -7   1          5.23          3.99         0.48 o
   2  -7   1         73.29         73.29         1.65 o
   3  -7   1          6.69          6.31         0.64 o
   4  -7   1         22.40         23.61         1.20 o
   5  -7   1          0.33         -0.04         0.74 o
   6  -7   1          1.42          3.87         1.17 o
  -5  -6   1         27.39         29.63         4.86 o
  -4  -6   1          2.31          1.08         0.66 o
  -3  -6   1         62.95         63.45         1.72 o
  -2  -6   1         10.08         10.31         0.63 o
  -1  -6   1        208.46        209.34         3.05 o
   0  -6   1        268.78        292.47         3.64 o
   1  -6   1         10.86          9.78         0.58 o
   2  -6   1          0.18         -0.25         0.33 o
   3  -6   1         48.27         46.56         1.24 o
   4  -6   1         93.89        100.34         2.20 o
   5  -6   1        103.21        104.10         2.49 o
   6  -6   1         34.79         41.92         2.26 o
  -5  -5   1          5.13          5.71         1.23 o
  -4  -5   1         48.11         51.28         1.67 o
  -3  -5   1          8.21          7.47         0.57 o
  -2  -5   1          0.03          0.01         0.27 o
  -1  -5   1        241.81        234.97         3.18 o
   0  -5   1         14.80         16.72         0.50 o
   1  -5   1       1690.31       1752.36        27.45 o
   2  -5   1         18.08         19.28         0.74 o
   3  -5   1         48.26         48.56         1.38 o
   4  -5   1        282.45        293.61         5.01 o
   5  -5   1         10.68         11.18         1.09 o
   6  -5   1         21.43         24.00         1.86 o
  -6  -4   1          0.95          3.73         2.10 o
  -5  -4   1          5.28          4.46         1.15 o
  -4  -4   1         75.80         73.27         2.13 o
  -3  -4   1         74.72         73.45         1.50 o
  -2  -4   1         55.21         49.05         1.07 o
  -1  -4   1          9.00          9.31         0.37 o
   0  -4   1        314.77        329.76         3.86 o
   1  -4   1          1.61          1.17         0.24 o
   2  -4   1        192.96        201.10         3.01 o
   3  -4   1         72.31         72.72         1.70 o
   4  -4   1         14.51         13.87         1.06 o
   5  -4   1         12.62         11.23         1.62 o
   6  -4   1          4.78          4.00         1.08 o
  -6  -3   1          5.57          3.44         1.36 o
  -5  -3   1         47.85         45.90         3.03 o
  -4  -3   1          3.89          1.56         0.60 o
  -3  -3   1         49.93         43.89         1.08 o
  -2  -3   1         23.31         26.75         0.66 o
  -1  -3   1         21.55         18.39         0.49 o
   0  -3   1        630.75        549.56        11.94 o
   1  -3   1         20.87         15.49         0.78 o
   2  -3   1         36.91         39.21         0.99 o
   3  -3   1        109.77        105.10         2.30 o
   4  -3   1         31.97         30.81         1.16 o
   5  -3   1         30.73         29.98         2.25 o
   6  -3   1          0.53          0.94         0.91 o
  -6  -2   1          0.75         -1.49         1.05 o
  -5  -2   1         42.62         44.90         1.67 o
  -4  -2   1          2.38          1.85         0.47 o
  -3  -2   1          6.10          8.93         0.53 o
  -2  -2   1        273.03        281.26         3.69 o
  -1  -2   1        187.61        167.06         3.04 o
   0  -2   1        633.08        608.57         6.66 o
   1  -2   1        779.37        823.68         9.60 o
   2  -2   1         68.86         65.83         1.22 o
   3  -2   1        472.40        493.40         6.72 o
   4  -2   1         81.34         83.75         1.86 o
   5  -2   1          9.28          7.85         0.95 o
   6  -2   1          0.94          0.82         0.95 o
  -6  -1   1          4.09          5.36         1.62 o
  -5  -1   1          3.30          2.88         0.65 o
  -4  -1   1         58.66         54.88         1.22 o
  -3  -1   1        173.16        178.20         2.43 o
  -2  -1   1         42.03         38.61         0.79 o
  -1  -1   1       2769.16       2629.46        29.68 o
   0  -1   1        132.17        123.24         2.61 o
   1  -1   1        536.74        568.98         6.23 o
   2  -1   1         26.51         20.10         0.56 o
   3  -1   1        172.58        179.51         2.60 o
   4  -1   1         33.48         35.22         1.08 o
   5  -1   1          1.37         -0.42         0.67 o
   6  -1   1         12.16         11.39         1.87 o
  -6   0   1          4.26          5.32         1.29 o
  -5   0   1          0.04         -0.48         0.72 o
  -4   0   1          7.12          8.06         0.57 o
  -3   0   1        312.19        329.55         4.04 o
  -2   0   1        515.19        524.19         5.94 o
  -1   0   1       4101.25       4036.43        43.02 o
   0   0   1        165.45        155.12         3.55 o
   1   0   1        341.36        338.38         4.02 o
   2   0   1        268.24        289.88         3.66 o
   3   0   1        902.01        986.51        11.77 o
   4   0   1         25.58         27.52         0.98 o
   5   0   1          0.01         -1.14         0.60 o
   6   0   1          3.48          4.90         1.51 o
  -6   1   1          0.46          1.55         1.51 o
  -5   1   1          0.45          0.16         0.78 o
  -4   1   1          0.20         -0.58         0.37 o
  -3   1   1         43.32         36.57         0.92 o
  -2   1   1        193.03        177.71         2.41 o
  -1   1   1        583.98        543.81         8.98 o
   0   1   1        481.58        458.94         4.48 o
   1   1   1        438.84        426.27         5.11 o
   2   1   1         24.77         23.93         0.69 o
   3   1   1         86.80         92.97         1.80 o
   4   1   1          1.01          0.46         0.45 o
   5   1   1         10.12          9.30         0.94 o
   6   1   1          0.49          1.04         0.89 o
  -6   2   1          1.92          1.77         1.19 o
  -5   2   1          8.80          8.61         1.28 o
  -4   2   1          6.60          5.43         0.61 o
  -3   2   1         20.16         22.26         0.88 o
  -2   2   1        479.89        518.02         6.31 o
  -1   2   1         86.32         77.20         1.04 o
   0   2   1        334.17        312.51         3.80 o
   1   2   1        594.09        625.48         7.44 o
   2   2   1          7.31          7.58         0.48 o
   3   2   1        102.17        106.71         2.03 o
   4   2   1          0.16         -0.99         0.49 o
   5   2   1          0.12          0.15         0.69 o
   6   2   1          3.64          2.51         1.63 o
  -6   3   1          4.07          3.45         1.76 o
  -5   3   1         40.79         42.97         1.92 o
  -4   3   1         94.21         94.91         2.01 o
  -3   3   1        230.18        241.65         3.36 o
  -2   3   1         66.96         68.43         1.19 o
  -1   3   1          6.33          5.12         0.29 o
   0   3   1       1327.92       1261.74        13.64 o
   1   3   1        451.76        455.96         5.20 o
   2   3   1        881.74        930.29        13.28 o
   3   3   1         16.41         19.81         0.89 o
   4   3   1          4.24          2.25         0.66 o
   5   3   1          0.28          0.50         0.68 o
   6   3   1         12.25         11.24         1.63 o
  -6   4   1          0.87          2.86         1.00 o
  -5   4   1        285.14        322.77         5.17 o
  -4   4   1          1.54          1.00         0.52 o
  -3   4   1         37.68         33.59         0.96 o
  -2   4   1          9.46         12.97         0.58 o
  -1   4   1        225.11        238.15         3.12 o
   0   4   1         70.80         70.29         1.05 o
   1   4   1        101.79        100.44         1.58 o
   2   4   1        907.97        965.31        10.83 o
   3   4   1         34.65         32.62         1.14 o
   4   4   1        213.96        227.43         4.47 o
   5   4   1         70.61         76.46         2.74 o
   6   4   1          5.05          7.14         1.54 o
  -6   5   1          0.32          0.72         2.20 o
  -5   5   1         61.00         73.05         2.23 o
  -4   5   1         40.43         38.32         1.36 o
  -3   5   1         24.15         25.54         0.82 o
  -2   5   1         70.93         66.37         1.29 o
  -1   5   1          5.96          7.22         0.40 o
   0   5   1        199.74        200.44         2.56 o
   1   5   1        205.59        222.48         3.09 o
   2   5   1         23.44         25.37         0.73 o
   3   5   1          5.91          6.50         0.67 o
   4   5   1         23.72         23.52         1.45 o
   5   5   1          4.97          4.36         0.95 o
  -6   6   1         35.11         40.24         5.31 o
  -5   6   1        121.66        139.31         2.85 o
  -4   6   1         35.43         29.98         1.55 o
  -3   6   1         50.91         49.27         1.14 o
  -2   6   1        105.47        109.99         1.89 o
  -1   6   1        301.88        340.63         4.47 o
   0   6   1        563.04        597.08         6.89 o
   1   6   1        175.18        180.74         2.70 o
   2   6   1          1.25          1.06         0.32 o
   3   6   1         38.09         32.92         1.30 o
   4   6   1          3.51          2.69         0.73 o
   5   6   1         14.19          9.97         1.71 o
  -6   7   1          8.38          7.52         1.54 o
  -5   7   1          1.93          3.10         1.42 o
  -4   7   1         21.04         19.77         1.06 o
  -3   7   1          3.49          2.46         0.56 o
  -2   7   1          5.15          4.70         0.75 o
  -1   7   1        130.24        131.84         2.56 o
   0   7   1         38.82         40.38         1.02 o
   1   7   1         49.98         42.90         1.11 o
   2   7   1          1.79          1.40         0.42 o
   3   7   1         12.53         10.48         0.93 o
   4   7   1          1.63          0.03         1.17 o
   5   7   1          0.64         -1.41         1.71 o
  -6   8   1          0.18         -0.51         2.50 o
  -5   8   1         24.44         23.12         1.73 o
  -4   8   1          2.90          2.73         0.74 o
  -3   8   1         11.99         10.01         0.84 o
  -2   8   1          0.47         -0.16         0.47 o
  -1   8   1          2.74          1.85         0.41 o
   0   8   1         76.14         68.86         1.49 o
   1   8   1          7.52          5.62         0.58 o
   2   8   1         34.12         31.16         1.33 o
   3   8   1          6.02          7.00         0.98 o
   4   8   1          0.00         -0.06         0.96 o
  -5   9   1          7.08          6.47         1.25 o
  -4   9   1         13.00         12.45         1.30 o
  -3   9   1         24.59         20.72         1.19 o
  -2   9   1          0.85          0.03         0.51 o
  -1   9   1          4.75          3.49         0.57 o
   0   9   1          0.64          1.89         0.93 o
   1   9   1         34.73         34.33         1.55 o
   2   9   1         17.16         17.90         1.44 o
   3   9   1          2.96          1.29         1.44 o
   4   9   1          4.17          3.89         1.26 o
  -5  10   1          3.53          4.59         1.19 o
  -4  10   1          0.27          1.40         0.99 o
  -3  10   1         10.56          7.75         0.94 o
  -2  10   1         16.20         18.58         1.12 o
  -1  10   1          9.02          7.85         0.96 o
   0  10   1         38.70         33.87         1.85 o
   1  10   1         49.63         45.74         3.07 o
   2  10   1          8.73          8.06         1.34 o
   3  10   1          0.57          0.23         1.71 o
  -4  11   1          5.09          6.04         1.18 o
  -3  11   1         18.38         13.81         1.64 o
  -2  11   1          3.95          3.29         0.93 o
  -1  11   1          6.02          7.07         1.26 o
   0  11   1         12.07         10.38         1.34 o
   1  11   1          0.84          0.86         1.05 o
   2  11   1          7.13          5.75         1.33 o
   3  11   1          0.48          1.60         1.84 o
  -4  12   1          5.64          6.62         1.59 o
  -3  12   1         47.23         60.16         3.92 o
  -2  12   1         53.07         56.49         2.77 o
  -1  12   1          0.56         -0.29         0.96 o
   0  12   1          1.20         -0.28         1.06 o
   1  12   1          2.62          5.33         1.50 o
   2  12   1          3.37          1.72         1.25 o
  -3  13   1          0.14          0.59         1.77 o
  -2  13   1          0.45          0.92         2.11 o
  -1  13   1          0.28          0.37         1.75 o
   0  13   1          0.46         -0.64         1.00 o
   1  13   1          4.79          6.14         1.61 o
   1 -14   2          0.74          2.56         2.96 o
  -1 -13   2          0.76          0.91         2.29 o
   0 -13   2          0.01          1.48         1.41 o
   1 -13   2          1.59          3.06         1.43 o
   2 -13   2          0.01         -0.05         1.06 o
   3 -13   2          5.97          7.97         1.58 o
  -2 -12   2          0.27          1.88         2.43 o
  -1 -12   2          0.61          2.29         2.17 o
   0 -12   2         12.01         11.81         1.39 o
   1 -12   2          3.87          6.45         1.21 o
   2 -12   2          5.59          3.65         0.84 o
   3 -12   2          4.22          5.02         1.09 o
   4 -12   2          3.17          4.13         1.12 o
  -3 -11   2          0.84          5.62         2.91 o
  -2 -11   2         17.03         15.16         1.79 o
  -1 -11   2         85.65         90.69         3.82 o
   0 -11   2         11.16         13.49         1.19 o
   1 -11   2          1.48          0.55         0.64 o
   2 -11   2         10.03          8.09         1.03 o
   3 -11   2          0.02          0.53         0.81 o
   4 -11   2          4.61          4.22         1.06 o
  -3 -10   2          0.34          3.24         2.08 o
  -2 -10   2         33.44         29.04         2.23 o
  -1 -10   2         13.12         12.66         1.08 o
   0 -10   2         30.21         29.96         1.48 o
   1 -10   2          4.26          3.41         0.66 o
   2 -10   2         32.67         32.01         1.80 o
   3 -10   2          7.10          5.23         0.85 o
   4 -10   2         11.34          8.40         1.04 o
   5 -10   2          4.16          5.14         1.05 o
  -4  -9   2          0.63          3.07         3.54 o
  -3  -9   2          0.31         -0.04         1.85 o
  -2  -9   2          9.35          8.45         0.91 o
  -1  -9   2          2.34          1.93         0.75 o
   0  -9   2         32.05         30.00         1.12 o
   1  -9   2         67.47         62.27         1.65 o
   2  -9   2         29.01         25.59         1.19 o
   3  -9   2         30.55         33.36         1.49 o
   4  -9   2          9.20          8.32         0.97 o
   5  -9   2          2.24          1.36         1.02 o
  -4  -8   2          1.06          2.76         1.80 o
  -3  -8   2         17.22         14.39         1.43 o
  -2  -8   2         37.42         36.19         1.87 o
  -1  -8   2          6.26          5.13         0.68 o
   0  -8   2          4.53          3.46         0.43 o
   1  -8   2        205.11        213.43         3.45 o
   2  -8   2          4.05          2.69         0.56 o
   3  -8   2         10.01         10.75         0.88 o
   4  -8   2         75.13         84.18         2.11 o
   5  -8   2         10.50          9.50         0.97 o
   6  -8   2          6.74          9.55         1.59 o
  -5  -7   2          0.15          1.63         2.16 o
  -4  -7   2          3.66          5.51         1.43 o
  -3  -7   2          0.78          0.79         0.62 o
  -2  -7   2         11.55          8.84         0.71 o
  -1  -7   2         35.33         30.97         0.91 o
   0  -7   2          8.10          6.07         0.44 o
   1  -7   2        374.81        396.87         5.63 o
   2  -7   2         13.52         10.05         0.72 o
   3  -7   2          2.50          1.76         0.49 o
   4  -7   2        268.72        295.04         4.70 o
   5  -7   2         25.85         25.21         1.48 o
   6  -7   2          2.10          2.69         0.97 o
  -5  -6   2          1.38          3.41         1.34 o
  -4  -6   2          0.19          1.04         1.13 o
  -3  -6   2         79.48         76.04         1.74 o
  -2  -6   2        171.08        162.85         2.59 o
  -1  -6   2         56.93         55.26         1.16 o
   0  -6   2         93.97         86.85         1.40 o
   1  -6   2         66.80         77.14         1.53 o
   2  -6   2         16.04         16.18         0.88 o
   3  -6   2         17.46         16.42         0.82 o
   4  -6   2         93.39         96.66         2.17 o
   5  -6   2          4.41          3.84         0.78 o
   6  -6   2          0.10          1.01         0.99 o
  -5  -5   2         30.19         32.86         4.42 o
  -4  -5   2         43.19         46.70         1.92 o
  -3  -5   2        398.11        380.31         4.84 o
  -2  -5   2        181.03        190.93         2.84 o
  -1  -5   2         75.33         70.89         1.28 o
   0  -5   2         59.99         50.80         0.91 o
   1  -5   2        159.18        170.14         2.75 o
   2  -5   2          1.04          0.04         0.26 o
   3  -5   2        180.94        180.42         3.25 o
   4  -5   2        164.95        178.01         3.46 o
   5  -5   2         15.28         12.41         1.15 o
   6  -5   2          5.68          6.18         1.20 o
  -6  -4   2          1.90          2.63         2.26 o
  -5  -4   2          7.88          7.23         1.23 o
  -4  -4   2         36.79         33.39         1.52 o
  -3  -4   2          3.86          1.47         0.39 o
  -2  -4   2        384.28        388.78         5.07 o
  -1  -4   2        197.46        176.40         2.47 o
   0  -4   2          4.38          3.43         0.29 o
   1  -4   2         99.63         93.09         1.58 o
   2  -4   2        105.65        110.99         1.74 o
   3  -4   2         10.20          7.64         0.64 o
   4  -4   2         14.89         13.91         0.91 o
   5  -4   2          1.38          0.74         0.70 o
   6  -4   2          0.06         -0.44         0.91 o
  -6  -3   2          3.17          8.14         3.07 o
  -5  -3   2          0.07          0.40         0.87 o
  -4  -3   2         10.67          8.29         0.70 o
  -3  -3   2         71.45         71.85         1.45 o
  -2  -3   2        190.03        196.97         2.60 o
  -1  -3   2         16.09         13.54         0.43 o
   0  -3   2         32.72         34.23         0.69 o
   1  -3   2         83.64         77.15         1.21 o
   2  -3   2        122.53        124.43         2.46 o
   3  -3   2          0.12          0.24         0.32 o
   4  -3   2          1.77          1.14         0.50 o
   5  -3   2          0.96          1.25         0.71 o
   6  -3   2          0.16         -1.09         0.87 o
  -6  -2   2          7.07          6.22         1.93 o
  -5  -2   2          4.59          4.35         1.02 o
  -4  -2   2          3.70          3.31         0.45 o
  -3  -2   2        170.05        178.15         2.69 o
  -2  -2   2         23.92         25.83         0.62 o
  -1  -2   2        833.36        796.13        13.39 o
   0  -2   2       7063.79       6946.10        83.29 o
   1  -2   2      12579.21      12985.98       175.83 o
   2  -2   2        693.76        729.50         8.69 o
   3  -2   2          8.86          4.09         0.43 o
   4  -2   2          6.84          4.94         0.54 o
   5  -2   2          9.99         11.12         1.08 o
   6  -2   2          8.38          6.00         1.17 o
  -6  -1   2          0.31         -0.06         1.07 o
  -5  -1   2          5.51          4.36         1.07 o
  -4  -1   2          2.49          2.01         0.47 o
  -3  -1   2        163.29        164.17         2.28 o
  -2  -1   2          0.05          0.11         0.16 o
  -1  -1   2       6317.66       6122.03       110.19 o
   0  -1   2         15.33         16.15         0.26 o
   1  -1   2       2694.83       2810.06        28.57 o
   2  -1   2        660.06        709.39         8.46 o
   3  -1   2          4.35          4.01         0.41 o
   4  -1   2         54.46         55.42         1.35 o
   5  -1   2          2.63          1.67         0.68 o
   6  -1   2          9.97          9.41         1.29 o
  -6   0   2          0.48         -0.10         1.08 o
  -5   0   2          2.44          2.27         0.95 o
  -4   0   2        134.70        129.03         2.25 o
  -3   0   2        282.04        303.38         4.08 o
  -2   0   2        362.52        395.47         4.95 o
  -1   0   2        192.20        195.94         2.16 o
   0   0   2        703.70        699.13         5.93 o
   1   0   2        783.38        811.64         7.53 o
   2   0   2        665.84        675.71         8.72 o
   3   0   2         40.11         42.51         0.97 o
   4   0   2         61.91         64.98         1.63 o
   5   0   2          0.21         -1.56         0.85 o
   6   0   2         34.02         38.02         2.50 o
  -6   1   2          1.72          2.38         1.18 o
  -5   1   2         90.70         95.93         2.23 o
  -4   1   2         55.53         51.50         1.30 o
  -3   1   2          5.18          5.94         0.52 o
  -2   1   2         95.26         86.01         1.38 o
  -1   1   2        458.11        455.36         5.25 o
   0   1   2         28.38         22.96         0.32 o
   1   1   2          4.62          6.14         0.33 o
   2   1   2         22.74         18.89         0.63 o
   3   1   2          1.58          0.70         0.34 o
   4   1   2         28.89         28.70         1.16 o
   5   1   2         80.69         85.97         2.22 o
   6   1   2         38.67         44.76         1.88 o
  -6   2   2         14.27         15.08         1.70 o
  -5   2   2         90.19         94.17         2.23 o
  -4   2   2          8.27          7.25         0.60 o
  -3   2   2          5.64          5.01         0.42 o
  -2   2   2          1.76          1.04         0.21 o
  -1   2   2        444.95        418.81         4.42 o
   0   2   2         95.47        100.01         1.43 o
   1   2   2         32.06         32.28         0.72 o
   2   2   2         35.02         33.30         0.82 o
   3   2   2          0.93          1.05         0.38 o
   4   2   2         47.32         47.49         1.66 o
   5   2   2        195.99        209.72         4.95 o
   6   2   2          8.33          6.09         1.45 o
  -6   3   2         28.62         26.46         2.75 o
  -5   3   2          1.13          1.07         1.19 o
  -4   3   2          1.29          0.36         0.47 o
  -3   3   2         90.02         92.38         1.65 o
  -2   3   2        233.79        235.20         3.16 o
  -1   3   2          0.11          0.46         0.16 o
   0   3   2        848.27        879.15        10.39 o
   1   3   2       1079.20       1118.15        13.11 o
   2   3   2         25.57         27.60         0.79 o
   3   3   2         31.52         30.29         1.08 o
   4   3   2        107.35        112.79         2.55 o
   5   3   2          8.37          7.83         0.94 o
   6   3   2          0.60          0.54         0.90 o
  -6   4   2          3.80          5.15         1.91 o
  -5   4   2          6.93          7.98         0.90 o
  -4   4   2         64.66         66.48         1.68 o
  -3   4   2         58.63         59.12         1.38 o
  -2   4   2       2514.42       2722.04        29.36 o
  -1   4   2        136.47        141.72         2.03 o
   0   4   2         18.32         16.98         0.59 o
   1   4   2        232.57        261.30         3.80 o
   2   4   2          2.28          1.83         0.33 o
   3   4   2         98.13        101.03         2.12 o
   4   4   2          1.00          1.54         0.67 o
   5   4   2         54.48         59.17         3.39 o
  -6   5   2         25.17         20.21         2.44 o
  -5   5   2         50.52         55.62         2.88 o
  -4   5   2          4.50          3.40         0.63 o
  -3   5   2        145.24        145.67         2.18 o
  -2   5   2         32.02         32.61         0.88 o
  -1   5   2        308.96        321.99         3.92 o
   0   5   2        132.51        127.26         2.16 o
   1   5   2         14.39         15.16         0.59 o
   2   5   2         17.33         18.10         0.72 o
   3   5   2         46.28         44.91         1.43 o
   4   5   2         52.03         59.40         3.00 o
   5   5   2          0.14          0.00         0.92 o
  -6   6   2          4.58          4.11         1.90 o
  -5   6   2          0.42          0.39         0.93 o
  -4   6   2          0.19         -0.85         0.43 o
  -3   6   2          0.02         -0.55         0.30 o
  -2   6   2        346.16        381.29         5.03 o
  -1   6   2        143.35        141.08         2.06 o
   0   6   2          3.92          1.83         0.37 o
   1   6   2          2.48          1.79         0.40 o
   2   6   2         95.04         94.11         1.64 o
   3   6   2        198.55        205.51         3.62 o
   4   6   2          4.90          2.60         0.91 o
   5   6   2          5.34          4.18         1.13 o
  -6   7   2          0.67         -1.59         1.67 o
  -5   7   2          6.11          2.96         1.04 o
  -4   7   2          0.86         -0.38         0.61 o
  -3   7   2          4.20          2.67         0.53 o
  -2   7   2         76.86         82.72         1.72 o
  -1   7   2         26.16         23.60         0.79 o
   0   7   2         14.63         12.89         0.64 o
   1   7   2         67.18         66.65         1.64 o
   2   7   2        258.55        255.97         4.22 o
   3   7   2         42.02         40.06         1.74 o
   4   7   2          1.01          1.55         1.22 o
   5   7   2          0.20         -1.41         1.01 o
  -5   8   2          0.17         -0.91         1.03 o
  -4   8   2          0.14         -1.22         0.78 o
  -3   8   2          2.39          2.52         0.62 o
  -2   8   2         34.96         31.30         1.00 o
  -1   8   2         67.88         61.87         1.40 o
   0   8   2        214.64        215.44         4.20 o
   1   8   2         10.67          8.01         0.82 o
   2   8   2         34.10         29.79         1.34 o
   3   8   2          9.41          8.68         1.06 o
   4   8   2          0.10          0.31         1.80 o
  -5   9   2          1.23          1.36         1.27 o
  -4   9   2          2.87          3.43         1.04 o
  -3   9   2        172.92        174.46         5.99 o
  -2   9   2          5.17          4.50         0.66 o
  -1   9   2        139.44        138.28         3.41 o
   0   9   2        126.33        128.31         3.30 o
   1   9   2          0.34         -0.31         0.64 o
   2   9   2          1.66          0.26         0.61 o
   3   9   2          0.00         -0.35         1.04 o
   4   9   2          2.52          2.96         1.93 o
  -5  10   2          6.18          5.72         1.35 o
  -4  10   2         68.89         78.13         2.79 o
  -3  10   2          3.82          3.75         1.41 o
  -2  10   2         99.57        108.26         3.00 o
  -1  10   2         28.99         24.57         1.44 o
   0  10   2         35.55         36.72         1.52 o
   1  10   2         11.70         10.11         1.07 o
   2  10   2          0.21         -0.99         0.97 o
   3  10   2         10.39          6.89         1.36 o
  -4  11   2         13.76         14.41         1.84 o
  -3  11   2          1.36          1.74         1.77 o
  -2  11   2         11.90         13.84         1.71 o
  -1  11   2          7.39          6.45         0.98 o
   0  11   2          0.00         -0.94         1.16 o
   1  11   2          2.56          0.47         1.23 o
   2  11   2          0.15         -1.02         1.10 o
   3  11   2          0.27          0.40         1.24 o
  -4  12   2          0.00         -0.77         1.35 o
  -3  12   2          1.87          1.67         1.35 o
  -2  12   2          0.82         -1.63         1.38 o
  -1  12   2          0.26         -0.90         0.95 o
   0  12   2          6.51          5.14         1.81 o
   1  12   2          2.26          3.66         1.91 o
   2  12   2          1.83          1.26         1.57 o
  -3  13   2          0.23          0.94         1.86 o
  -2  13   2          0.06         -0.67         2.37 o
  -1  13   2          3.24          4.43         1.65 o
   0  13   2          7.20          6.27         1.74 o
   1  13   2          0.03          0.80         1.33 o
  -1 -13   3          1.05          2.03         2.76 o
   0 -13   3          0.30          3.59         2.63 o
   1 -13   3          3.08          4.71         1.18 o
   2 -13   3          0.86          2.19         1.61 o
   3 -13   3          4.42          4.34         1.19 o
  -2 -12   3          3.86          4.68         6.21 o
  -1 -12   3          6.04          6.57         1.97 o
   0 -12   3         24.40         31.18         2.93 o
   1 -12   3         18.07         19.78         1.29 o
   2 -12   3          3.40          2.07         0.99 o
   3 -12   3          3.80          1.57         0.96 o
   4 -12   3          0.40          0.65         0.99 o
  -3 -11   3          0.61          8.46         3.52 o
  -2 -11   3          7.20          9.73         1.90 o
  -1 -11   3          1.28          3.61         1.62 o
   0 -11   3         63.35         67.25         2.21 o
   1 -11   3         48.54         49.60         1.71 o
   2 -11   3         29.54         25.36         1.54 o
   3 -11   3         11.64         12.62         1.28 o
   4 -11   3          3.81          4.80         1.10 o
  -3 -10   3          4.94          9.49         2.47 o
  -2 -10   3         36.29         47.02         2.38 o
  -1 -10   3        207.35        227.28         5.04 o
   0 -10   3         17.61         18.25         1.23 o
   1 -10   3         32.52         30.54         1.34 o
   2 -10   3         31.95         28.31         1.48 o
   3 -10   3         21.33         16.45         1.36 o
   4 -10   3          0.79          0.06         0.74 o
   5 -10   3          0.23          1.63         0.88 o
  -4  -9   3          3.17          5.68         4.31 o
  -3  -9   3         13.74         15.20         2.15 o
  -2  -9   3          6.16          4.99         0.81 o
  -1  -9   3         12.71         12.08         0.96 o
   0  -9   3         34.16         34.05         1.24 o
   1  -9   3         40.56         37.48         1.34 o
   2  -9   3         21.30         22.41         1.16 o
   3  -9   3          0.28         -0.02         0.63 o
   4  -9   3          4.93          6.53         0.93 o
   5  -9   3          0.41          0.38         0.72 o
  -4  -8   3          0.94          1.79         2.57 o
  -3  -8   3          5.11          5.76         1.15 o
  -2  -8   3         28.60         31.39         1.36 o
  -1  -8   3          6.02          4.72         0.67 o
   0  -8   3        135.79        136.33         2.36 o
   1  -8   3         21.09         21.65         0.92 o
   2  -8   3          3.05          2.62         0.56 o
   3  -8   3         68.22         67.51         2.03 o
   4  -8   3         33.97         36.55         1.49 o
   5  -8   3          0.14          0.37         0.70 o
  -5  -7   3          0.18          0.64         3.15 o
  -4  -7   3          4.84          3.24         1.17 o
  -3  -7   3         26.57         24.49         1.76 o
  -2  -7   3          0.05         -0.56         0.60 o
  -1  -7   3          0.00         -0.43         0.39 o
   0  -7   3        165.27        165.58         2.60 o
   1  -7   3         53.81         54.26         1.31 o
   2  -7   3         43.73         43.67         1.26 o
   3  -7   3        131.16        124.37         2.42 o
   4  -7   3         41.12         41.49         1.53 o
   5  -7   3          4.95          4.82         0.85 o
   6  -7   3          0.00          1.04         0.88 o
  -5  -6   3          0.38          1.26         2.63 o
  -4  -6   3         37.84         35.76         2.28 o
  -3  -6   3        150.12        143.76         2.60 o
  -2  -6   3          2.36          1.71         0.43 o
  -1  -6   3         53.53         49.99         1.30 o
   0  -6   3        471.37        478.33         6.77 o
   1  -6   3         12.48          9.05         0.56 o
   2  -6   3          0.10         -0.54         0.27 o
   3  -6   3        252.25        256.01         4.08 o
   4  -6   3          8.33          8.47         0.81 o
   5  -6   3          0.05         -0.54         0.64 o
   6  -6   3          1.27          0.82         1.20 o
  -5  -5   3          8.08          9.41         1.92 o
  -4  -5   3        106.68        105.64         2.79 o
  -3  -5   3         28.71         29.98         1.40 o
  -2  -5   3          3.86          3.65         0.41 o
  -1  -5   3          0.34         -0.04         0.27 o
   0  -5   3         15.35         13.45         0.56 o
   1  -5   3          9.38          9.38         0.52 o
   2  -5   3         98.97         98.50         1.69 o
   3  -5   3         72.35         68.79         1.57 o
   4  -5   3         25.32         29.03         1.37 o
   5  -5   3          6.40          6.93         0.97 o
   6  -5   3         22.93         27.66         2.62 o
  -6  -4   3          0.07         -0.92         1.45 o
  -5  -4   3          5.23          2.55         1.00 o
  -4  -4   3         27.28         25.24         1.46 o
  -3  -4   3          8.25          6.82         0.52 o
  -2  -4   3          0.42         -0.05         0.24 o
  -1  -4   3        466.87        441.55         7.37 o
   0  -4   3          7.70          6.17         0.40 o
   1  -4   3         20.81         18.84         0.62 o
   2  -4   3         24.74         26.69         0.76 o
   3  -4   3          4.74          5.71         0.59 o
   4  -4   3         18.59         19.83         1.05 o
   5  -4   3         34.55         36.37         1.84 o
   6  -4   3          6.31          5.42         1.15 o
  -6  -3   3          0.00         -1.74         1.12 o
  -5  -3   3          4.43          4.10         1.04 o
  -4  -3   3          0.60          0.36         0.54 o
  -3  -3   3          0.09          0.19         0.28 o
  -2  -3   3         76.37         79.64         1.32 o
  -1  -3   3         49.28         50.56         0.92 o
   0  -3   3        546.97        503.47         6.13 o
   1  -3   3        885.67        910.59        10.72 o
   2  -3   3          0.00          0.56         0.28 o
   3  -3   3          0.19         -0.15         0.30 o
   4  -3   3         15.16         14.21         1.04 o
   5  -3   3          0.13         -0.99         0.70 o
   6  -3   3         13.92         11.17         1.53 o
  -6  -2   3          0.08         -1.03         1.07 o
  -5  -2   3          1.02          1.47         0.94 o
  -4  -2   3        102.04        100.30         1.99 o
  -3  -2   3         47.31         38.57         1.02 o
  -2  -2   3        146.16        152.41         2.10 o
  -1  -2   3        578.50        553.40         9.51 o
   0  -2   3       1084.47       1091.63        11.18 o
   1  -2   3       4673.67       4900.88        49.73 o
   2  -2   3        286.56        306.79         3.93 o
   3  -2   3        211.05        238.56         3.33 o
   4  -2   3         47.87         56.56         1.40 o
   5  -2   3         44.35         43.76         1.81 o
   6  -2   3          0.01         -1.28         0.94 o
  -6  -1   3          0.16         -1.24         1.06 o
  -5  -1   3         27.23         26.21         3.04 o
  -4  -1   3         39.37         36.53         1.38 o
  -3  -1   3         72.54         64.78         1.16 o
  -2  -1   3          9.95         10.40         0.36 o
  -1  -1   3       8820.89       8635.03        99.49 o
   0  -1   3       3924.57       4037.25        38.85 o
   1  -1   3       1857.70       1953.18        18.79 o
   2  -1   3       1049.83       1130.55        13.25 o
   3  -1   3         28.17         26.59         0.80 o
   4  -1   3         12.65         16.03         0.94 o
   5  -1   3          0.14         -1.14         0.57 o
   6  -1   3          3.24          2.74         1.69 o
  -6   0   3          0.69          2.09         1.40 o
  -5   0   3         27.73         27.08         1.60 o
  -4   0   3         59.61         62.77         1.61 o
  -3   0   3          4.94          6.06         0.45 o
  -2   0   3        417.14        400.56         5.05 o
  -1   0   3       1750.26       1785.59        19.24 o
   0   0   3        564.14        542.83         5.67 o
   1   0   3        107.01        119.04         1.46 o
   2   0   3          2.18          1.16         0.22 o
   3   0   3          8.28          7.38         0.55 o
   4   0   3          1.47          0.36         0.47 o
   5   0   3         10.09          8.84         0.95 o
   6   0   3          0.84          1.61         0.99 o
  -6   1   3          9.24          9.98         1.98 o
  -5   1   3          1.38          1.19         0.76 o
  -4   1   3         80.97         79.49         1.67 o
  -3   1   3        108.90        120.43         1.98 o
  -2   1   3         50.23         56.87         1.05 o
  -1   1   3        562.43        576.24         7.00 o
   0   1   3        394.96        415.76         4.19 o
   1   1   3         32.21         33.74         0.61 o
   2   1   3         17.92         16.80         0.57 o
   3   1   3         73.08         77.40         1.79 o
   4   1   3          0.02         -0.86         0.43 o
   5   1   3          1.05         -0.05         0.69 o
   6   1   3          0.01          0.92         0.93 o
  -6   2   3         14.95         14.58         2.27 o
  -5   2   3         25.16         24.46         1.49 o
  -4   2   3        222.62        232.36         3.30 o
  -3   2   3        132.40        131.19         2.01 o
  -2   2   3         99.98        105.68         1.57 o
  -1   2   3        212.27        195.82         2.69 o
   0   2   3          3.64          2.64         0.24 o
   1   2   3        116.22        122.48         1.64 o
   2   2   3        243.33        265.17         3.57 o
   3   2   3        109.93        111.64         2.15 o
   4   2   3         68.85         67.53         2.00 o
   5   2   3          0.69          1.06         0.74 o
   6   2   3          1.97          1.46         1.16 o
  -6   3   3          5.65          7.45         2.77 o
  -5   3   3         35.99         41.17         1.59 o
  -4   3   3          9.48          8.93         0.70 o
  -3   3   3        227.31        245.58         3.48 o
  -2   3   3         61.49         66.40         1.20 o
  -1   3   3        190.86        182.76         2.48 o
   0   3   3        146.13        180.86         2.50 o
   1   3   3        460.43        504.62         6.84 o
   2   3   3         14.70         15.14         0.61 o
   3   3   3         82.09         77.76         1.78 o
   4   3   3         79.41         80.81         2.22 o
   5   3   3          1.67          0.18         0.71 o
   6   3   3          0.92          0.73         0.97 o
  -6   4   3         23.03         22.12         2.41 o
  -5   4   3         80.62         90.58         2.62 o
  -4   4   3         66.92         69.81         1.63 o
  -3   4   3        126.13        131.86         2.18 o
  -2   4   3          0.08         -0.14         0.27 o
  -1   4   3          6.68          8.91         0.41 o
   0   4   3         22.02         22.72         0.67 o
   1   4   3       1225.75       1380.23        17.59 o
   2   4   3         97.03        100.70         1.76 o
   3   4   3          2.63          2.69         0.55 o
   4   4   3         30.77         34.54         2.21 o
   5   4   3          1.00         -0.43         0.79 o
  -6   5   3         21.20         17.36         3.67 o
  -5   5   3          0.45          1.03         0.94 o
  -4   5   3          6.70          5.50         0.61 o
  -3   5   3         12.01         11.61         0.60 o
  -2   5   3         79.40         87.36         1.56 o
  -1   5   3          2.68          3.10         0.35 o
   0   5   3        135.07        149.68         2.46 o
   1   5   3        108.32        123.88         2.20 o
   2   5   3        248.74        249.58         3.60 o
   3   5   3          2.13          0.84         0.63 o
   4   5   3          0.25          0.33         0.94 o
   5   5   3          0.07          0.47         0.95 o
  -6   6   3          1.92          0.08         1.61 o
  -5   6   3          7.42          5.00         1.41 o
  -4   6   3         21.83         20.46         1.31 o
  -3   6   3          5.49          4.85         0.54 o
  -2   6   3          1.00          0.62         0.33 o
  -1   6   3         68.55         65.24         1.21 o
   0   6   3         22.53         23.46         0.88 o
   1   6   3         10.49          8.76         0.66 o
   2   6   3        133.43        135.87         2.42 o
   3   6   3          0.33         -0.51         0.58 o
   4   6   3          5.49          5.89         1.02 o
   5   6   3          0.11         -0.86         0.94 o
  -6   7   3          5.02          1.37         3.53 o
  -5   7   3          1.09         -0.69         0.98 o
  -4   7   3          7.11          4.85         0.98 o
  -3   7   3         24.64         23.91         1.09 o
  -2   7   3         15.93         16.04         0.77 o
  -1   7   3          5.54          4.55         0.43 o
   0   7   3        154.59        148.72         2.69 o
   1   7   3          0.27          0.06         0.45 o
   2   7   3         18.49         16.38         1.04 o
   3   7   3          7.10          7.10         0.87 o
   4   7   3          6.82          6.68         1.13 o
   5   7   3          0.19         -0.91         1.46 o
  -5   8   3          0.29         -1.08         0.96 o
  -4   8   3         23.53         22.51         1.60 o
  -3   8   3          2.02          1.74         0.75 o
  -2   8   3          0.31          0.25         0.41 o
  -1   8   3        114.55        123.12         2.87 o
   0   8   3        387.21        398.65         5.97 o
   1   8   3         75.05         73.61         1.90 o
   2   8   3         52.51         46.22         1.61 o
   3   8   3         16.17         11.93         1.08 o
   4   8   3          1.22          0.85         1.26 o
  -5   9   3          6.95          5.96         1.28 o
  -4   9   3         29.96         30.75         3.32 o
  -3   9   3         66.36         71.01         3.23 o
  -2   9   3         27.66         25.23         1.26 o
  -1   9   3        222.05        239.69         4.84 o
   0   9   3        157.63        154.24         3.34 o
   1   9   3         37.56         38.46         1.52 o
   2   9   3          4.41          4.43         0.93 o
   3   9   3          1.48          0.49         0.82 o
   4   9   3          0.09          1.15         2.07 o
  -5  10   3          8.65          5.68         2.21 o
  -4  10   3          0.45         -0.56         2.07 o
  -3  10   3         30.41         38.18         3.47 o
  -2  10   3        108.21        115.11         4.06 o
  -1  10   3        105.32        103.35         2.82 o
   0  10   3         14.16         14.12         1.11 o
   1  10   3          1.14          1.02         0.81 o
   2  10   3          4.56          1.52         1.02 o
   3  10   3          0.02         -1.19         1.05 o
  -4  11   3          1.22          0.26         1.36 o
  -3  11   3         14.29         11.80         1.98 o
  -2  11   3          1.69          0.74         1.08 o
  -1  11   3          6.36          2.64         0.98 o
   0  11   3          8.30          6.70         0.98 o
   1  11   3          0.10         -0.88         1.27 o
   2  11   3          0.00         -0.94         1.38 o
   3  11   3          0.13          2.04         1.95 o
  -3  12   3          9.00          7.64         2.89 o
  -2  12   3          1.82         -1.60         1.09 o
  -1  12   3          6.29          6.45         1.72 o
   0  12   3          0.20          0.25         1.46 o
   1  12   3          0.04         -0.34         1.52 o
   2  12   3          0.05         -0.01         1.66 o
  -2  13   3          0.03         -3.17         1.58 o
  -1  13   3          0.43         -1.25         1.78 o
   0  13   3          0.04         -3.73         2.98 o
   1  13   3          4.33          5.17         3.13 o
  -1 -13   4          1.40          5.80         4.67 o
   0 -13   4          0.01          3.61         2.31 o
   1 -13   4          9.92         11.25         1.72 o
   2 -13   4          0.49          1.01         0.85 o
   3 -13   4          3.89          5.35         1.44 o
  -2 -12   4          6.45          6.76         4.07 o
  -1 -12   4         10.05         11.23         2.85 o
   0 -12   4          0.64          2.91         1.50 o
   1 -12   4         26.30         29.25         2.67 o
   2 -12   4          2.48          1.60         0.80 o
   3 -12   4          0.22         -0.45         0.86 o
   4 -12   4          3.86          7.07         1.28 o
  -3 -11   4          6.67         36.04         4.12 o
  -2 -11   4          0.86          2.73         2.51 o
  -1 -11   4          7.11          9.81         1.23 o
   0 -11   4         20.71         26.28         3.25 o
   1 -11   4         51.14         50.36         1.75 o
   2 -11   4          5.42          6.19         0.99 o
   3 -11   4          0.01          0.86         0.85 o
   4 -11   4          4.32          5.85         1.16 o
  -3 -10   4          8.06          8.41         2.73 o
  -2 -10   4         79.73         92.89         3.73 o
  -1 -10   4          0.00          1.56         0.75 o
   0 -10   4          8.79          7.34         0.94 o
   1 -10   4          1.58          0.59         0.75 o
   2 -10   4         22.72         17.80         1.29 o
   3 -10   4          0.03          0.97         0.80 o
   4 -10   4          2.58          2.93         0.97 o
   5 -10   4          3.84          4.23         1.14 o
  -4  -9   4          0.55          3.89         4.28 o
  -3  -9   4          6.79          8.10         2.14 o
  -2  -9   4          3.30          3.06         0.90 o
  -1  -9   4         19.71         20.58         1.19 o
   0  -9   4          1.28          0.37         0.53 o
   1  -9   4          0.18         -0.69         0.48 o
   2  -9   4         14.01         12.43         1.07 o
   3  -9   4         27.85         26.24         1.40 o
   4  -9   4          8.98          9.05         0.92 o
   5  -9   4          5.41          5.37         0.92 o
  -4  -8   4          7.58          9.11         1.76 o
  -3  -8   4          3.19          4.63         1.11 o
  -2  -8   4         68.58         69.63         1.94 o
  -1  -8   4         41.89         45.32         1.46 o
   0  -8   4          0.01         -0.10         0.44 o
   1  -8   4         15.14         15.55         0.90 o
   2  -8   4          0.00         -0.66         0.53 o
   3  -8   4         32.64         30.53         2.39 o
   4  -8   4          2.33          2.42         0.68 o
   5  -8   4          2.22          2.07         0.76 o
  -5  -7   4          6.07          7.02         1.82 o
  -4  -7   4         12.47         11.26         1.66 o
  -3  -7   4         40.56         36.63         1.56 o
  -2  -7   4         88.67         88.13         2.37 o
  -1  -7   4          0.15         -0.23         0.40 o
   0  -7   4         99.19        104.78         1.91 o
   1  -7   4          0.00         -0.10         0.31 o
   2  -7   4          4.42          2.49         0.51 o
   3  -7   4         90.66         87.45         1.97 o
   4  -7   4         24.91         22.33         1.21 o
   5  -7   4          0.43          0.62         0.70 o
   6  -7   4         31.52         39.45         2.27 o
  -5  -6   4          3.54          5.20         1.54 o
  -4  -6   4          6.53          7.11         1.83 o
  -3  -6   4          0.14         -0.49         0.57 o
  -2  -6   4          5.21          5.00         0.61 o
  -1  -6   4         75.57         78.07         1.71 o
   0  -6   4        315.29        320.45         4.35 o
   1  -6   4         13.94         11.37         0.68 o
   2  -6   4         42.17         36.06         1.02 o
   3  -6   4        269.89        269.66         4.18 o
   4  -6   4         19.31         14.81         0.99 o
   5  -6   4          8.45          7.45         0.89 o
   6  -6   4          0.43          1.34         0.90 o
  -5  -5   4          0.02          1.46         1.81 o
  -4  -5   4          1.09          2.95         0.99 o
  -3  -5   4         16.73         15.11         0.90 o
  -2  -5   4         47.33         46.88         1.10 o
  -1  -5   4         88.60        100.29         1.92 o
   0  -5   4         18.20         13.72         0.59 o
   1  -5   4        319.23        324.06         4.60 o
   2  -5   4          0.19          0.09         0.36 o
   3  -5   4         16.94         13.57         0.80 o
   4  -5   4         17.26         16.97         1.09 o
   5  -5   4         13.42         13.09         1.31 o
   6  -5   4          0.30          3.07         1.15 o
  -5  -4   4          7.22          7.09         1.39 o
  -4  -4   4         32.54         32.79         1.46 o
  -3  -4   4          6.82          5.26         0.62 o
  -2  -4   4         63.09         67.71         1.24 o
  -1  -4   4         42.15         47.45         1.10 o
   0  -4   4        329.61        318.70         4.17 o
   1  -4   4        347.06        359.09         4.58 o
   2  -4   4       2012.03       2080.10        24.17 o
   3  -4   4        127.92        131.32         2.56 o
   4  -4   4         42.92         42.46         1.50 o
   5  -4   4          0.15          0.57         0.80 o
   6  -4   4          0.62          0.24         1.00 o
  -6  -3   4          0.45          3.25         3.19 o
  -5  -3   4          1.61          1.53         1.23 o
  -4  -3   4         11.87         10.13         0.90 o
  -3  -3   4         20.93         17.47         0.72 o
  -2  -3   4          1.44          1.50         0.23 o
  -1  -3   4        288.00        274.23         3.83 o
   0  -3   4          0.52          0.72         0.19 o
   1  -3   4        954.24       1032.72        12.17 o
   2  -3   4       1347.74       1434.35        18.13 o
   3  -3   4         58.12         60.99         1.41 o
   4  -3   4          7.22          7.16         0.71 o
   5  -3   4          2.86          1.86         0.85 o
   6  -3   4          7.74          5.83         1.26 o
  -6  -2   4          0.02          2.85         2.53 o
  -5  -2   4         25.17         19.07         1.54 o
  -4  -2   4        116.78        121.13         2.82 o
  -3  -2   4          0.05          0.50         0.21 o
  -2  -2   4       1896.17       1912.06        24.15 o
  -1  -2   4         67.87         59.43         1.10 o
   0  -2   4        191.19        190.97         2.38 o
   1  -2   4          0.80          0.66         0.15 o
   2  -2   4          0.90          1.12         0.26 o
   3  -2   4         11.88         11.90         0.62 o
   4  -2   4         27.31         23.19         1.01 o
   5  -2   4         40.50         40.00         1.59 o
   6  -2   4          1.07          1.11         1.03 o
  -6  -1   4          1.42          3.08         2.38 o
  -5  -1   4         20.65         18.19         1.48 o
  -4  -1   4         62.48         60.45         1.71 o
  -3  -1   4          6.68          3.79         0.37 o
  -2  -1   4        135.45        143.09         2.41 o
  -1  -1   4       1673.39       1674.41        19.52 o
   0  -1   4         12.12         11.10         0.29 o
   1  -1   4        667.09        674.83         6.72 o
   2  -1   4        744.91        838.78         9.99 o
   3  -1   4         16.07         15.80         0.66 o
   4  -1   4          8.09          7.74         0.74 o
   5  -1   4          1.28         -0.09         0.65 o
   6  -1   4          6.98          7.54         1.10 o
  -5   0   4         69.71         69.46         2.18 o
  -4   0   4         78.99         72.12         1.84 o
  -3   0   4         18.21         16.19         0.65 o
  -2   0   4        718.78        753.90         9.14 o
  -1   0   4          1.98          1.54         0.17 o
   0   0   4          0.20          0.03         0.10 o
   1   0   4         51.18         54.75         0.83 o
   2   0   4         18.55         11.71         0.44 o
   3   0   4          0.47          0.18         0.29 o
   4   0   4         48.18         48.19         1.49 o
   5   0   4         48.02         50.11         1.79 o
   6   0   4         26.89         30.41         2.22 o
  -5   1   4         36.92         40.63         1.74 o
  -4   1   4         27.66         23.11         0.97 o
  -3   1   4          2.49          1.74         0.32 o
  -2   1   4         85.47         82.51         1.38 o
  -1   1   4         55.04         50.99         0.99 o
   0   1   4         58.69         59.81         0.95 o
   1   1   4        525.49        536.01         5.75 o
   2   1   4          2.32          1.64         0.29 o
   3   1   4        101.35        103.19         2.02 o
   4   1   4         26.52         24.27         1.21 o
   5   1   4         12.35         12.13         1.08 o
   6   1   4          8.49          8.16         1.10 o
  -6   2   4          1.73          4.96         2.38 o
  -5   2   4          1.89          1.20         1.00 o
  -4   2   4         13.49         12.25         0.72 o
  -3   2   4         88.26         86.88         1.53 o
  -2   2   4        164.35        172.24         2.36 o
  -1   2   4       1851.21       1870.06        21.83 o
   0   2   4        138.23        150.16         2.08 o
   1   2   4        831.62        889.62        10.55 o
   2   2   4        203.42        208.59         2.95 o
   3   2   4         49.72         48.81         1.36 o
   4   2   4         22.98         24.54         1.38 o
   5   2   4         32.66         33.75         2.69 o
   6   2   4          2.07          2.54         0.92 o
  -6   3   4         23.79         24.83         3.28 o
  -5   3   4          3.81          4.99         1.17 o
  -4   3   4          0.08          0.27         0.44 o
  -3   3   4         25.05         23.86         0.77 o
  -2   3   4         28.83         27.09         0.88 o
  -1   3   4        126.57        135.31         2.21 o
   0   3   4        488.27        508.46         6.34 o
   1   3   4        651.28        725.06         9.52 o
   2   3   4          0.08          0.37         0.26 o
   3   3   4        122.84        123.56         2.42 o
   4   3   4        133.33        141.03         3.59 o
   5   3   4          4.13          5.28         1.00 o
  -6   4   4         21.86         22.40         3.78 o
  -5   4   4        100.85        109.49         3.67 o
  -4   4   4         37.41         34.63         1.39 o
  -3   4   4         45.92         44.25         0.98 o
  -2   4   4         24.77         30.06         1.19 o
  -1   4   4        262.33        277.65         3.69 o
   0   4   4        912.60       1016.04        12.19 o
   1   4   4          9.37          9.43         0.58 o
   2   4   4         11.25         12.33         0.64 o
   3   4   4          0.47          0.87         0.46 o
   4   4   4        187.75        202.48         5.99 o
   5   4   4          0.12         -1.54         0.98 o
  -6   5   4          2.12          2.07         1.71 o
  -5   5   4         13.69         12.47         1.37 o
  -4   5   4          0.48         -0.27         0.60 o
  -3   5   4        103.43        112.12         2.07 o
  -2   5   4          0.48         -0.18         0.25 o
  -1   5   4          0.23         -0.38         0.20 o
   0   5   4          9.22          8.79         0.55 o
   1   5   4          6.92          8.25         0.61 o
   2   5   4         56.91         55.39         1.27 o
   3   5   4        169.69        171.01         3.24 o
   4   5   4         28.87         26.08         1.73 o
   5   5   4          0.04         -1.33         0.93 o
  -6   6   4          1.07          0.78         1.63 o
  -5   6   4          1.33         -0.33         0.99 o
  -4   6   4          7.18          5.56         0.85 o
  -3   6   4         11.39         12.71         0.93 o
  -2   6   4          1.08          0.93         0.33 o
  -1   6   4          3.22          2.14         0.32 o
   0   6   4          9.48          9.73         0.67 o
   1   6   4         24.84         27.40         1.05 o
   2   6   4         93.83         91.03         2.08 o
   3   6   4         61.44         55.36         1.79 o
   4   6   4          1.14         -0.19         1.17 o
   5   6   4          0.79         -0.95         1.04 o
  -6   7   4          6.92          2.50         4.71 o
  -5   7   4          0.17         -1.22         1.08 o
  -4   7   4          1.42         -0.11         0.75 o
  -3   7   4         82.47         81.68         2.04 o
  -2   7   4        100.32         96.91         2.29 o
  -1   7   4        192.14        187.86         3.01 o
   0   7   4         24.49         25.10         1.12 o
   1   7   4         21.67         20.23         1.07 o
   2   7   4         33.17         28.88         1.30 o
   3   7   4          5.94          7.17         0.93 o
   4   7   4          4.14          2.57         1.41 o
  -5   8   4          0.10         -1.91         1.16 o
  -4   8   4        125.15        127.99         3.43 o
  -3   8   4         61.42         66.13         1.93 o
  -2   8   4         15.93         16.55         1.18 o
  -1   8   4         18.61         23.30         1.36 o
   0   8   4          0.49         -0.53         0.55 o
   1   8   4          6.49          5.30         0.77 o
   2   8   4          0.01          0.16         0.59 o
   3   8   4         33.95         30.97         1.57 o
   4   8   4          0.40         -0.44         1.44 o
  -5   9   4          4.48          1.95         1.16 o
  -4   9   4         21.13         20.19         1.58 o
  -3   9   4         18.50         18.07         1.68 o
  -2   9   4          0.01          0.38         0.80 o
  -1   9   4         37.60         41.07         1.60 o
   0   9   4         19.99         16.94         1.15 o
   1   9   4          8.42          6.81         0.97 o
   2   9   4         43.36         39.56         1.72 o
   3   9   4          0.71         -0.11         0.73 o
   4   9   4          0.12          0.49         1.87 o
  -4  10   4          0.46         -1.80         1.51 o
  -3  10   4          1.32         -0.39         1.15 o
  -2  10   4          8.67          4.56         1.51 o
  -1  10   4          3.91          3.70         1.03 o
   0  10   4          2.47          1.81         0.77 o
   1  10   4         13.42         11.10         1.55 o
   2  10   4          4.99          6.76         1.13 o
   3  10   4          1.16         -0.94         1.96 o
  -4  11   4          4.84          3.02         1.50 o
  -3  11   4          8.03          7.32         1.51 o
  -2  11   4          1.23         -1.92         1.02 o
  -1  11   4          2.36          0.67         1.03 o
   0  11   4         10.46          9.87         1.13 o
   1  11   4          0.62         -0.50         1.32 o
   2  11   4         23.07         33.47         3.78 o
  -3  12   4          0.81         -0.84         2.30 o
  -2  12   4          0.32         -0.94         1.36 o
  -1  12   4          0.02         -1.72         1.52 o
   0  12   4          0.08         -2.55         2.53 o
   1  12   4         23.64         32.06         4.26 o
  -2  13   4         11.34          7.77         3.52 o
  -1  13   4          0.00         -2.81         1.43 o
   0  13   4          0.00          0.44         4.63 o
  -1 -13   5          0.10          2.56         6.09 o
   0 -13   5         17.89         16.63         2.16 o
   1 -13   5         22.02         23.00         2.05 o
   2 -13   5          1.61          3.19         0.94 o
  -2 -12   5         33.67         29.28         4.11 o
  -1 -12   5         16.19         10.54         2.50 o
   0 -12   5         61.77         72.54         2.49 o
   1 -12   5          0.25          1.55         0.87 o
   2 -12   5          0.41          1.49         1.10 o
   3 -12   5          0.77          1.69         0.97 o
  -3 -11   5         24.98         24.60         4.04 o
  -2 -11   5          4.25         13.32         2.52 o
  -1 -11   5          6.55          9.36         1.91 o
   0 -11   5          5.17          6.73         1.34 o
   1 -11   5          0.00         -0.12         0.64 o
   2 -11   5          1.09          2.33         0.73 o
   3 -11   5          3.35          3.68         1.01 o
   4 -11   5          0.04          0.57         0.95 o
  -3 -10   5          0.14          5.35         4.49 o
  -2 -10   5          0.05          2.76         1.05 o
  -1 -10   5          6.37          7.49         0.99 o
   0 -10   5         31.79         33.37         1.63 o
   1 -10   5         68.69         67.46         1.93 o
   2 -10   5         32.13         34.55         1.67 o
   3 -10   5          0.26          1.22         0.81 o
   4 -10   5          0.79          0.84         0.87 o
   5 -10   5         20.22         21.98         2.40 o
  -4  -9   5          0.01          9.20         3.30 o
  -3  -9   5          5.74          6.12         2.47 o
  -2  -9   5          1.89          3.24         0.96 o
  -1  -9   5          0.98          1.10         0.64 o
   0  -9   5          6.35          5.74         0.73 o
   1  -9   5         50.64         49.55         1.83 o
   2  -9   5         26.94         27.03         1.43 o
   3  -9   5         11.15         12.20         1.20 o
   4  -9   5          4.73          4.16         0.81 o
   5  -9   5         17.41         18.27         1.31 o
  -4  -8   5          0.06          9.79         3.37 o
  -3  -8   5         40.86         41.02         2.21 o
  -2  -8   5         88.71         89.97         2.79 o
  -1  -8   5         11.73         11.08         0.89 o
   0  -8   5         21.70         18.51         0.93 o
   1  -8   5          0.58          0.16         0.47 o
   2  -8   5          1.87          0.65         0.65 o
   3  -8   5        123.36        128.56         2.59 o
   4  -8   5          2.47          3.36         0.73 o
   5  -8   5          4.60          4.97         0.88 o
  -4  -7   5          5.52          5.29         1.50 o
  -3  -7   5         35.38         37.86         1.63 o
  -2  -7   5         49.64         41.27         1.73 o
  -1  -7   5        136.87        133.07         2.78 o
   0  -7   5         23.12         23.04         0.89 o
   1  -7   5         21.16         19.45         0.93 o
   2  -7   5         94.54         95.15         2.01 o
   3  -7   5          0.07         -0.03         0.51 o
   4  -7   5          3.53          2.70         0.69 o
   5  -7   5          2.23          3.65         0.83 o
  -5  -6   5          2.69          6.25         2.17 o
  -4  -6   5          0.19          3.30         2.07 o
  -3  -6   5        115.24        115.64         2.66 o
  -2  -6   5         28.44         30.42         1.77 o
  -1  -6   5         25.78         23.78         0.95 o
   0  -6   5         31.45         31.29         1.13 o
   1  -6   5         12.88         11.55         0.63 o
   2  -6   5         55.02         50.94         1.23 o
   3  -6   5        167.24        166.84         3.23 o
   4  -6   5          0.56         -0.02         0.56 o
   5  -6   5          0.13         -0.21         0.70 o
   6  -6   5          5.00          3.99         1.04 o
  -5  -5   5          0.82          4.12         3.67 o
  -4  -5   5          8.67          9.89         1.52 o
  -3  -5   5          5.07          4.25         0.74 o
  -2  -5   5          6.83          4.62         0.60 o
  -1  -5   5          3.28          2.52         0.40 o
   0  -5   5          3.47          2.76         0.36 o
   1  -5   5        290.87        291.82         4.25 o
   2  -5   5        237.66        240.68         3.70 o
   3  -5   5          4.67          5.93         0.61 o
   4  -5   5         41.26         41.19         1.55 o
   5  -5   5          0.02          0.78         0.83 o
   6  -5   5          2.03          3.56         1.15 o
  -5  -4   5          1.08          1.79         1.53 o
  -4  -4   5          1.84          1.02         0.65 o
  -3  -4   5          8.91          6.74         0.65 o
  -2  -4   5          1.94          1.96         0.30 o
  -1  -4   5         44.93         46.67         1.13 o
   0  -4   5         16.38         13.54         0.56 o
   1  -4   5        961.27        984.45        11.76 o
   2  -4   5       1191.67       1242.69        15.94 o
   3  -4   5         59.38         53.71         1.49 o
   4  -4   5          5.80          4.95         0.73 o
   5  -4   5         40.47         42.67         2.19 o
   6  -4   5         12.67         13.76         1.67 o
  -6  -3   5          0.57          0.53         2.23 o
  -5  -3   5          5.44          5.73         1.08 o
  -4  -3   5         10.96          9.79         0.92 o
  -3  -3   5         46.49         44.89         1.36 o
  -2  -3   5          6.39          5.02         0.48 o
  -1  -3   5        713.94        704.85         8.61 o
   0  -3   5         39.70         29.41         0.64 o
   1  -3   5        952.94        990.41        10.99 o
   2  -3   5        155.41        144.76         2.04 o
   3  -3   5          0.73          1.60         0.46 o
   4  -3   5         42.76         40.61         1.23 o
   5  -3   5          9.49          9.95         1.16 o
   6  -3   5          0.20         -1.86         0.93 o
  -6  -2   5          0.00          0.04         2.29 o
  -5  -2   5          8.89         11.16         1.26 o
  -4  -2   5          3.29          3.33         0.67 o
  -3  -2   5          1.78          2.05         0.47 o
  -2  -2   5        898.54        829.55        10.22 o
  -1  -2   5        674.75        698.58         8.58 o
   0  -2   5        163.85        167.06         2.18 o
   1  -2   5        709.84        750.18         7.50 o
   2  -2   5         36.19         34.50         0.74 o
   3  -2   5         39.98         36.39         0.99 o
   4  -2   5         10.61          9.75         0.83 o
   5  -2   5          4.11          1.51         0.71 o
   6  -2   5          4.20          5.10         1.25 o
  -6  -1   5          0.53          4.95         2.14 o
  -5  -1   5          0.02          0.14         0.93 o
  -4  -1   5         94.00         89.85         2.27 o
  -3  -1   5          4.37          3.67         0.54 o
  -2  -1   5        303.12        327.82         5.17 o
  -1  -1   5         11.49         14.53         0.52 o
   0  -1   5        471.28        475.33         4.64 o
   1  -1   5        225.04        224.37         2.50 o
   2  -1   5        145.99        154.16         2.12 o
   3  -1   5         81.94         79.69         1.52 o
   4  -1   5         12.26         14.23         0.96 o
   5  -1   5         10.32          7.38         0.94 o
   6  -1   5         18.84         17.69         1.45 o
  -5   0   5         25.13         22.32         2.52 o
  -4   0   5          0.31         -0.34         0.49 o
  -3   0   5        113.21        108.45         2.52 o
  -2   0   5        490.41        514.88         7.65 o
  -1   0   5        237.62        243.05         3.24 o
   0   0   5         71.67         69.96         0.96 o
   1   0   5          0.75          0.34         0.16 o
   2   0   5          2.38          0.56         0.20 o
   3   0   5         26.36         27.40         0.97 o
   4   0   5         63.71         63.27         1.74 o
   5   0   5         15.26         16.03         1.21 o
   6   0   5         14.25         14.46         1.29 o
  -6   1   5          0.50          8.76         4.26 o
  -5   1   5          9.41          7.17         1.18 o
  -4   1   5          0.16         -0.12         0.49 o
  -3   1   5         31.60         31.32         0.88 o
  -2   1   5        790.43        808.53         9.83 o
  -1   1   5        174.99        181.69         2.67 o
   0   1   5        632.83        639.25         7.30 o
   1   1   5         81.18         82.61         1.22 o
   2   1   5          1.66          0.76         0.19 o
   3   1   5         47.60         50.75         1.36 o
   4   1   5         32.60         28.09         1.28 o
   5   1   5          8.19          8.84         1.01 o
   6   1   5          1.84          1.68         0.92 o
  -6   2   5         12.77         13.66         2.21 o
  -5   2   5          8.89          8.78         1.31 o
  -4   2   5         96.99        104.04         2.51 o
  -3   2   5         55.98         47.76         1.08 o
  -2   2   5        213.12        213.25         3.16 o
  -1   2   5        517.98        579.34         7.28 o
   0   2   5       1042.18       1085.16        12.84 o
   1   2   5        445.61        476.93         5.61 o
   2   2   5        438.28        453.05         5.81 o
   3   2   5         65.76         63.31         1.59 o
   4   2   5          3.05          3.21         0.78 o
   5   2   5          1.68          2.19         0.76 o
   6   2   5          2.07          5.11         2.67 o
  -6   3   5         12.61         11.74         2.43 o
  -5   3   5          0.01          0.12         1.47 o
  -4   3   5         30.46         33.07         1.32 o
  -3   3   5        157.01        160.28         2.43 o
  -2   3   5        237.40        243.27         3.55 o
  -1   3   5         26.23         21.13         0.70 o
   0   3   5         93.82        109.05         1.80 o
   1   3   5        123.14        143.05         2.37 o
   2   3   5        126.63        135.01         2.18 o
   3   3   5         30.94         33.68         1.15 o
   4   3   5         64.31         68.58         2.71 o
   5   3   5          0.00         -0.81         1.09 o
  -6   4   5         14.88         10.79         2.03 o
  -5   4   5          0.03         -0.17         0.99 o
  -4   4   5          3.07          2.72         0.68 o
  -3   4   5        147.37        148.14         2.75 o
  -2   4   5         16.41         16.09         0.77 o
  -1   4   5         44.32         45.38         1.10 o
   0   4   5        101.28        106.35         1.82 o
   1   4   5          1.46          1.00         0.31 o
   2   4   5          0.03         -0.16         0.26 o
   3   4   5        387.47        402.69         5.59 o
   4   4   5          2.29          3.36         0.93 o
   5   4   5          0.21          0.62         1.03 o
  -6   5   5          3.12          1.60         2.86 o
  -5   5   5          1.83         -0.17         1.03 o
  -4   5   5          0.26         -0.67         0.61 o
  -3   5   5         20.99         20.96         1.29 o
  -2   5   5          5.95          5.48         0.56 o
  -1   5   5         32.17         33.01         1.53 o
   0   5   5          6.76          4.87         0.46 o
   1   5   5          2.05          3.37         0.47 o
   2   5   5          8.93          9.55         0.80 o
   3   5   5         29.92         29.26         1.40 o
   4   5   5          3.53          2.38         0.94 o
   5   5   5          4.36          2.97         1.76 o
  -6   6   5          3.48          3.25         2.92 o
  -5   6   5          0.07         -1.97         1.15 o
  -4   6   5         15.71         14.72         1.13 o
  -3   6   5          1.59          0.81         0.55 o
  -2   6   5         24.59         22.35         1.01 o
  -1   6   5         43.35         38.77         1.09 o
   0   6   5        272.27        271.75         3.96 o
   1   6   5         61.50         58.98         1.55 o
   2   6   5         45.02         39.79         1.43 o
   3   6   5         11.79         12.78         1.08 o
   4   6   5          0.14         -1.42         0.75 o
   5   6   5          0.89         -1.86         1.15 o
  -5   7   5          2.67          1.73         2.22 o
  -4   7   5          7.08          4.26         0.87 o
  -3   7   5         38.98         38.90         1.53 o
  -2   7   5          4.24          5.42         0.70 o
  -1   7   5        157.30        162.23         2.77 o
   0   7   5          0.00         -0.61         0.46 o
   1   7   5         23.21         16.86         1.02 o
   2   7   5          0.99          1.08         0.61 o
   3   7   5          0.66         -0.23         0.67 o
   4   7   5          0.75          0.63         1.11 o
  -5   8   5          7.23          1.62         1.80 o
  -4   8   5          0.63         -1.02         1.07 o
  -3   8   5         43.09         41.60         1.98 o
  -2   8   5         15.02         15.53         1.20 o
  -1   8   5        758.10        812.59        11.35 o
   0   8   5        100.18         95.08         2.25 o
   1   8   5          0.70         -0.76         0.60 o
   2   8   5          3.64          3.04         0.74 o
   3   8   5          0.07         -1.28         0.64 o
   4   8   5          0.95          0.18         1.05 o
  -5   9   5          2.36          1.42         1.53 o
  -4   9   5          6.50          3.74         2.69 o
  -3   9   5          1.37         -1.00         1.03 o
  -2   9   5         41.59         39.44         1.79 o
  -1   9   5         78.24         73.59         2.43 o
   0   9   5         49.62         42.20         1.61 o
   1   9   5          9.06          8.31         1.05 o
   2   9   5          0.02         -0.75         1.01 o
   3   9   5          0.13         -0.67         0.80 o
  -4  10   5          0.28         -1.52         1.45 o
  -3  10   5          0.14         -0.55         1.67 o
  -2  10   5          2.23          0.64         1.18 o
  -1  10   5          0.10         -1.58         0.79 o
   0  10   5          2.95          1.45         1.25 o
   1  10   5          1.33          0.87         0.84 o
   2  10   5          0.48         -0.41         0.91 o
   3  10   5          1.37         -1.23         1.20 o
  -4  11   5          6.30          4.67         3.18 o
  -3  11   5          1.84          0.94         2.30 o
  -2  11   5          0.82         -0.89         1.29 o
  -1  11   5          0.04         -2.70         1.61 o
   0  11   5          0.00         -1.98         1.29 o
   1  11   5         13.84         14.99         1.71 o
   2  11   5          1.57         -0.37         1.65 o
  -3  12   5          3.46          2.91         1.90 o
  -2  12   5          3.17          0.47         2.18 o
  -1  12   5          1.40         -1.78         1.47 o
   0  12   5         24.26         33.12         3.59 o
   1  12   5          3.03          0.58         2.42 o
  -1  13   5          0.37         -1.27         1.60 o
   0 -13   6          0.01          3.64         2.61 o
   1 -13   6          0.89          2.18         0.91 o
   2 -13   6          0.03         -0.21         0.87 o
  -1 -12   6          0.10          5.51         3.28 o
   0 -12   6          0.00          1.69         1.33 o
   1 -12   6         15.41         13.16         1.22 o
   2 -12   6          3.36          2.68         1.24 o
   3 -12   6          3.95          4.15         1.10 o
  -2 -11   6         13.01         33.89         3.56 o
  -1 -11   6          5.34          7.45         1.33 o
   0 -11   6         35.03         39.85         1.93 o
   1 -11   6          1.36          1.42         0.73 o
   2 -11   6          3.80          3.98         0.87 o
   3 -11   6         15.63         13.30         1.39 o
   4 -11   6          3.02          3.66         1.15 o
  -3 -10   6          1.44          7.20         3.33 o
  -2 -10   6          1.52          3.36         1.30 o
  -1 -10   6         41.43         47.19         2.33 o
   0 -10   6          0.77          0.92         0.71 o
   1 -10   6          4.89          5.81         0.85 o
   2 -10   6         10.40         11.83         1.11 o
   3 -10   6          1.98          3.79         0.97 o
   4 -10   6          3.16          4.12         1.06 o
  -3  -9   6          3.65          5.78         2.73 o
  -2  -9   6          5.88          7.70         1.17 o
  -1  -9   6         52.94         55.14         2.13 o
   0  -9   6          4.19          2.86         0.65 o
   1  -9   6         10.02          9.96         0.91 o
   2  -9   6         22.63         25.02         1.40 o
   3  -9   6          0.19         -0.23         0.73 o
   4  -9   6          0.54          0.14         0.72 o
   5  -9   6          2.12          2.74         0.93 o
  -4  -8   6          2.00          7.04         4.19 o
  -3  -8   6          1.99          2.18         0.93 o
  -2  -8   6          0.11          0.56         0.79 o
  -1  -8   6         12.77         12.68         0.95 o
   0  -8   6         65.98         65.53         1.73 o
   1  -8   6          0.14         -0.69         0.45 o
   2  -8   6         52.33         51.61         1.78 o
   3  -8   6         80.24         81.00         2.23 o
   4  -8   6          0.08          0.19         0.60 o
   5  -8   6         18.25         15.60         1.22 o
  -4  -7   6          0.13          4.60         2.83 o
  -3  -7   6         14.89         11.93         1.14 o
  -2  -7   6          0.03         -1.24         0.62 o
  -1  -7   6        212.82        212.05         4.60 o
   0  -7   6          0.63          0.45         0.39 o
   1  -7   6          2.47          2.04         0.51 o
   2  -7   6        394.50        395.21         5.82 o
   3  -7   6          3.30          1.98         0.64 o
   4  -7   6          4.95          3.97         0.74 o
   5  -7   6          0.21          0.65         0.80 o
  -5  -6   6          9.92         39.17         5.57 o
  -4  -6   6         52.85         57.32         3.67 o
  -3  -6   6          3.03          2.47         0.75 o
  -2  -6   6         10.83          8.84         0.98 o
  -1  -6   6         16.01         15.74         0.86 o
   0  -6   6        138.48        141.15         2.46 o
   1  -6   6         39.04         32.52         1.09 o
   2  -6   6          0.22          0.62         0.39 o
   3  -6   6        162.66        164.36         3.63 o
   4  -6   6         37.77         35.29         1.42 o
   5  -6   6         24.52         34.91         1.95 o
  -5  -5   6          0.47          9.92         3.03 o
  -4  -5   6          1.97          1.84         1.28 o
  -3  -5   6          7.38          6.86         0.87 o
  -2  -5   6          0.76          0.41         0.47 o
  -1  -5   6         10.24         11.27         0.69 o
   0  -5   6          0.07         -0.34         0.26 o
   1  -5   6          0.16          0.13         0.30 o
   2  -5   6        171.00        173.90         2.69 o
   3  -5   6        116.13        115.17         2.49 o
   4  -5   6         37.76         36.79         1.37 o
   5  -5   6          2.73          2.00         0.96 o
   6  -5   6          4.46          5.31         1.41 o
  -5  -4   6          0.04          2.37         3.14 o
  -4  -4   6         10.92         11.25         1.17 o
  -3  -4   6          0.00         -0.56         0.44 o
  -2  -4   6         12.15         12.17         0.76 o
  -1  -4   6        345.20        326.50         4.84 o
   0  -4   6        158.19        148.84         2.33 o
   1  -4   6        119.70        110.54         1.69 o
   2  -4   6         41.66         37.50         1.00 o
   3  -4   6          0.02         -0.12         0.40 o
   4  -4   6          6.00          6.78         0.78 o
   5  -4   6          0.22         -0.05         0.79 o
   6  -4   6          1.76          1.33         1.08 o
  -5  -3   6          5.19          5.77         2.23 o
  -4  -3   6         23.38         23.63         1.63 o
  -3  -3   6          4.08          3.75         0.62 o
  -2  -3   6         48.06         41.24         1.12 o
  -1  -3   6         73.93         68.91         1.24 o
   0  -3   6          5.16          5.15         0.44 o
   1  -3   6         56.91         52.96         0.93 o
   2  -3   6        208.54        224.60         2.96 o
   3  -3   6          0.24          0.33         0.34 o
   4  -3   6          2.90          0.58         0.50 o
   5  -3   6         12.47          8.55         1.13 o
   6  -3   6          0.33         -0.20         1.02 o
  -6  -2   6          1.57          4.48         8.29 o
  -5  -2   6          0.03          1.13         1.01 o
  -4  -2   6         16.13         18.48         1.17 o
  -3  -2   6         66.85         65.27         1.68 o
  -2  -2   6        992.49        996.02        12.21 o
  -1  -2   6         37.70         34.27         0.88 o
   0  -2   6         16.40         13.00         0.41 o
   1  -2   6        451.22        480.80         5.00 o
   2  -2   6          9.54         10.95         0.49 o
   3  -2   6          3.40          3.16         0.43 o
   4  -2   6          9.61          7.87         0.80 o
   5  -2   6          4.88          3.32         0.84 o
   6  -2   6         13.16         14.55         2.05 o
  -6  -1   6          0.68          8.60         3.36 o
  -5  -1   6          7.24          6.79         1.15 o
  -4  -1   6         75.15         75.27         2.01 o
  -3  -1   6        369.06        378.66         5.86 o
  -2  -1   6        128.81        116.07         2.17 o
  -1  -1   6        285.12        282.53         3.08 o
   0  -1   6          2.21          3.26         0.24 o
   1  -1   6          1.58          0.25         0.18 o
   2  -1   6        120.67        115.40         1.57 o
   3  -1   6         61.91         64.43         1.37 o
   4  -1   6         45.70         39.56         1.42 o
   5  -1   6          0.03         -1.29         0.64 o
   6  -1   6         10.28         10.36         1.26 o
  -6   0   6          3.36          3.56         1.62 o
  -5   0   6          2.90          4.33         1.09 o
  -4   0   6         14.16         12.01         0.95 o
  -3   0   6        105.27        105.64         2.17 o
  -2   0   6         61.84         61.43         1.40 o
  -1   0   6        240.00        235.84         3.23 o
   0   0   6        217.41        222.97         2.52 o
   1   0   6         22.96         18.10         0.51 o
   2   0   6          0.19          0.15         0.20 o
   3   0   6        105.65        104.82         1.92 o
   4   0   6          0.32         -0.91         0.45 o
   5   0   6          5.74          4.01         0.85 o
   6   0   6          1.16          1.75         0.95 o
  -6   1   6          5.11          8.34         3.19 o
  -5   1   6          3.53          3.26         1.06 o
  -4   1   6          0.19          0.28         0.72 o
  -3   1   6          0.27          0.33         0.37 o
  -2   1   6          0.17          0.32         0.30 o
  -1   1   6        199.77        199.59         2.96 o
   0   1   6          7.49          7.34         0.39 o
   1   1   6        188.25        206.24         2.57 o
   2   1   6         11.86         11.93         0.47 o
   3   1   6          4.58          4.65         0.60 o
   4   1   6         45.98         43.80         1.82 o
   5   1   6          6.95          6.86         0.92 o
  -6   2   6         21.69         22.63         2.27 o
  -5   2   6          5.09          3.60         1.12 o
  -4   2   6        219.92        233.13         4.32 o
  -3   2   6         23.95         19.49         0.89 o
  -2   2   6         63.48         66.88         1.42 o
  -1   2   6          4.54          6.34         0.48 o
   0   2   6       1095.27       1212.43        13.53 o
   1   2   6        262.24        283.10         3.60 o
   2   2   6          0.10          0.90         0.24 o
   3   2   6        527.02        540.66         7.08 o
   4   2   6         23.62         26.28         1.73 o
   5   2   6         57.37         72.46         3.20 o
  -6   3   6          1.35          5.91         3.15 o
  -5   3   6          3.03          0.23         1.20 o
  -4   3   6         35.42         35.15         1.66 o
  -3   3   6         30.84         32.76         1.15 o
  -2   3   6         14.39         14.64         0.72 o
  -1   3   6        182.93        203.32         3.23 o
   0   3   6         54.35         59.39         1.23 o
   1   3   6          4.07          7.34         0.53 o
   2   3   6        124.73        125.60         2.12 o
   3   3   6         11.17          9.45         0.76 o
   4   3   6         42.40         44.97         2.05 o
   5   3   6         33.51         38.59         3.41 o
  -6   4   6          2.30          4.26         2.63 o
  -5   4   6          0.15         -0.03         1.15 o
  -4   4   6         62.36         65.15         2.25 o
  -3   4   6          0.05         -0.01         0.45 o
  -2   4   6          5.23          3.68         0.49 o
  -1   4   6          2.26          2.90         0.39 o
   0   4   6          0.92          0.68         0.27 o
   1   4   6        142.85        154.76         2.67 o
   2   4   6          0.27          0.28         0.42 o
   3   4   6         41.23         36.01         1.44 o
   4   4   6         36.85         42.49         2.11 o
   5   4   6          0.02         -1.75         0.95 o
  -6   5   6          0.06         -1.96         2.04 o
  -5   5   6          3.29          1.47         1.47 o
  -4   5   6          3.39          2.51         0.80 o
  -3   5   6          0.00         -0.77         0.48 o
  -2   5   6          8.59          8.22         0.69 o
  -1   5   6         75.58         72.28         1.59 o
   0   5   6         42.77         41.36         1.11 o
   1   5   6         40.46         40.27         1.23 o
   2   5   6          8.75          9.96         0.83 o
   3   5   6          5.33          5.94         0.84 o
   4   5   6         12.39         11.88         1.32 o
   5   5   6          0.21         -1.05         1.02 o
  -5   6   6          0.37          2.24         1.87 o
  -4   6   6          9.32          6.39         0.90 o
  -3   6   6         16.55         13.22         0.98 o
  -2   6   6         50.32         48.14         1.48 o
  -1   6   6         49.14         50.18         1.57 o
   0   6   6        109.80        108.38         2.09 o
   1   6   6         10.33         10.84         0.82 o
   2   6   6         18.35         19.03         1.16 o
   3   6   6         11.71          9.61         1.00 o
   4   6   6          0.10         -0.05         0.84 o
  -5   7   6         19.92         14.67         1.94 o
  -4   7   6          2.70          1.99         0.82 o
  -3   7   6          9.95          8.32         0.92 o
  -2   7   6        165.21        181.84         3.87 o
  -1   7   6         80.01         93.40         2.35 o
   0   7   6         43.96         46.41         1.51 o
   1   7   6          2.22         -0.51         0.56 o
   2   7   6         44.64         38.61         1.53 o
   3   7   6          2.24          1.22         0.89 o
   4   7   6          4.67          5.69         1.22 o
  -5   8   6          0.51          1.66         1.75 o
  -4   8   6         29.35         30.28         2.14 o
  -3   8   6          0.00         -0.75         0.84 o
  -2   8   6        252.87        281.23         4.93 o
  -1   8   6          7.95          9.02         1.08 o
   0   8   6         17.45         15.67         1.16 o
   1   8   6         21.60         19.72         1.33 o
   2   8   6         14.52         10.32         1.02 o
   3   8   6          1.92          1.19         1.01 o
   4   8   6          0.18         -0.55         0.98 o
  -4   9   6          2.08         -1.64         1.96 o
  -3   9   6          0.62         -1.51         0.95 o
  -2   9   6         12.24          9.96         1.30 o
  -1   9   6          3.76          1.17         0.89 o
   0   9   6          3.71          2.32         0.92 o
   1   9   6          0.60         -0.09         0.73 o
   2   9   6          3.52          6.86         1.36 o
   3   9   6          3.01          2.55         1.50 o
  -4  10   6          0.46          0.73         1.32 o
  -3  10   6          1.10         -1.29         2.37 o
  -2  10   6          6.44          4.37         1.22 o
  -1  10   6          8.91          9.38         1.70 o
   0  10   6          0.03         -1.91         1.10 o
   1  10   6         10.91         13.17         1.65 o
   2  10   6          9.88          8.98         1.49 o
  -3  11   6          1.46          0.48         2.14 o
  -2  11   6          0.33         -1.46         1.55 o
  -1  11   6          7.04          5.70         1.57 o
   0  11   6          3.60          3.62         1.26 o
   1  11   6          1.50          0.18         1.33 o
   2  11   6          0.39          0.57         1.76 o
  -2  12   6          0.20         -0.41         1.50 o
  -1  12   6          0.52         -0.71         1.36 o
   0  12   6          1.63          0.57         2.58 o
   1  12   6          5.09         -5.78         6.19 o
   1 -13   7          5.03          4.78         1.73 o
  -1 -12   7          5.02          7.91         3.10 o
   0 -12   7          8.83          9.85         2.52 o
   1 -12   7          6.18          7.22         1.06 o
   2 -12   7          6.51          6.21         1.04 o
   3 -12   7          9.89         11.89         1.30 o
  -2 -11   7          2.51          5.78         2.69 o
  -1 -11   7          4.40          6.77         2.15 o
   0 -11   7          3.15          5.68         1.17 o
   1 -11   7          0.00          0.40         0.77 o
   2 -11   7         15.22         16.17         1.27 o
   3 -11   7          0.87          2.41         0.98 o
  -3 -10   7          4.15         19.70         5.79 o
  -2 -10   7         17.51         16.63         1.99 o
  -1 -10   7         23.49         27.36         2.85 o
   0 -10   7         11.68         11.03         1.15 o
   1 -10   7          1.46          2.26         0.74 o
   2 -10   7         19.09         19.80         1.29 o
   3 -10   7          4.70          4.03         1.64 o
   4 -10   7          0.67          2.79         1.09 o
  -3  -9   7          0.08          0.16         1.08 o
  -2  -9   7         33.00         31.55         1.90 o
  -1  -9   7         13.28         14.83         1.53 o
   0  -9   7          0.01         -0.77         0.55 o
   1  -9   7          7.06          6.15         0.80 o
   2  -9   7         87.90         92.06         2.54 o
   3  -9   7          2.92          2.98         1.60 o
   4  -9   7          2.98          2.91         0.83 o
  -4  -8   7          6.99         38.37         7.97 o
  -3  -8   7         11.08          9.08         1.40 o
  -2  -8   7          3.63          4.32         0.98 o
  -1  -8   7          0.55          0.16         0.71 o
   0  -8   7         31.51         32.00         1.31 o
   1  -8   7         21.55         19.51         1.12 o
   2  -8   7         15.46         13.95         1.12 o
   3  -8   7         30.37         33.52         1.53 o
   4  -8   7          4.65          5.05         0.86 o
   5  -8   7          3.23          4.53         1.05 o
  -4  -7   7          1.06          3.31         4.14 o
  -3  -7   7          4.19          4.42         1.27 o
  -2  -7   7          0.52         -0.59         0.67 o
  -1  -7   7          3.44          2.71         0.73 o
   0  -7   7          5.59          4.62         0.58 o
   1  -7   7         43.04         39.92         1.36 o
   2  -7   7        327.78        334.86         5.72 o
   3  -7   7          2.13          3.87         0.67 o
   4  -7   7          0.70          2.08         0.68 o
   5  -7   7         10.63         11.07         1.20 o
  -4  -6   7          0.22          1.38         2.43 o
  -3  -6   7          1.20          1.21         0.76 o
  -2  -6   7          4.31          2.91         0.73 o
  -1  -6   7         12.08         11.99         0.88 o
   0  -6   7          1.41          0.86         0.39 o
   1  -6   7          0.92          0.50         0.41 o
   2  -6   7        168.25        163.67         2.69 o
   3  -6   7        474.43        470.91         6.81 o
   4  -6   7          0.58          0.10         0.55 o
   5  -6   7          0.40          0.67         0.79 o
  -5  -5   7          2.40         33.53         5.17 o
  -4  -5   7          2.23          2.86         1.39 o
  -3  -5   7         30.25         30.50         1.50 o
  -2  -5   7         31.42         28.87         1.30 o
  -1  -5   7          1.51          0.40         0.40 o
   0  -5   7         82.71         84.80         1.67 o
   1  -5   7          1.37          0.71         0.30 o
   2  -5   7        347.81        342.30         5.08 o
   3  -5   7        177.98        176.97         3.41 o
   4  -5   7          0.95          1.13         0.66 o
   5  -5   7         11.05         11.52         1.48 o
  -5  -4   7          0.98          8.97         3.46 o
  -4  -4   7          2.00          4.03         0.94 o
  -3  -4   7         46.29         52.43         1.79 o
  -2  -4   7         86.11         73.84         1.91 o
  -1  -4   7         23.61         23.72         0.84 o
   0  -4   7          1.38          0.49         0.23 o
   1  -4   7          1.37          1.32         0.28 o
   2  -4   7          6.67          6.27         0.53 o
   3  -4   7         12.65         10.63         0.78 o
   4  -4   7          2.59          1.23         0.70 o
   5  -4   7          0.83          0.00         0.83 o
  -5  -3   7         10.70         10.43         2.16 o
  -4  -3   7         34.83         39.23         1.83 o
  -3  -3   7        449.87        449.42        10.85 o
  -2  -3   7        191.93        193.34         3.09 o
  -1  -3   7          9.46          8.76         0.44 o
   0  -3   7         40.70         35.96         0.84 o
   1  -3   7         31.54         29.80         0.67 o
   2  -3   7          6.71          6.71         0.46 o
   3  -3   7          9.20          7.78         0.62 o
   4  -3   7         65.82         59.07         1.83 o
   5  -3   7          1.06         -0.17         0.79 o
  -5  -2   7         10.95          9.91         1.41 o
  -4  -2   7         94.05         96.74         2.62 o
  -3  -2   7          0.40          0.92         0.52 o
  -2  -2   7        151.83        150.37         2.55 o
  -1  -2   7         20.84         18.89         0.62 o
   0  -2   7         44.17         41.84         0.81 o
   1  -2   7        317.39        333.00         3.66 o
   2  -2   7          0.00         -0.10         0.22 o
   3  -2   7          0.96          1.19         0.40 o
   4  -2   7         27.17         23.37         1.20 o
   5  -2   7          1.49         -0.22         0.74 o
  -5  -1   7          6.46          6.44         1.23 o
  -4  -1   7         25.88         24.89         1.58 o
  -3  -1   7        103.90        109.48         2.33 o
  -2  -1   7          0.00         -0.44         0.31 o
  -1  -1   7        127.52        122.63         1.74 o
   0  -1   7        230.67        232.98         2.70 o
   1  -1   7        159.94        168.88         2.03 o
   2  -1   7         32.32         30.60         0.73 o
   3  -1   7         49.65         47.52         1.21 o
   4  -1   7         19.41         16.31         1.06 o
   5  -1   7          0.73         -0.18         0.69 o
  -6   0   7          0.52          2.38         3.98 o
  -5   0   7          1.45          1.34         0.95 o
  -4   0   7          7.66          7.76         1.05 o
  -3   0   7         30.07         28.90         1.15 o
  -2   0   7         39.94         34.04         1.03 o
  -1   0   7         90.28         91.95         1.58 o
   0   0   7        239.78        245.88         2.87 o
   1   0   7         48.47         47.27         0.90 o
   2   0   7         22.67         22.29         0.65 o
   3   0   7          4.67          3.80         0.54 o
   4   0   7          3.72          2.65         0.66 o
   5   0   7          1.00          0.13         0.72 o
  -6   1   7          8.13         12.52         4.01 o
  -5   1   7          2.17          2.57         1.03 o
  -4   1   7          0.33          0.51         0.69 o
  -3   1   7        140.29        143.23         3.22 o
  -2   1   7         37.79         31.99         0.95 o
  -1   1   7          8.06          7.57         0.41 o
   0   1   7        271.92        300.44         3.84 o
   1   1   7         24.04         23.59         0.68 o
   2   1   7         13.38         12.73         0.58 o
   3   1   7         78.42         78.51         1.72 o
   4   1   7         74.06         78.86         2.02 o
   5   1   7          0.93          1.16         1.00 o
  -6   2   7          3.82          8.27         3.41 o
  -5   2   7          0.28         -0.58         1.40 o
  -4   2   7          0.09          0.48         1.09 o
  -3   2   7         22.00         20.68         1.25 o
  -2   2   7          3.83          1.92         0.38 o
  -1   2   7         14.64         12.04         0.63 o
   0   2   7         14.02         13.44         0.52 o
   1   2   7          0.82          0.74         0.20 o
   2   2   7         80.87         79.97         1.44 o
   3   2   7        262.03        260.97         3.92 o
   4   2   7         91.22        103.83         3.52 o
   5   2   7          0.43          0.65         1.24 o
  -6   3   7         13.69         12.17         2.42 o
  -5   3   7          1.74          2.11         1.69 o
  -4   3   7         29.32         31.56         1.66 o
  -3   3   7          0.04         -0.64         0.45 o
  -2   3   7          2.47          2.08         0.42 o
  -1   3   7          3.65          3.09         0.39 o
   0   3   7         47.41         56.28         1.09 o
   1   3   7          0.11         -0.07         0.15 o
   2   3   7        100.73         97.55         1.84 o
   3   3   7          0.74         -0.24         0.52 o
   4   3   7         73.04         75.92         3.47 o
   5   3   7          3.13          1.61         1.14 o
  -5   4   7          3.54          3.15         1.21 o
  -4   4   7          1.11          1.35         0.83 o
  -3   4   7         19.52         17.55         1.03 o
  -2   4   7         71.25         74.58         1.74 o
  -1   4   7         42.10         45.26         1.21 o
   0   4   7          1.78          0.87         0.30 o
   1   4   7        169.53        169.23         2.78 o
   2   4   7         14.37         13.85         0.95 o
   3   4   7         87.65         99.70         2.37 o
   4   4   7          1.24          0.37         0.96 o
   5   4   7          0.04         -1.55         1.89 o
  -5   5   7          0.18         -0.33         2.20 o
  -4   5   7          0.06         -1.42         0.71 o
  -3   5   7         42.63         38.56         1.42 o
  -2   5   7        142.18        144.26         2.76 o
  -1   5   7         68.08         71.54         1.99 o
   0   5   7         33.43         33.60         1.05 o
   1   5   7         61.24         62.04         1.58 o
   2   5   7          3.96          4.21         0.67 o
   3   5   7         16.08         18.87         1.26 o
   4   5   7          0.30         -0.35         0.88 o
  -5   6   7          1.08         -1.24         1.94 o
  -4   6   7          0.11         -1.39         0.82 o
  -3   6   7         40.93         36.47         1.49 o
  -2   6   7        384.30        416.21         8.59 o
  -1   6   7        136.36        140.44         2.91 o
   0   6   7        248.78        246.13         3.83 o
   1   6   7         16.92         15.09         0.97 o
   2   6   7          4.68          3.51         0.73 o
   3   6   7          0.02         -0.79         0.80 o
   4   6   7          6.63          5.85         1.32 o
  -5   7   7         12.60          9.44         2.22 o
  -4   7   7          6.06          2.63         1.37 o
  -3   7   7        101.45        110.31         3.00 o
  -2   7   7         52.27         53.07         2.10 o
  -1   7   7         70.23         73.89         2.17 o
   0   7   7         50.86         47.85         1.77 o
   1   7   7         23.36         21.40         1.38 o
   2   7   7          6.48          3.84         0.80 o
   3   7   7         19.28         19.21         1.36 o
   4   7   7          0.42          0.20         1.36 o
  -5   8   7          0.18          2.56         2.60 o
  -4   8   7          0.01         -1.13         1.20 o
  -3   8   7          1.14         -0.99         0.89 o
  -2   8   7         38.10         39.89         2.01 o
  -1   8   7         16.04         16.64         1.36 o
   0   8   7         22.72         27.05         1.67 o
   1   8   7         50.47         41.75         1.80 o
   2   8   7          3.41          2.27         0.89 o
   3   8   7          3.27          2.25         1.27 o
  -4   9   7          2.12          2.26         1.60 o
  -3   9   7          0.32         -0.85         1.01 o
  -2   9   7          0.61         -1.73         0.98 o
  -1   9   7          1.71          0.92         0.88 o
   0   9   7          0.11         -1.51         0.76 o
   1   9   7          0.60         -0.38         0.95 o
   2   9   7          2.77          3.12         1.36 o
   3   9   7          3.09          2.60         1.29 o
  -4  10   7          3.48          4.82         1.51 o
  -3  10   7          0.17         -2.49         1.64 o
  -2  10   7         11.34         14.73         2.23 o
  -1  10   7          3.09          1.53         1.34 o
   0  10   7          0.00          0.58         0.99 o
   1  10   7          0.05         -0.17         1.06 o
   2  10   7          2.34          0.95         1.89 o
  -3  11   7          0.67          0.72         1.38 o
  -2  11   7          3.47          2.24         2.72 o
  -1  11   7          5.53          5.27         1.53 o
   0  11   7          9.24          9.96         2.45 o
   1  11   7          0.83          0.32         2.33 o
  -2  12   7          0.19         -2.23         1.72 o
  -1  12   7          0.72         -0.24         2.31 o
   0  12   7          3.34          3.20         2.97 o
  -1 -12   8          2.63          2.70         1.71 o
   0 -12   8          1.56          3.59         2.12 o
   1 -12   8          0.92          2.87         1.28 o
   2 -12   8          1.25          2.66         0.93 o
  -2 -11   8          2.71          5.63         3.44 o
  -1 -11   8          1.77          5.30         1.84 o
   0 -11   8         29.42         36.83         3.24 o
   1 -11   8          2.63          3.21         1.20 o
   2 -11   8          1.86          2.88         0.90 o
   3 -11   8          1.26          1.82         1.26 o
  -2 -10   8          4.40          7.92         2.03 o
  -1 -10   8          5.46          5.54         1.25 o
   0 -10   8          0.95          1.31         1.17 o
   1 -10   8          0.25          1.01         0.76 o
   2 -10   8          0.99          1.50         0.79 o
   3 -10   8          0.34          0.03         0.87 o
   4 -10   8          1.53          4.24         1.55 o
  -3  -9   8          1.30          2.42         2.32 o
  -2  -9   8         18.26         18.89         1.80 o
  -1  -9   8         16.22         11.85         1.65 o
   0  -9   8          3.14          2.19         0.96 o
   1  -9   8          0.40          0.64         0.64 o
   2  -9   8         49.93         52.46         1.83 o
   3  -9   8          3.35          2.57         0.98 o
   4  -9   8          1.74          2.56         1.09 o
  -3  -8   8          8.39          8.76         1.23 o
  -2  -8   8         61.37         58.30         2.36 o
  -1  -8   8         16.34         17.01         1.42 o
   0  -8   8          7.81          6.81         0.89 o
   1  -8   8        154.10        164.24         3.20 o
   2  -8   8          3.69          4.74         0.84 o
   3  -8   8          2.42          3.84         0.90 o
   4  -8   8          5.02          5.18         0.90 o
  -4  -7   8          2.50         28.64         4.51 o
  -3  -7   8         18.65         20.78         2.22 o
  -2  -7   8          0.02         -0.13         0.66 o
  -1  -7   8          6.91          5.84         0.90 o
   0  -7   8          2.14          1.32         0.52 o
   1  -7   8         49.19         48.12         1.55 o
   2  -7   8         14.31         13.46         1.10 o
   3  -7   8         10.43          8.79         0.94 o
   4  -7   8          0.23          1.11         0.65 o
   5  -7   8          6.85          7.91         1.15 o
  -4  -6   8          0.02          7.99         3.13 o
  -3  -6   8         21.44         20.29         1.44 o
  -2  -6   8          2.41          2.65         0.74 o
  -1  -6   8          0.61         -0.20         0.56 o
   0  -6   8        128.18        123.10         2.26 o
   1  -6   8         45.44         44.49         1.40 o
   2  -6   8        139.30        139.11         2.49 o
   3  -6   8          1.32          2.26         0.58 o
   4  -6   8          4.87          4.30         0.74 o
   5  -6   8          0.00         -0.58         0.78 o
  -5  -5   8          0.57          5.04         4.29 o
  -4  -5   8          4.08          3.95         1.81 o
  -3  -5   8         30.29         31.56         1.62 o
  -2  -5   8          0.29         -0.48         0.56 o
  -1  -5   8         16.81         15.42         1.12 o
   0  -5   8         73.81         71.32         1.56 o
   1  -5   8          0.00         -0.51         0.29 o
   2  -5   8         69.20         63.27         1.47 o
   3  -5   8         62.79         57.64         1.77 o
   4  -5   8         13.75         12.92         1.01 o
   5  -5   8          1.65          0.95         0.81 o
  -4  -4   8          1.44          1.08         1.21 o
  -3  -4   8          4.07          5.44         0.86 o
  -2  -4   8        123.40        121.39         2.67 o
  -1  -4   8          5.55          4.71         0.63 o
   0  -4   8          6.33          4.65         0.35 o
   1  -4   8        107.97        106.02         1.66 o
   2  -4   8          0.67          0.11         0.34 o
   3  -4   8         12.11          9.94         0.79 o
   4  -4   8          4.11          3.26         0.82 o
   5  -4   8          4.67          3.69         1.03 o
  -5  -3   8          1.04          4.63         3.44 o
  -4  -3   8          2.83          3.68         1.18 o
  -3  -3   8        332.37        333.18         6.48 o
  -2  -3   8         20.03         17.29         0.88 o
  -1  -3   8          5.33          6.39         0.55 o
   0  -3   8        478.82        499.98         6.02 o
   1  -3   8          0.76          0.90         0.24 o
   2  -3   8         19.42         17.69         0.67 o
   3  -3   8         13.91         12.69         0.77 o
   4  -3   8         15.45         15.19         1.13 o
   5  -3   8         13.99         18.05         2.31 o
  -5  -2   8          0.45          3.27         3.62 o
  -4  -2   8          2.62          1.94         1.11 o
  -3  -2   8         14.13         11.42         0.92 o
  -2  -2   8        181.50        180.39         2.98 o
  -1  -2   8         43.35         38.73         0.90 o
   0  -2   8          7.77          7.70         0.41 o
   1  -2   8        140.14        143.66         1.80 o
   2  -2   8         12.04         12.59         0.58 o
   3  -2   8          0.20         -0.64         0.32 o
   4  -2   8          2.89          1.95         0.63 o
   5  -2   8         12.99         10.20         1.11 o
  -5  -1   8          4.60          5.44         1.18 o
  -4  -1   8          3.15          2.95         0.92 o
  -3  -1   8         13.74         14.87         1.24 o
  -2  -1   8          6.63          7.01         0.63 o
  -1  -1   8        245.92        242.63         3.02 o
   0  -1   8         98.60         96.71         1.32 o
   1  -1   8        100.13         95.70         1.22 o
   2  -1   8         20.27         18.15         0.64 o
   3  -1   8         12.41         10.16         0.79 o
   4  -1   8          3.55          2.34         0.65 o
   5  -1   8          3.58          1.76         0.82 o
  -5   0   8          0.75          1.67         1.63 o
  -4   0   8         27.09         23.60         1.82 o
  -3   0   8        250.41        256.41         5.80 o
  -2   0   8         14.61         11.03         0.69 o
  -1   0   8        254.95        253.57         3.59 o
   0   0   8         22.53         24.33         0.63 o
   1   0   8         39.22         42.34         0.85 o
   2   0   8        195.80        197.29         2.62 o
   3   0   8        190.15        192.51         3.30 o
   4   0   8         20.52         18.97         1.15 o
   5   0   8          0.71          0.10         1.17 o
  -5   1   8          0.42          0.70         0.96 o
  -4   1   8         18.16         15.50         1.47 o
  -3   1   8         51.59         44.96         1.72 o
  -2   1   8          0.02         -0.58         0.39 o
  -1   1   8        373.87        388.94         4.92 o
   0   1   8          7.64          6.72         0.40 o
   1   1   8          0.59          1.00         0.24 o
   2   1   8        420.33        432.43         5.35 o
   3   1   8          5.06          5.28         0.64 o
   4   1   8          0.02         -0.15         0.53 o
   5   1   8          2.63          3.34         1.22 o
  -5   2   8          0.00          1.94         1.09 o
  -4   2   8         12.22         12.48         1.24 o
  -3   2   8          3.66          2.63         0.89 o
  -2   2   8        114.51        118.44         2.23 o
  -1   2   8        220.05        229.55         3.53 o
   0   2   8          0.74          0.85         0.24 o
   1   2   8          6.83          7.69         0.44 o
   2   2   8         24.77         24.25         0.87 o
   3   2   8          9.73         10.97         0.92 o
   4   2   8          5.08          6.28         1.11 o
   5   2   8          0.37          0.92         0.94 o
  -5   3   8          4.14          4.59         1.65 o
  -4   3   8         21.10         19.51         1.44 o
  -3   3   8         14.59         12.74         1.12 o
  -2   3   8          3.18          2.77         0.48 o
  -1   3   8         14.65         13.91         0.75 o
   0   3   8          0.19         -0.31         0.19 o
   1   3   8          0.01         -0.32         0.29 o
   2   3   8        129.19        125.48         2.53 o
   3   3   8         10.62          9.11         0.88 o
   4   3   8          0.16         -0.88         0.96 o
   5   3   8          4.18          4.08         1.11 o
  -5   4   8          0.40         -0.75         2.18 o
  -4   4   8          1.57          0.50         0.81 o
  -3   4   8          1.96          1.07         0.71 o
  -2   4   8          7.09          5.16         0.63 o
  -1   4   8         44.43         43.39         1.27 o
   0   4   8          3.85          3.33         0.44 o
   1   4   8         74.54         74.32         1.67 o
   2   4   8          0.02         -0.52         0.44 o
   3   4   8          1.07          1.24         0.67 o
   4   4   8          8.23          9.31         1.39 o
  -5   5   8          2.90          1.19         1.90 o
  -4   5   8          1.46          0.13         0.87 o
  -3   5   8          0.90          0.69         0.72 o
  -2   5   8         28.39         27.50         1.28 o
  -1   5   8        165.07        172.00         3.63 o
   0   5   8          1.36          0.97         0.56 o
   1   5   8         19.59         21.18         1.06 o
   2   5   8          8.27          6.73         0.81 o
   3   5   8          6.05          5.69         0.89 o
   4   5   8         12.95         14.04         1.49 o
  -5   6   8          1.48          1.84         2.37 o
  -4   6   8          0.00         -1.66         0.83 o
  -3   6   8         17.86         19.03         1.45 o
  -2   6   8         75.70         89.67         2.58 o
  -1   6   8         24.17         25.04         1.39 o
   0   6   8         56.10         56.14         1.85 o
   1   6   8        122.99        111.73         2.73 o
   2   6   8          0.00         -0.56         0.56 o
   3   6   8          2.78          1.55         0.77 o
   4   6   8          0.08         -0.78         0.89 o
  -5   7   8          7.45          4.13         6.37 o
  -4   7   8          0.37         -0.33         1.30 o
  -3   7   8         15.23         16.80         2.02 o
  -2   7   8        139.54        147.64         3.64 o
  -1   7   8          7.60          4.80         0.93 o
   0   7   8         73.84         66.55         2.09 o
   1   7   8          0.83          0.36         0.85 o
   2   7   8          7.84          6.42         0.91 o
   3   7   8          0.30          0.06         0.94 o
  -4   8   8          0.77          0.27         1.64 o
  -3   8   8          7.77          5.92         1.20 o
  -2   8   8          0.77         -0.43         0.90 o
  -1   8   8         28.20         33.25         1.74 o
   0   8   8          3.34          3.41         1.06 o
   1   8   8          0.77         -0.73         0.95 o
   2   8   8          0.16          0.27         0.70 o
   3   8   8         11.04         10.81         1.53 o
  -4   9   8          0.32         -1.30         1.88 o
  -3   9   8          0.85         -1.38         1.10 o
  -2   9   8          6.80          5.73         1.21 o
  -1   9   8          1.14         -0.27         1.09 o
   0   9   8         11.56         14.41         1.93 o
   1   9   8          0.61         -1.80         0.90 o
   2   9   8          0.24          0.07         1.25 o
  -3  10   8          5.18          2.46         2.36 o
  -2  10   8          1.05          2.12         1.53 o
  -1  10   8          2.45          0.99         1.40 o
   0  10   8          1.59          2.48         1.17 o
   1  10   8          9.73          8.61         1.70 o
   2  10   8          2.04          0.58         1.89 o
  -2  11   8          5.14          0.31         2.62 o
  -1  11   8          7.80          9.14         1.96 o
   0  11   8         13.87         17.81         3.28 o
   1  11   8          1.26         -5.76         3.20 o
   1 -12   9          1.92          3.95         1.17 o
  -1 -11   9         23.84         35.98         5.03 o
   0 -11   9         14.31         15.26         2.12 o
   1 -11   9          5.88         10.31         1.34 o
   2 -11   9          4.98          4.74         0.99 o
   3 -11   9          0.58          1.26         1.42 o
  -2 -10   9          1.09          3.01         2.22 o
  -1 -10   9          6.32          6.43         1.42 o
   0 -10   9          5.19          6.56         1.61 o
   1 -10   9         38.63         48.96         2.03 o
   2 -10   9          1.46          1.71         0.83 o
   3 -10   9          0.10          0.16         1.41 o
  -3  -9   9          0.40          4.56         2.38 o
  -2  -9   9          7.26          7.57         1.31 o
  -1  -9   9          0.75          0.13         0.98 o
   0  -9   9         22.21         23.83         3.01 o
   1  -9   9         17.13         15.87         1.23 o
   2  -9   9         25.28         25.89         1.62 o
   3  -9   9          0.52          1.83         1.20 o
   4  -9   9          1.06          3.92         1.45 o
  -3  -8   9          1.10          0.97         1.37 o
  -2  -8   9          3.90          5.96         1.80 o
  -1  -8   9         27.04         26.22         1.92 o
   0  -8   9         19.59         18.07         2.09 o
   1  -8   9         78.19         87.06         2.26 o
   2  -8   9         19.11         19.51         1.41 o
   3  -8   9         27.86         24.42         2.24 o
   4  -8   9         79.22         85.20         2.86 o
  -4  -7   9          0.00         10.27         3.40 o
  -3  -7   9          0.01          1.28         1.25 o
  -2  -7   9         38.77         38.62         1.81 o
  -1  -7   9          0.17          0.17         0.72 o
   0  -7   9          0.02         -0.89         0.60 o
   1  -7   9         16.42         15.76         1.07 o
   2  -7   9          8.58          7.73         0.84 o
   3  -7   9         49.18         47.26         1.79 o
   4  -7   9         93.58         97.82         2.73 o
  -4  -6   9          1.19          3.69         3.49 o
  -3  -6   9          2.56          1.83         1.16 o
  -2  -6   9         25.57         27.10         1.53 o
  -1  -6   9          7.35          7.34         0.96 o
   0  -6   9          8.44          6.90         0.68 o
   1  -6   9          2.83          2.34         0.58 o
   2  -6   9          1.06          0.37         0.52 o
   3  -6   9          3.40          3.59         0.65 o
   4  -6   9          0.00          1.82         0.70 o
   5  -6   9          3.81          3.99         1.02 o
  -4  -5   9          0.17          0.31         1.18 o
  -3  -5   9         45.81         46.07         1.91 o
  -2  -5   9         54.04         55.52         1.89 o
  -1  -5   9          1.28          0.92         0.56 o
   0  -5   9          7.05          5.51         0.58 o
   1  -5   9          0.00         -0.72         0.36 o
   2  -5   9          2.54          1.85         0.49 o
   3  -5   9          3.03          2.57         0.60 o
   4  -5   9          2.48          1.01         0.81 o
   5  -5   9          3.80          3.93         0.98 o
  -4  -4   9         21.75         15.06         1.92 o
  -3  -4   9         14.37         15.59         1.23 o
  -2  -4   9         31.69         32.95         1.45 o
  -1  -4   9          3.80          3.22         0.62 o
   0  -4   9          0.37         -0.18         0.29 o
   1  -4   9         45.78         42.36         1.01 o
   2  -4   9          0.00         -0.33         0.39 o
   3  -4   9         29.68         26.83         1.17 o
   4  -4   9          2.74          1.04         0.68 o
   5  -4   9          1.63          0.74         0.95 o
  -4  -3   9          5.06          7.05         1.97 o
  -3  -3   9          1.48          1.56         0.72 o
  -2  -3   9         24.30         20.31         1.18 o
  -1  -3   9          9.73          7.06         0.62 o
   0  -3   9        266.47        265.70         3.40 o
   1  -3   9          1.07          0.37         0.25 o
   2  -3   9         25.53         24.27         0.79 o
   3  -3   9         30.55         27.86         1.08 o
   4  -3   9          0.23         -0.85         0.54 o
   5  -3   9          5.05          3.38         1.01 o
  -5  -2   9          1.69          2.28         1.94 o
  -4  -2   9         19.87         17.64         2.00 o
  -3  -2   9        108.44        108.97         2.92 o
  -2  -2   9          4.12          4.08         0.58 o
  -1  -2   9          0.95          0.47         0.36 o
   0  -2   9         44.34         42.27         0.94 o
   1  -2   9         56.81         55.12         0.95 o
   2  -2   9        123.61        122.60         1.68 o
   3  -2   9         13.51          9.39         0.77 o
   4  -2   9          8.17          7.22         0.88 o
   5  -2   9          0.25         -0.36         0.71 o
  -5  -1   9          1.84          1.85         1.50 o
  -4  -1   9          0.03         -0.25         1.22 o
  -3  -1   9          0.92          1.99         0.77 o
  -2  -1   9        175.43        186.81         3.38 o
  -1  -1   9          0.38          0.27         0.26 o
   0  -1   9         91.47         89.19         1.46 o
   1  -1   9         13.77         12.10         0.49 o
   2  -1   9         30.61         28.76         0.79 o
   3  -1   9          6.72          5.67         0.66 o
   4  -1   9          3.71          2.98         0.68 o
   5  -1   9          2.29          1.52         0.84 o
  -5   0   9         10.39         16.05         1.66 o
  -4   0   9          0.86          1.05         0.84 o
  -3   0   9         21.55         20.81         1.68 o
  -2   0   9          0.04         -0.25         0.52 o
  -1   0   9         82.94         80.41         1.55 o
   0   0   9          7.84          8.27         0.52 o
   1   0   9        107.66        110.33         1.62 o
   2   0   9          3.57          3.78         0.43 o
   3   0   9         12.25         11.95         0.98 o
   4   0   9          5.14          4.57         0.76 o
   5   0   9         16.00         14.57         1.42 o
  -5   1   9         22.65         27.39         3.89 o
  -4   1   9         16.67         12.85         1.34 o
  -3   1   9         29.64         30.29         1.60 o
  -2   1   9         10.10          9.17         0.93 o
  -1   1   9         36.87         34.32         1.07 o
   0   1   9         46.57         45.77         0.98 o
   1   1   9         92.01         91.78         1.50 o
   2   1   9        275.77        283.04         3.82 o
   3   1   9          9.72          9.39         0.80 o
   4   1   9          0.11         -0.58         0.69 o
   5   1   9         53.72         66.90         4.14 o
  -5   2   9          3.24          1.66         1.33 o
  -4   2   9         11.29         11.07         1.43 o
  -3   2   9          7.55          5.05         0.94 o
  -2   2   9          3.86          1.66         0.62 o
  -1   2   9        167.28        173.04         2.93 o
   0   2   9         20.91         18.75         0.70 o
   1   2   9         65.49         59.66         1.18 o
   2   2   9        101.79        104.49         2.27 o
   3   2   9          3.14          2.35         0.69 o
   4   2   9         16.44         19.90         1.67 o
   5   2   9         11.02         10.63         1.80 o
  -5   3   9         16.93         14.50         1.84 o
  -4   3   9          0.69          0.23         0.77 o
  -3   3   9          4.53          2.62         0.79 o
  -2   3   9         54.17         51.37         1.86 o
  -1   3   9        113.64        113.05         2.22 o
   0   3   9        153.79        160.50         3.10 o
   1   3   9          8.40          8.02         0.74 o
   2   3   9         19.17         19.76         1.10 o
   3   3   9          2.20          1.49         0.63 o
   4   3   9         24.64         30.41         1.93 o
  -5   4   9          0.18          0.48         1.33 o
  -4   4   9          1.33          2.32         0.94 o
  -3   4   9          5.36          2.92         0.81 o
  -2   4   9        123.54        112.95         2.43 o
  -1   4   9        240.66        247.03         4.69 o
   0   4   9          1.92          0.38         0.54 o
   1   4   9        100.36        103.24         2.12 o
   2   4   9         10.05         10.65         0.91 o
   3   4   9          0.30         -0.35         0.73 o
   4   4   9          0.01         -1.49         1.35 o
  -5   5   9          0.02         -1.32         1.27 o
  -4   5   9          0.23         -0.90         0.85 o
  -3   5   9         26.33         23.68         1.97 o
  -2   5   9         13.60         11.28         1.11 o
  -1   5   9          8.07          6.50         0.95 o
   0   5   9         44.70         44.76         1.64 o
   1   5   9         68.05         73.22         2.26 o
   2   5   9         30.21         28.65         1.63 o
   3   5   9          4.61          3.78         0.84 o
   4   5   9          0.47         -0.43         1.02 o
  -5   6   9          2.01          4.26         2.29 o
  -4   6   9          0.01         -0.83         1.20 o
  -3   6   9         35.07         36.71         2.43 o
  -2   6   9          6.97          7.03         1.04 o
  -1   6   9          2.26          1.57         0.71 o
   0   6   9         10.93         10.80         1.07 o
   1   6   9          5.25          3.02         0.99 o
   2   6   9          0.00          0.56         0.62 o
   3   6   9          0.29         -1.03         0.99 o
   4   6   9         14.93         22.23         3.27 o
  -4   7   9          0.18          0.85         1.58 o
  -3   7   9         29.48         30.94         2.81 o
  -2   7   9         21.19         22.90         1.66 o
  -1   7   9          0.18         -0.63         0.68 o
   0   7   9          6.49          4.86         0.94 o
   1   7   9          5.11          2.53         1.03 o
   2   7   9          0.45         -0.04         0.85 o
   3   7   9         10.08         13.63         1.29 o
  -4   8   9          1.34         -0.08         1.88 o
  -3   8   9         18.32         16.18         1.80 o
  -2   8   9          0.50         -1.73         0.96 o
  -1   8   9          5.91          5.59         1.01 o
   0   8   9          0.23         -0.42         0.87 o
   1   8   9          3.99          5.31         1.59 o
   2   8   9         13.84         17.62         2.43 o
   3   8   9          3.34          4.87         1.47 o
  -3   9   9          0.82         -0.39         1.33 o
  -2   9   9          2.05          0.04         1.24 o
  -1   9   9          3.29          1.48         1.08 o
   0   9   9          0.76         -0.72         0.95 o
   1   9   9          0.38         -0.63         1.06 o
   2   9   9          1.95          1.73         1.20 o
  -3  10   9          1.62         -0.18         1.94 o
  -2  10   9          3.49          6.24         2.18 o
  -1  10   9          3.17          2.39         1.90 o
   0  10   9          0.14         -0.79         1.31 o
   1  10   9          0.04         -1.88         1.45 o
  -1  11   9          1.29          1.97         1.31 o
   0 -11  10          1.99          3.10         2.02 o
   1 -11  10          8.11         10.45         1.71 o
   2 -11  10          0.00          0.98         1.11 o
  -2 -10  10          9.58         11.35        10.17 o
  -1 -10  10          3.83          4.50         1.78 o
   0 -10  10          0.03          1.62         1.65 o
   1 -10  10         20.21         23.47         2.83 o
   2 -10  10          0.72          1.72         0.86 o
   3 -10  10          0.13          2.26         1.12 o
  -2  -9  10          0.00          0.59         1.67 o
  -1  -9  10          3.60          6.50         1.49 o
   0  -9  10         13.81         16.00         1.73 o
   1  -9  10          0.53          3.64         0.96 o
   2  -9  10          0.47          0.37         1.34 o
   3  -9  10          5.87          6.92         1.81 o
  -3  -8  10          1.18          2.24         1.89 o
  -2  -8  10          6.03          7.29         1.31 o
  -1  -8  10          0.52          0.99         1.01 o
   0  -8  10          3.23          4.00         1.08 o
   1  -8  10        140.86        154.47         3.30 o
   2  -8  10          7.24          4.66         0.89 o
   3  -8  10         65.34         73.27         2.61 o
   4  -8  10          1.69          2.99         1.01 o
  -3  -7  10          8.26          9.64         1.33 o
  -2  -7  10         10.89         11.40         1.27 o
  -1  -7  10         15.50         15.31         1.41 o
   0  -7  10         38.81         39.51         2.07 o
   1  -7  10          3.11          3.53         0.73 o
   2  -7  10          4.86          5.62         1.02 o
   3  -7  10         95.15         96.27         2.61 o
   4  -7  10         27.22         28.31         3.07 o
  -4  -6  10          0.27          1.66         1.58 o
  -3  -6  10          1.75          3.54         1.02 o
  -2  -6  10          6.11          5.29         0.97 o
  -1  -6  10          8.19         10.21         1.06 o
   0  -6  10          0.32          0.35         0.63 o
   1  -6  10          2.31          1.12         0.56 o
   2  -6  10         21.10         15.70         1.06 o
   3  -6  10          6.02          7.13         0.88 o
   4  -6  10          1.21         -0.22         0.81 o
  -4  -5  10          0.00          1.78         2.50 o
  -3  -5  10          2.17          1.90         0.84 o
  -2  -5  10          0.04          0.51         0.67 o
  -1  -5  10         11.04         12.39         1.06 o
   0  -5  10         41.23         36.51         1.60 o
   1  -5  10         38.61         35.45         1.29 o
   2  -5  10         14.30         13.27         0.89 o
   3  -5  10         11.55          8.52         0.99 o
   4  -5  10          1.66         -0.35         0.73 o
  -4  -4  10         16.77         14.39         1.98 o
  -3  -4  10         95.48         92.80         6.52 o
  -2  -4  10         12.80         11.73         1.08 o
  -1  -4  10        115.41        116.11         2.63 o
   0  -4  10         13.74         14.28         1.06 o
   1  -4  10          1.99          0.89         0.36 o
   2  -4  10          0.13         -0.20         0.38 o
   3  -4  10         25.48         21.09         1.49 o
   4  -4  10          0.75          0.46         0.68 o
   5  -4  10          0.04         -0.93         0.82 o
  -4  -3  10         32.95         33.61         2.64 o
  -3  -3  10          3.85          5.64         1.71 o
  -2  -3  10          0.77          0.39         0.58 o
  -1  -3  10         81.75         80.99         2.08 o
   0  -3  10          0.84          0.50         0.34 o
   1  -3  10          8.81          7.33         0.47 o
   2  -3  10         28.87         26.20         0.83 o
   3  -3  10          9.21          7.85         0.71 o
   4  -3  10         13.56         10.38         1.02 o
   5  -3  10          2.44          2.46         1.02 o
  -4  -2  10         19.35         17.81         2.07 o
  -3  -2  10          2.19          2.11         1.02 o
  -2  -2  10         59.74         59.95         2.04 o
  -1  -2  10         28.88         29.76         1.12 o
   0  -2  10        114.16        108.92         1.75 o
   1  -2  10          7.07          6.94         0.44 o
   2  -2  10         25.92         25.39         0.75 o
   3  -2  10         29.58         26.72         1.18 o
   4  -2  10         22.65         19.31         1.68 o
   5  -2  10          4.88          3.78         0.95 o
  -4  -1  10          0.14          1.08         1.60 o
  -3  -1  10         21.34         21.97         1.83 o
  -2  -1  10         41.19         40.94         1.74 o
  -1  -1  10          0.29         -0.79         0.40 o
   0  -1  10         40.94         39.10         0.95 o
   1  -1  10         68.94         66.17         1.06 o
   2  -1  10         57.13         53.66         1.09 o
   3  -1  10         21.10         16.67         0.99 o
   4  -1  10         34.77         33.99         1.49 o
   5  -1  10         11.43         13.58         1.49 o
  -5   0  10          5.09         25.75         4.54 o
  -4   0  10          7.77          8.39         1.17 o
  -3   0  10          0.55          0.11         0.72 o
  -2   0  10         53.23         52.94         1.94 o
  -1   0  10          5.50          4.06         0.69 o
   0   0  10          5.86          5.47         0.47 o
   1   0  10         37.50         36.23         0.86 o
   2   0  10         15.47         14.83         0.73 o
   3   0  10         14.08         13.67         0.88 o
   4   0  10          8.81          7.55         1.00 o
   5   0  10          5.38          7.66         1.25 o
  -5   1  10          4.26          7.66         2.07 o
  -4   1  10          0.39          1.59         0.89 o
  -3   1  10          5.15          3.40         0.86 o
  -2   1  10          9.96          8.14         0.95 o
  -1   1  10          1.00          0.93         0.45 o
   0   1  10         18.40         17.94         0.69 o
   1   1  10          3.86          3.54         0.43 o
   2   1  10        112.54        111.33         2.37 o
   3   1  10          5.62          5.30         0.81 o
   4   1  10         26.81         36.17         1.96 o
  -5   2  10          0.03          3.69         1.46 o
  -4   2  10          2.43          3.94         0.97 o
  -3   2  10          7.49          4.11         0.87 o
  -2   2  10         30.52         32.21         1.49 o
  -1   2  10          0.60          0.68         0.41 o
   0   2  10         17.87         14.17         0.84 o
   1   2  10        139.68        141.22         2.60 o
   2   2  10          0.06          0.10         0.48 o
   3   2  10          0.33         -0.08         0.58 o
   4   2  10          3.65          4.62         1.24 o
  -5   3  10          0.07         -0.11         1.59 o
  -4   3  10          1.42          0.39         0.84 o
  -3   3  10          2.77          3.31         0.86 o
  -2   3  10          2.66          2.27         0.68 o
  -1   3  10          2.84          3.94         0.70 o
   0   3  10         58.84         61.17         2.18 o
   1   3  10          0.05         -0.04         0.43 o
   2   3  10         46.68         50.51         1.63 o
   3   3  10         30.15         35.09         1.67 o
   4   3  10          4.82          3.55         1.09 o
  -5   4  10          3.13          3.69         1.36 o
  -4   4  10          0.25         -0.96         0.87 o
  -3   4  10          0.67         -0.28         0.74 o
  -2   4  10          7.48          5.65         1.18 o
  -1   4  10          2.70          2.74         0.77 o
   0   4  10         72.17         72.33         2.04 o
   1   4  10         69.30         69.14         2.08 o
   2   4  10         41.62         43.61         1.57 o
   3   4  10          6.07          6.84         0.96 o
   4   4  10          5.24          4.45         1.15 o
  -4   5  10          0.21          1.24         1.27 o
  -3   5  10         13.15         16.18         1.84 o
  -2   5  10         80.12         80.46         3.05 o
  -1   5  10          2.01          1.20         0.72 o
   0   5  10         58.54         52.77         1.82 o
   1   5  10         48.84         50.37         2.08 o
   2   5  10          6.94          8.01         0.95 o
   3   5  10          2.10          2.02         0.78 o
  -4   6  10         10.33         10.36         2.11 o
  -3   6  10         77.69         90.34         3.57 o
  -2   6  10          0.25         -1.12         0.75 o
  -1   6  10          0.85         -0.86         0.65 o
   0   6  10         13.89         15.42         1.25 o
   1   6  10          3.26          2.94         1.03 o
   2   6  10          4.65          5.86         1.12 o
   3   6  10          2.61          3.22         0.99 o
  -4   7  10          5.47          7.15         2.08 o
  -3   7  10          6.39          9.20         1.78 o
  -2   7  10          0.06         -1.41         0.83 o
  -1   7  10          0.50         -0.94         1.01 o
   0   7  10         14.53         13.11         1.24 o
   1   7  10         10.93          9.59         1.42 o
   2   7  10          2.07          1.75         1.10 o
   3   7  10          3.23          2.41         1.16 o
  -3   8  10          1.27         -1.40         1.41 o
  -2   8  10          1.57         -0.40         0.95 o
  -1   8  10          4.18          4.84         1.57 o
   0   8  10          3.50          1.34         1.20 o
   1   8  10          0.03         -1.66         0.94 o
   2   8  10          0.54         -0.34         1.22 o
  -3   9  10          8.27          6.06         2.48 o
  -2   9  10          0.30         -0.03         1.16 o
  -1   9  10          3.69          3.59         1.65 o
   0   9  10          4.39          5.34         1.35 o
   1   9  10          1.99          2.04         1.63 o
  -2  10  10          1.89          3.32         1.81 o
  -1  10  10          8.50         11.54         2.31 o
   0  10  10          0.66         -0.48         1.19 o
  -1 -10  11          3.72          4.26         2.51 o
   0 -10  11          5.65          8.38         2.29 o
   1 -10  11          5.07          7.39         1.50 o
   2 -10  11          4.73          5.40         1.16 o
  -2  -9  11         11.93         10.54         1.97 o
  -1  -9  11          4.31         10.88         2.70 o
   0  -9  11         16.44         19.23         3.18 o
   1  -9  11         17.68         16.83         1.60 o
   2  -9  11          6.97          7.22         1.06 o
   3  -9  11          4.62          5.67         1.07 o
  -2  -8  11          2.13          1.53         1.06 o
  -1  -8  11          4.02          3.95         1.52 o
   0  -8  11          0.00          0.72         0.95 o
   1  -8  11          0.65          2.86         1.08 o
   2  -8  11          0.67          1.10         0.93 o
   3  -8  11          5.52          6.77         1.15 o
  -3  -7  11          0.20         -0.56         1.06 o
  -2  -7  11          1.62          2.41         1.35 o
  -1  -7  11         17.03         18.48         1.59 o
   0  -7  11          7.68          7.21         1.40 o
   1  -7  11         21.54         23.27         1.63 o
   2  -7  11          4.95          4.83         0.86 o
   3  -7  11          1.89          2.51         0.78 o
   4  -7  11          0.85          0.54         0.91 o
  -3  -6  11          0.16          1.04         1.22 o
  -2  -6  11         38.11         41.74         1.95 o
  -1  -6  11         22.40         23.95         1.56 o
   0  -6  11          3.39          2.73         0.97 o
   1  -6  11          3.11          1.89         0.67 o
   2  -6  11          4.86          3.59         0.77 o
   3  -6  11          4.04          2.90         0.77 o
   4  -6  11          0.01          0.24         0.83 o
  -4  -5  11          4.41          6.39         1.69 o
  -3  -5  11          1.09          3.50         1.52 o
  -2  -5  11         37.05         40.16         1.85 o
  -1  -5  11         10.36          7.95         0.99 o
   0  -5  11          6.11          4.71         0.89 o
   1  -5  11          0.57          0.14         0.52 o
   2  -5  11         21.03         21.71         1.11 o
   3  -5  11          8.12          8.61         0.94 o
   4  -5  11          3.33          1.65         0.86 o
  -4  -4  11         31.77         32.13         3.03 o
  -3  -4  11         27.75         28.33         3.20 o
  -2  -4  11         13.17         13.91         1.50 o
  -1  -4  11          5.91          4.98         0.80 o
   0  -4  11         23.21         20.70         1.27 o
   1  -4  11          8.23          7.19         0.74 o
   2  -4  11          3.15          3.02         0.51 o
   3  -4  11         17.07         14.99         1.27 o
   4  -4  11          6.92          6.06         0.94 o
  -4  -3  11         21.83         19.50         2.30 o
  -3  -3  11         14.45         16.69         2.19 o
  -2  -3  11          1.90          2.45         0.91 o
  -1  -3  11         54.72         57.49         1.85 o
   0  -3  11         13.36         13.63         1.07 o
   1  -3  11          4.06          3.53         0.39 o
   2  -3  11          1.67          1.10         0.35 o
   3  -3  11          0.68          0.76         0.50 o
   4  -3  11          2.76          2.17         0.70 o
  -4  -2  11         13.42         18.46         2.19 o
  -3  -2  11          0.85          0.75         1.19 o
  -2  -2  11         74.45         80.18         3.15 o
  -1  -2  11          2.98          2.70         0.61 o
   0  -2  11          4.65          4.64         0.61 o
   1  -2  11          1.50          1.48         0.31 o
   2  -2  11         11.31         11.42         0.58 o
   3  -2  11         21.59         18.83         1.10 o
   4  -2  11          0.69          0.67         0.66 o
  -4  -1  11          7.81          9.90         1.71 o
  -3  -1  11         19.80         17.70         1.72 o
  -2  -1  11         87.15         92.04         2.69 o
  -1  -1  11          3.88          3.20         0.75 o
   0  -1  11          3.22          2.51         0.38 o
   1  -1  11          7.78          8.48         0.49 o
   2  -1  11          2.31          2.00         0.35 o
   3  -1  11          1.47          0.45         0.47 o
   4  -1  11          2.13          1.48         0.81 o
  -4   0  11          4.37          5.97         1.19 o
  -3   0  11          6.07          6.12         1.01 o
  -2   0  11          3.09          2.60         0.75 o
  -1   0  11         28.20         27.06         1.40 o
   0   0  11         19.68         18.44         0.89 o
   1   0  11         88.77         90.40         1.48 o
   2   0  11         20.28         20.73         0.83 o
   3   0  11          7.18          6.66         0.81 o
   4   0  11          6.99          6.64         1.03 o
  -4   1  11          2.76          3.08         0.96 o
  -3   1  11         11.45         12.31         1.26 o
  -2   1  11         96.56         93.31         2.53 o
  -1   1  11          3.02          1.22         0.63 o
   0   1  11          6.15          5.19         0.63 o
   1   1  11        101.57        110.29         2.30 o
   2   1  11          6.05          6.40         0.77 o
   3   1  11          7.19          8.15         0.98 o
   4   1  11          7.43          8.59         1.33 o
  -4   2  11          0.74          0.38         0.89 o
  -3   2  11          7.37          6.76         1.04 o
  -2   2  11          4.04          2.86         0.76 o
  -1   2  11        113.95        113.31         2.73 o
   0   2  11         87.44         85.57         2.29 o
   1   2  11         21.11         18.97         1.22 o
   2   2  11         23.23         25.69         1.26 o
   3   2  11         10.25         13.16         1.16 o
   4   2  11          1.28          0.17         1.17 o
  -4   3  11          4.72          4.85         1.11 o
  -3   3  11          3.71          2.92         0.89 o
  -2   3  11          4.36          1.92         0.97 o
  -1   3  11         76.45         77.55         2.52 o
   0   3  11         25.83         26.04         1.36 o
   1   3  11         39.68         39.26         1.60 o
   2   3  11         14.28         15.89         1.09 o
   3   3  11         12.07         13.39         1.54 o
   4   3  11          0.03         -1.06         0.90 o
  -4   4  11          1.41          1.24         1.19 o
  -3   4  11         11.32         11.75         1.67 o
  -2   4  11         15.20         16.38         1.72 o
  -1   4  11          0.32          0.21         0.64 o
   0   4  11          4.53          5.79         0.84 o
   1   4  11          1.68          3.49         0.93 o
   2   4  11          2.09          3.36         0.90 o
   3   4  11          6.70         10.00         1.13 o
  -4   5  11          1.15          1.81         1.38 o
  -3   5  11         23.69         26.92         2.33 o
  -2   5  11          0.22          0.28         1.05 o
  -1   5  11          0.82          0.15         0.72 o
   0   5  11          7.83          6.78         0.94 o
   1   5  11         25.31         29.16         1.81 o
   2   5  11          0.06          0.13         0.78 o
   3   5  11          2.15          2.87         1.38 o
  -4   6  11          6.26          6.28         2.09 o
  -3   6  11         54.80         59.69         3.17 o
  -2   6  11          0.05         -1.37         1.01 o
  -1   6  11         13.87         14.15         1.59 o
   0   6  11          4.84          3.52         0.89 o
   1   6  11          0.00         -0.60         0.90 o
   2   6  11          0.39         -0.06         0.96 o
   3   6  11          6.86          9.05         1.45 o
  -3   7  11          0.26         -2.60         1.30 o
  -2   7  11          2.97         -0.12         1.32 o
  -1   7  11          2.05          2.87         1.05 o
   0   7  11          2.75          0.91         1.16 o
   1   7  11          2.00          2.25         1.12 o
   2   7  11          0.12         -0.51         0.91 o
  -3   8  11          5.10          4.63         2.05 o
  -2   8  11         10.03          9.93         1.89 o
  -1   8  11          6.02          9.49         1.43 o
   0   8  11          0.35          0.71         1.05 o
   1   8  11          0.36         -1.77         1.01 o
  -2   9  11          8.22          6.47         2.29 o
  -1   9  11          1.17          0.22         1.24 o
   0   9  11          1.27          1.34         1.66 o
  -1  -9  12          5.67          8.40         1.70 o
   0  -9  12         67.43         81.54         3.31 o
   1  -9  12          0.76          2.05         1.04 o
   2  -9  12          1.25          2.54         1.45 o
  -2  -8  12         12.24         12.03         1.67 o
  -1  -8  12         17.71         19.00         1.82 o
   0  -8  12          2.53          3.05         1.22 o
   1  -8  12          2.77          3.75         1.06 o
   2  -8  12          7.62          7.76         1.23 o
   3  -8  12          0.77          1.89         0.86 o
  -2  -7  12          2.75          4.36         1.07 o
  -1  -7  12          2.49          3.89         1.06 o
   0  -7  12          7.66          8.34         2.10 o
   1  -7  12          9.40          9.66         1.53 o
   2  -7  12         14.09         10.81         1.11 o
   3  -7  12          1.20          0.95         0.82 o
  -3  -6  12          5.98          6.23         2.56 o
  -2  -6  12         11.04         10.61         1.53 o
  -1  -6  12          2.22          2.02         0.82 o
   0  -6  12          9.34          9.10         1.21 o
   1  -6  12         15.54         15.76         1.92 o
   2  -6  12          0.03          0.19         0.64 o
   3  -6  12          3.20          3.30         0.74 o
  -3  -5  12          4.06          6.41         2.47 o
  -2  -5  12          1.26          2.20         1.08 o
  -1  -5  12          1.70          1.76         0.78 o
   0  -5  12          1.08          1.06         0.70 o
   1  -5  12         19.94         21.97         1.51 o
   2  -5  12         21.46         20.96         1.84 o
   3  -5  12          1.07          1.18         0.79 o
   4  -5  12          0.01          0.11         0.84 o
  -3  -4  12          0.05          1.58         2.09 o
  -2  -4  12          0.88          1.42         0.96 o
  -1  -4  12         89.76         90.54         2.58 o
   0  -4  12          3.96          2.03         0.70 o
   1  -4  12         19.31         16.87         1.15 o
   2  -4  12         13.00         11.70         0.90 o
   3  -4  12          3.95          3.82         0.78 o
   4  -4  12          3.46          2.02         0.82 o
  -4  -3  12          2.07          5.84         3.50 o
  -3  -3  12          2.40          3.35         2.41 o
  -2  -3  12         30.94         30.96         2.09 o
  -1  -3  12         17.82         20.84         1.69 o
   0  -3  12          0.08         -0.16         0.53 o
   1  -3  12         61.34         60.70         1.30 o
   2  -3  12         13.70         10.67         0.66 o
   3  -3  12          4.28          3.04         0.64 o
   4  -3  12         10.74          7.15         0.89 o
  -4  -2  12          7.05         12.19         2.28 o
  -3  -2  12          8.49          9.02         1.69 o
  -2  -2  12          0.02          1.98         1.03 o
  -1  -2  12          2.63          3.05         0.93 o
   0  -2  12         32.36         32.90         1.30 o
   1  -2  12          0.01         -0.09         0.29 o
   2  -2  12          4.54          4.09         0.45 o
   3  -2  12          1.24          1.06         0.53 o
   4  -2  12          0.68         -0.22         0.76 o
  -4  -1  12          0.75          3.92         3.61 o
  -3  -1  12          5.60          6.93         1.56 o
  -2  -1  12          0.89          1.45         0.83 o
  -1  -1  12         13.11         12.35         1.15 o
   0  -1  12          0.88          1.15         0.57 o
   1  -1  12         42.16         44.78         0.97 o
   2  -1  12         22.46         19.35         0.79 o
   3  -1  12          0.79         -0.21         0.57 o
   4  -1  12          0.06          0.67         0.79 o
  -4   0  12          2.91          4.48         2.28 o
  -3   0  12          2.03          1.07         0.83 o
  -2   0  12          5.17          3.83         1.21 o
  -1   0  12          7.99          7.81         1.23 o
   0   0  12          2.85          2.59         0.71 o
   1   0  12        124.78        136.79         2.40 o
   2   0  12          0.17         -0.54         0.44 o
   3   0  12          0.03         -1.03         0.52 o
   4   0  12          2.30          1.46         0.87 o
  -4   1  12          1.24          1.59         1.09 o
  -3   1  12          1.79          0.64         0.80 o
  -2   1  12         10.27         10.50         1.15 o
  -1   1  12         18.62         16.88         1.31 o
   0   1  12        118.31        135.83         3.19 o
   1   1  12         61.01         62.48         1.98 o
   2   1  12         15.62         15.28         1.08 o
   3   1  12          4.58          5.06         0.79 o
   4   1  12          4.61          4.38         0.99 o
  -4   2  12          1.88          1.82         1.01 o
  -3   2  12          5.74          3.40         0.94 o
  -2   2  12          1.96          0.45         0.77 o
  -1   2  12         13.20         11.14         1.39 o
   0   2  12          1.44          2.34         0.66 o
   1   2  12         15.41         15.90         1.22 o
   2   2  12         72.97         83.35         2.50 o
   3   2  12          3.09          3.35         0.76 o
  -4   3  12          0.94          1.98         1.75 o
  -3   3  12          2.95          1.88         1.18 o
  -2   3  12          1.75          0.90         1.00 o
  -1   3  12         34.52         33.56         2.13 o
   0   3  12          0.06         -0.62         0.54 o
   1   3  12         45.09         44.60         2.16 o
   2   3  12         56.20         57.86         2.15 o
   3   3  12          3.71          2.43         0.84 o
  -4   4  12          5.39          6.26         1.59 o
  -3   4  12          6.99          5.46         1.44 o
  -2   4  12          4.63          4.06         1.30 o
  -1   4  12          0.00         -0.96         0.91 o
   0   4  12          0.00          0.32         0.96 o
   1   4  12          6.34          7.46         1.12 o
   2   4  12          1.17          0.97         0.78 o
   3   4  12          1.46          1.77         1.14 o
  -3   5  12          2.35          1.83         1.36 o
  -2   5  12          0.14         -0.19         1.09 o
  -1   5  12          0.35         -0.91         0.98 o
   0   5  12         11.65          9.54         1.08 o
   1   5  12          0.14          0.64         0.90 o
   2   5  12          0.38         -0.77         0.78 o
  -3   6  12          1.08          0.25         1.34 o
  -2   6  12          0.00         -2.18         1.13 o
  -1   6  12         16.97         18.94         1.75 o
   0   6  12          0.87         -0.86         0.81 o
   1   6  12          2.13          2.74         1.07 o
   2   6  12          4.25          4.74         1.18 o
  -3   7  12          0.29         -0.26         1.83 o
  -2   7  12          4.41          2.96         1.53 o
  -1   7  12          0.82         -0.21         1.00 o
   0   7  12          9.78         11.18         1.45 o
   1   7  12          0.77          0.09         1.06 o
  -2   8  12          0.59         -0.92         2.18 o
  -1   8  12          1.93         -0.45         1.21 o
   0   8  12          0.03          1.65         1.27 o
  -1  -8  13         21.43         21.46         2.01 o
   0  -8  13          0.03          0.94         1.02 o
   1  -8  13          8.98          8.59         1.51 o
   2  -8  13          0.11          1.31         0.98 o
  -2  -7  13          1.60          0.30         1.36 o
  -1  -7  13         12.96         13.46         1.63 o
   0  -7  13          5.19          6.21         1.20 o
   1  -7  13          0.00          0.62         0.86 o
   2  -7  13          0.65          0.84         1.17 o
  -2  -6  13          0.94          2.93         1.92 o
  -1  -6  13          0.04          0.98         0.98 o
   0  -6  13          8.30          8.30         1.21 o
   1  -6  13          0.03          1.25         0.76 o
   2  -6  13          0.83          1.22         0.82 o
   3  -6  13          0.01          0.46         0.68 o
  -3  -5  13          2.41          5.02         2.44 o
  -2  -5  13          9.95         10.30         1.67 o
  -1  -5  13          6.54          6.43         1.90 o
   0  -5  13         28.96         28.97         1.78 o
   1  -5  13          3.70          4.34         1.04 o
   2  -5  13          0.15          1.21         0.68 o
   3  -5  13          0.03          0.04         0.65 o
  -3  -4  13          2.08          7.73         3.46 o
  -2  -4  13          9.94          9.96         1.98 o
  -1  -4  13          3.17          6.36         1.43 o
   0  -4  13          1.42          1.15         0.75 o
   1  -4  13          9.53         10.02         1.46 o
   2  -4  13          1.12          0.52         0.53 o
   3  -4  13         20.97         17.24         1.70 o
  -3  -3  13          0.48          3.40         2.05 o
  -2  -3  13          5.38          5.22         1.31 o
  -1  -3  13         49.48         53.39         2.41 o
   0  -3  13          1.59          2.80         1.13 o
   1  -3  13          0.00          0.09         0.56 o
   2  -3  13         12.65         11.19         0.79 o
   3  -3  13          2.08          0.55         0.54 o
  -3  -2  13          3.51          3.97         2.13 o
  -2  -2  13          3.90          5.23         1.45 o
  -1  -2  13          1.55          1.68         1.06 o
   0  -2  13          1.45          2.41         0.80 o
   1  -2  13          4.96          5.10         0.56 o
   2  -2  13          2.03          1.27         0.41 o
   3  -2  13          0.05         -0.28         0.60 o
  -3  -1  13          9.90         10.06         1.85 o
  -2  -1  13          8.84          7.82         1.31 o
  -1  -1  13          5.72          5.68         1.08 o
   0  -1  13         18.42         25.44         2.44 o
   1  -1  13         32.32         37.35         1.47 o
   2  -1  13         12.77         11.82         0.80 o
   3  -1  13          0.72          0.80         0.63 o
  -4   0  13          1.25          7.48         3.18 o
  -3   0  13         12.59         13.97         1.68 o
  -2   0  13          1.65          1.19         0.79 o
  -1   0  13          0.03         -1.13         0.68 o
   0   0  13         37.43         45.37         2.05 o
   1   0  13         87.32         92.00         1.94 o
   2   0  13          0.34          0.03         0.51 o
   3   0  13         18.06         19.34         1.25 o
  -4   1  13          0.76         10.87         6.33 o
  -3   1  13          5.55          7.06         1.15 o
  -2   1  13          1.60          1.95         0.83 o
  -1   1  13          0.14          0.73         0.93 o
   0   1  13        147.99        162.19         4.21 o
   1   1  13          0.06          0.71         0.64 o
   2   1  13         11.47         13.25         1.24 o
   3   1  13          2.67          2.80         0.75 o
  -3   2  13          0.15          0.29         1.08 o
  -2   2  13          0.15          0.32         0.97 o
  -1   2  13          3.92          5.07         1.22 o
   0   2  13          0.00          0.92         1.08 o
   1   2  13         23.92         27.24         1.73 o
   2   2  13          0.66          0.50         0.71 o
   3   2  13          0.63          0.88         0.91 o
  -3   3  13          3.58          3.85         1.40 o
  -2   3  13          9.47          9.39         1.50 o
  -1   3  13          4.28          2.21         1.14 o
   0   3  13          3.13          3.14         1.00 o
   1   3  13          1.05          0.83         0.84 o
   2   3  13         11.12          9.52         1.17 o
   3   3  13          8.59          8.68         2.37 o
  -3   4  13          6.91          5.67         1.51 o
  -2   4  13          0.32          0.03         1.05 o
  -1   4  13          2.60          0.66         1.09 o
   0   4  13          0.24         -0.24         0.88 o
   1   4  13          0.01         -0.24         0.84 o
   2   4  13          1.88          1.85         0.87 o
  -3   5  13          0.26          1.02         1.37 o
  -2   5  13          0.01         -0.64         1.13 o
  -1   5  13          2.53          1.99         1.23 o
   0   5  13          0.02         -0.01         1.02 o
   1   5  13          0.18          0.04         0.97 o
   2   5  13          3.41          4.32         1.21 o
  -2   6  13          0.02         -1.57         1.22 o
  -1   6  13          0.94         -0.91         1.22 o
   0   6  13          5.00          4.90         1.34 o
   1   6  13          0.03         -0.67         0.99 o
  -1   7  13          9.70          9.81         1.94 o
   0   7  13          1.40          1.84         1.15 o
   0  -7  14          0.46          0.69         1.05 o
   1  -7  14          0.06          2.69         2.22 o
  -1  -6  14         13.79         11.46         1.95 o
   0  -6  14          2.69          3.11         1.14 o
   1  -6  14          2.56          3.95         1.11 o
   2  -6  14         13.58         12.41         1.31 o
  -2  -5  14          9.13          6.50         1.53 o
  -1  -5  14          1.22          2.35         1.15 o
   0  -5  14         18.29         17.89         2.10 o
   1  -5  14          3.01          2.58         0.95 o
   2  -5  14          5.85          5.92         0.98 o
  -2  -4  14          3.99          4.75         1.85 o
  -1  -4  14          0.68          1.70         1.65 o
   0  -4  14          5.64          4.35         1.16 o
   1  -4  14          6.07          7.53         1.15 o
   2  -4  14          1.18          0.07         0.60 o
  -2  -3  14          8.21          6.87         1.62 o
  -1  -3  14         17.23         17.80         1.86 o
   0  -3  14          6.43          6.85         1.58 o
   1  -3  14          4.36          5.52         1.29 o
   2  -3  14          4.05          2.19         0.69 o
   3  -3  14          4.92          2.19         0.84 o
  -3  -2  14          0.00          1.21         1.68 o
  -2  -2  14          1.09          2.59         1.56 o
  -1  -2  14          0.05          1.09         1.38 o
   0  -2  14         10.93         12.31         2.41 o
   1  -2  14         35.13         39.66         2.57 o
   2  -2  14          3.82          1.97         0.74 o
   3  -2  14          0.86         -1.08         0.61 o
  -3  -1  14          1.14          3.35         1.75 o
  -2  -1  14          1.00          2.19         1.04 o
  -1  -1  14          1.27          1.49         1.00 o
   0  -1  14        117.07        128.81         3.91 o
   1  -1  14          0.02          1.58         0.94 o
   2  -1  14          0.01         -0.84         0.57 o
   3  -1  14         12.16         10.70         1.06 o
  -3   0  14          8.03          7.44         1.64 o
  -2   0  14          1.15          1.40         1.07 o
  -1   0  14         23.51         25.27         3.11 o
   0   0  14          0.04          2.71         1.07 o
   1   0  14         15.14         21.05         2.01 o
   2   0  14          5.21          5.67         0.85 o
  -3   1  14          3.42          4.91         1.69 o
  -2   1  14          1.63          1.95         1.14 o
  -1   1  14          6.23          5.30         1.25 o
   0   1  14         12.72         15.30         1.67 o
   1   1  14          0.20          1.47         0.79 o
   2   1  14          7.55          6.78         0.89 o
  -3   2  14          0.07         -0.63         1.11 o
  -2   2  14          0.03         -1.02         0.97 o
  -1   2  14          0.08         -0.70         0.98 o
   0   2  14          2.70          1.82         1.11 o
   1   2  14          0.66          0.09         1.07 o
   2   2  14          1.38          2.22         0.81 o
  -3   3  14          1.07         -1.10         2.78 o
  -2   3  14          0.53          0.61         1.15 o
  -1   3  14          0.01         -1.46         0.93 o
   0   3  14          0.01          0.50         1.10 o
   1   3  14          1.45          0.59         0.99 o
   2   3  14          8.27          9.53         1.24 o
  -2   4  14          2.28          1.21         1.30 o
  -1   4  14          6.79          4.63         1.40 o
   0   4  14          1.17          0.89         1.36 o
   1   4  14          2.04          2.94         1.07 o
  -2   5  14          4.23          2.32         1.42 o
  -1   5  14          7.98          6.13         1.59 o
   0   5  14          1.14          1.34         1.33 o
   1   5  14          0.38         -0.59         1.22 o
   0  -5  15          6.94          6.80         1.58 o
  -1  -4  15          0.34         -0.09         1.11 o
   0  -4  15          2.75          2.63         2.55 o
   1  -4  15          0.02          2.80         1.80 o
  -1  -3  15          0.34          1.91         1.88 o
   0  -3  15          0.19          1.38         2.00 o
   1  -3  15          0.32          2.83         2.22 o
  -2  -2  15          0.35          4.22         2.05 o
  -1  -2  15          3.15          5.20         2.32 o
   0  -2  15          3.53          4.80         1.80 o
   1  -2  15          6.67          7.64         2.37 o
  -2  -1  15          1.75          2.84         1.86 o
  -1  -1  15          0.26          1.92         1.39 o
   0  -1  15         19.85         19.82         2.75 o
   1  -1  15          2.11          3.27         1.40 o
   2  -1  15          0.03          0.10         1.66 o
  -2   0  15          0.70          1.55         1.51 o
  -1   0  15         14.67         14.54         2.27 o
   0   0  15         35.88         42.95         2.25 o
   1   0  15          5.16          4.39         1.24 o
  -2   1  15          1.38          1.32         1.48 o
  -1   1  15         13.75         12.92         1.68 o
   0   1  15          1.33          0.90         1.16 o
   1   1  15          7.55          7.96         1.70 o
  -2   2  15          0.03         -0.70         1.15 o
  -1   2  15          2.54          2.30         1.29 o
   0   2  15          0.94         -0.58         1.12 o
   1   2  15          0.32          1.20         1.12 o
  -1   3  15          0.43         -1.36         1.08 o
   0   3  15          0.92         -1.02         1.20 o
                                                
